# Supplementary material for: Phospholipase D3 degrades mitochondrial DNA to regulate nucleotide signaling and APP metabolism
Source: Nat Commun. 2023 May 24;14:2847. doi: 10.1038/s41467-023-38501-w (PMC10209153; doi:10.1038/s41467-023-38501-w)
Supplement: Supplementary file 7 — Supplementary Data 1 [file 41467_2023_38501_MOESM7_ESM.xlsx]

## Sheet: Samples
Sample N°	Biological replicate	SH-SY5Y cell line	Type	Raw data file names	Analysed data
1	I	PLD3 Knockout ex6	PNS	PLD3.scan; PLD3.wiff	PLD3 lipidomics results (Excel worksheet names represent displayed analyzes and units)
2	I	PLD3 Knockout ex6	Bnd/endolysosomal	PLD3.scan; PLD3.wiff	PLD3 lipidomics results (Excel worksheet names represent displayed analyzes and units)
3	II	PLD3 Knockout ex6	PNS	PLD3.scan; PLD3.wiff	PLD3 lipidomics results (Excel worksheet names represent displayed analyzes and units)
4	II	PLD3 Knockout ex6	Bnd/endolysosomal	PLD3.scan; PLD3.wiff	PLD3 lipidomics results (Excel worksheet names represent displayed analyzes and units)
5	III	PLD3 Knockout ex6	PNS	PLD3.scan; PLD3.wiff	PLD3 lipidomics results (Excel worksheet names represent displayed analyzes and units)
6	III	PLD3 Knockout ex6	Bnd/endolysosomal	PLD3.scan; PLD3.wiff	PLD3 lipidomics results (Excel worksheet names represent displayed analyzes and units)
7	IV	PLD3 Knockout ex6 x Wt	PNS	PLD3.scan; PLD3.wiff	PLD3 lipidomics results (Excel worksheet names represent displayed analyzes and units)
8	IV	PLD3 Knockout ex6 x Wt	Bnd/endolysosomal	PLD3.scan; PLD3.wiff	PLD3 lipidomics results (Excel worksheet names represent displayed analyzes and units)
9	V	PLD3 Knockout ex6 x Wt	PNS	PLD3.scan; PLD3.wiff	PLD3 lipidomics results (Excel worksheet names represent displayed analyzes and units)
10	V	PLD3 Knockout ex6 x Wt	Bnd/endolysosomal	PLD3.scan; PLD3.wiff	PLD3 lipidomics results (Excel worksheet names represent displayed analyzes and units)
11	VI	PLD3 Knockout ex6 x Wt	PNS	PLD3.scan; PLD3.wiff	PLD3 lipidomics results (Excel worksheet names represent displayed analyzes and units)
12	VI	PLD3 Knockout ex6 x Wt	Bnd/endolysosomal	PLD3.scan; PLD3.wiff	PLD3 lipidomics results (Excel worksheet names represent displayed analyzes and units)
13	VII	PLD3 Knockout ex6 x M6R	PNS	PLD3.scan; PLD3.wiff	PLD3 lipidomics results (Excel worksheet names represent displayed analyzes and units)
14	VII	PLD3 Knockout ex6 x M6R	Bnd/endolysosomal	PLD3.scan; PLD3.wiff	PLD3 lipidomics results (Excel worksheet names represent displayed analyzes and units)
15	VIII	PLD3 Knockout ex6 x M6R	PNS	PLD3.scan; PLD3.wiff	PLD3 lipidomics results (Excel worksheet names represent displayed analyzes and units)
16	VIII	PLD3 Knockout ex6 x M6R	Bnd/endolysosomal	PLD3.scan; PLD3.wiff	PLD3 lipidomics results (Excel worksheet names represent displayed analyzes and units)
17	IX	PLD3 Knockout ex6 x M6R	PNS	PLD3.scan; PLD3.wiff	PLD3 lipidomics results (Excel worksheet names represent displayed analyzes and units)
18	IX	PLD3 Knockout ex6 x M6R	Bnd/endolysosomal	PLD3.scan; PLD3.wiff	PLD3 lipidomics results (Excel worksheet names represent displayed analyzes and units)
19	X	PLD3 Knockout ex6 x V232M	PNS	PLD3.scan; PLD3.wiff	PLD3 lipidomics results (Excel worksheet names represent displayed analyzes and units)
20	X	PLD3 Knockout ex6 x V232M	Bnd/endolysosomal	PLD3.scan; PLD3.wiff	PLD3 lipidomics results (Excel worksheet names represent displayed analyzes and units)
21	XI	PLD3 Knockout ex6 x V232M	PNS	PLD3.scan; PLD3.wiff	PLD3 lipidomics results (Excel worksheet names represent displayed analyzes and units)
22	XI	PLD3 Knockout ex6 x V232M	Bnd/endolysosomal	PLD3.scan; PLD3.wiff	PLD3 lipidomics results (Excel worksheet names represent displayed analyzes and units)
23	XII	PLD3 Knockout ex6 x V232M	PNS	PLD3.scan; PLD3.wiff	PLD3 lipidomics results (Excel worksheet names represent displayed analyzes and units)
24	XII	PLD3 Knockout ex6 x V232M	Bnd/endolysosomal	PLD3.scan; PLD3.wiff	PLD3 lipidomics results (Excel worksheet names represent displayed analyzes and units)

## Sheet: relative (% of class total)
lipid ID	1	2	3	4	5	6	7	8	9	10	11	12	13	14	15	16	17	18	19	20	21	22	23	24
SM(d18:1/14:0)	2.79988	2.21872	2.77037	2.45972	2.68467	2.42029	3.82872	3.56671	3.26566	3.19945	3.26396	3.07686	2.56153	2.40398	2.56136	2.36809	2.53517	2.4452	2.35642	2.29253	2.18154	2.04549	2.31812	2.14452
SM(d18:1/14:1)	0.0966296	0.0716619	0.0941144	0.0745284	0.0956125	0.0750851	0.163924	0.135069	0.135814	0.125776	0.124351	0.107904	0.0813464	0.0769571	0.0778531	0.0698379	0.084967	0.0837306	0.0784795	0.0681453	0.0713089	0.0670795	0.0778011	0.0721769
SM(d18:1/16:0)	44.4693	40.3925	43.883	39.5553	43.969	38.9209	50.7289	46.7623	48.6857	45.5076	47.671	46.0603	42.4052	38.0217	42.1594	36.5492	43.4489	37.2591	42.5901	38.8367	40.7616	38.0128	41.6968	38.2771
SM(d18:1/16:1)	3.50128	2.66438	3.72904	2.93249	3.72201	2.98907	4.85469	4.16207	4.32516	4.23202	3.98865	3.723	3.53938	2.99095	3.53283	2.99656	3.20288	2.89002	3.22942	2.73546	2.60683	2.45309	2.88603	2.65025
SM(d18:1/16:2)	0.0276035	0.0247215	0.0277725	0.0241483	0.0284396	0.0262727	0.0380656	0.0340066	0.0367696	0.035789	0.0349624	0.0325984	0.0306146	0.0281886	0.0319327	0.0265577	0.0249459	0.0252838	0.0279255	0.0249579	0.0251829	0.0248802	0.0252605	0.024369
SM(d18:1/18:0)	10.6151	10.2824	10.0311	9.84847	10.238	10.101	13.7199	12.2273	14.4263	13.2903	15.7644	14.9825	9.99146	9.59137	10.1424	9.56829	11.2355	10.311	10.3104	9.82998	13.0394	11.9211	12.5371	11.355
SM(d18:1/18:1)	3.33733	2.91511	3.49642	3.11997	3.45346	3.09876	5.32742	4.47628	5.44851	4.74598	5.55809	4.83595	3.23423	2.77643	3.23228	2.76863	3.22146	2.92599	3.12716	2.76967	3.45966	3.12216	3.47464	3.0352
SM(d18:1/18:2)	0.054155	0.0323164	0.0531908	0.0373203	0.0537762	0.0334597	0.0619222	0.0470391	0.0611008	0.0528607	0.0613288	0.0469858	0.0461682	0.0309145	0.0479032	0.0312828	0.0543266	0.0382865	0.043195	0.0191623	0.0453063	0.0358337	0.0470116	0.0334049
SM(d18:1/18:3)	0.0334815	0.0124668	0.0443919	0.0148881	0.0367744	0.0145435	0.0402545	0.0126594	0.0441085	0.025911	0.0355867	0.0291021	0.0353097	0.00743067	0.0513177	0.00789838	0.0323912	0.00654804	0.0412735	0.00540019	0.0361676	0.0149692	0.0352556	0.0153333
SM(d18:1/20:0)	1.70896	2.29707	1.54502	2.10643	1.6512	2.2049	1.29425	1.73849	1.23276	1.52417	1.27652	1.43019	1.76778	2.60443	1.72914	2.75268	2.01087	2.78943	1.76589	2.4251	1.89183	2.46912	1.87551	2.39958
SM(d18:1/20:1)	0.55861	0.659016	0.565364	0.630965	0.56529	0.642851	0.398883	0.475598	0.387884	0.451092	0.386602	0.416291	0.530586	0.683955	0.530354	0.702806	0.647209	0.766013	0.508134	0.616256	0.628687	0.699391	0.604952	0.67606
SM(d18:1/20:2)	0.0158035	0.0120298	0.0124898	0.00771174	0.00897797	0.00706335	0.0126579	0.00875005	0.00651217	0.00819002	0.00945121	0.00962889	0.0182391	0.017439	0.0149148	0.0191089	0.0158809	0.0203463	0.00754814	0.00976403	0.018029	0.0176284	0.00744717	0.0127724
SM(d18:1/20:3)
SM(d18:1/20:4)
SM(d18:1/20:5)	0.000661898			0.00311716	0.00104452	0.0113057	0.0132346	0.0403272	0.00433598	0.022835	0.00376705	0.0119814	0.00597854	0.0177091		0.0118137					0.000635863	0.00985293		0.0133712
SM(d18:1/22:0)	3.23596	5.38254	3.0362	5.05074	3.10832	5.45542	2.41799	4.10913	2.75427	3.89692	2.83616	3.61355	3.73591	6.68404	3.8494	7.49056	4.01958	7.4762	3.44878	5.79191	3.72307	5.43408	3.4625	5.59493
SM(d18:1/22:1)	3.09268	3.97752	3.23744	4.13061	3.17172	4.28022	2.32742	3.23109	2.5262	3.24001	2.46794	2.93526	3.81757	4.91922	3.7437	5.41572	3.57522	5.10288	3.48435	4.57084	3.44117	4.22901	3.37554	4.42455
SM(d18:1/22:2)	0.231213	0.259491	0.231486	0.260033	0.227413	0.302117	0.142095	0.192504	0.141325	0.199747	0.147711	0.180623	0.29523	0.358165	0.303776	0.38438	0.303896	0.374913	0.250639	0.28972	0.248092	0.295293	0.23943	0.309026
SM(d18:1/22:3)	0.0135969		0.00188012		0.000883878	0.00518515			0.00502897		0.00173281	0.00346652	0.0171462	0.0204396	0.0267424	0.0177379	0.00561724	0.00603946	0.0107316		0.018051	0.0275504	0.00214378	0.00980775
SM(d18:1/22:4)
SM(d18:1/22:5)
SM(d18:1/22:6)	0.00956949	0.0379459	0.00704999	0.0387131	0.00442207	0.0506031	0.00750823	0.0354148	0.0116063	0.0281133	0.00886871	0.019117	0.0181083	0.0871062	0.0102547	0.108965	0.00826881	0.0957508	0.010155	0.053779	0.00644273	0.0548561	0.00593808	0.0551623
SM(d18:1/24:0)	2.45176	3.71825	2.24565	3.65287	2.24942	3.779	1.93411	2.95204	2.18448	2.85521	2.37827	2.78697	2.47048	4.34349	2.50061	4.55868	2.69653	4.69067	2.41695	3.83326	2.43877	3.53045	2.37267	3.50061
SM(d18:1/24:1)	21.5477	22.5912	22.5934	23.5088	22.4049	23.0042	11.9417	14.8728	13.6851	15.7973	13.3386	14.9608	23.3037	22.3597	23.3926	22.2275	21.2353	21.1183	23.9911	23.2629	23.4685	23.4027	22.9911	23.2705
SM(d18:1/26:0)	0.101576	0.150462	0.0906323	0.139379	0.121373	0.144355	0.0589511	0.090383	0.0574626	0.0700905	0.0525911	0.0660216	0.0977432	0.129061	0.113007	0.120329	0.0970752	0.116853	0.108478	0.143158	0.0862256	0.12132	0.0930838	0.114633
SM(d18:1/26:1)	2.09713	2.30018	2.30391	2.40375	2.20324	2.43339	0.687525	0.830067	0.573828	0.690599	0.589451	0.670916	1.99635	1.84737	1.94823	1.80338	1.54397	1.45753	2.19284	2.42136	1.8035	2.01135	1.87162	2.01164
CE(14:0)		0.352073		1.72096		1.41921	6.97082			4.97435	9.04749	2.79984	4.83859	0.869645	10.7162	0.94978	12.867	0.647631	8.33852	0.693514		0.679253	6.39824	0.273144
CE(14:1)		0.56209		1.31351		0.537662	3.52283		2.98145		6.89074			0.465567	3.15922	1.76519	5.14539	2.18182		1.20357			4.3874	1.02305
CE(16:0)		2.10843		5.67857		3.21867		4.39623	12.3124	8.18086	15.9847		11.544	1.99887		4.35964		3.73437		1.89157	9.88945	2.20494		0.982434
CE(16:1)		3.12886				1.61593			8.91678					1.78205		2.12949		1.42976		2.04698		2.29672		1.30743
CE(16:2)		1.23322	8.96091	1.4515		1.91417			6.98748					1.11904		1.0098		1.21208		1.56843		3.21476		1.61427
CE(18:0)	2.73367	3.9602	6.34047	1.55972	5.72319	2.60047		1.26692	1.40709	2.75128	2.04897	5.28866	7.0525	3.71406	3.29077	2.69631		4.09022	7.07929	2.67754	2.50032	5.23426	4.49053	1.13817
CE(18:1)	13.0228	10.6028	14.1315	16.5601	8.48056	10.4878	15.6904	11.7841	20.1544	9.02086	11.8244	7.95543		8.91284	11.9235	11.8667		13.9651	13.8166	12.2364	16.5351	9.6119	11.787	8.07218
CE(18:2)		4.88299		8.46136		6.4158		3.55645		3.12653			7.2114	4.71767		4.57004		6.78044		5.93798		9.51575		3.11919
CE(18:3)	3.99533	4.43472	7.7894	3.56825		2.97413	8.19785	4.0573	2.85672	2.43357		5.29688	2.01985	2.65788		2.02038		3.68524	1.74003	3.64431	4.87193	2.6765	4.6529	2.49314
CE(20:0)		13.5278		10.846	8.21567	14.1203		11.5756	4.30027	10.3647	6.2701	7.53853	15.6262	16.3668		11.3899	7.37762	8.21873	7.83096	16.8759	11.992	10.0506	9.80818	21.2874
CE(20:1)	2.62286	18.5667	6.31998	11.0898	7.76419	15.3652	3.39564	26.8493	4.73883	11.7943	5.95222	18.8109	3.16315	5.40117	6.04095	12.4846	5.99939	12.6699	4.66804	11.6991	7.43125	15.6278	7.89003	21.1957
CE(20:2)	8.99079	4.02271	7.13806	1.69467	4.04553	1.89728	4.78619	3.74811	1.90517	1.37407	3.26319	12.5905	2.50808	1.36772	4.39803	2.30098	7.33119	3.02672	3.00019	2.42361	1.7053	2.26273	0.521866	2.15994
CE(20:3)	34.6986	2.82505	14.9321	3.39872	5.31771	2.47724	18.4928	2.68417	1.7845	8.26277	7.41079	4.01078	4.64785	1.56896	4.65416	2.22511	18.6095	2.3541	6.17527	2.42174	5.91485	3.82465	7.19228	1.403
CE(20:4)	7.36046	2.24003		2.49641	1.90631	3.0001	2.26721	1.88229	1.22561	7.1818	0.987246	4.63678	5.39735	2.97972	4.50449	2.64839	5.85666	4.06213	8.57029	4.37676	1.40699	4.41912	1.16035	1.87722
CE(20:5)	10.9552	3.09252	14.5892	1.29039	5.9457	2.65056	4.89167	1.58395		1.95115		2.20694	2.94042	1.33172		2.16849	6.17336	3.73478		2.55479	2.85703	2.14543	2.60887	4.24758
CE(22:0)		2.48823		2.16978	7.29355	2.29189	1.76289	1.43735	3.61753	1.76035	3.87839	3.72682	3.67716	2.0493	3.78974	0.743036	4.01748	0.944391	3.04945	2.55324	3.63314	1.45704		1.47664
CE(22:1)		4.08391		0.837484	2.2018	3.22021	2.45778	2.23654	1.8634	1.51714	1.92108	3.93392	1.27906	5.46163	5.27392	3.15868	3.4141	2.92157	2.45777	2.74293		1.9579	8.20153	2.92604
CE(22:2)	7.31921	2.09751		1.68841	3.20565	4.09646	7.00007	6.25889	5.64162	9.00439		2.92808	5.43713	8.68578	11.9185	6.07338		3.55112		1.86142	11.345	1.80938		6.31948
CE(22:3)		2.19919		0.876241		3.43107		4.09037					4.62755	3.26088		3.42141	8.75021	1.16667		3.30704		1.41491		3.86165
CE(22:4)		1.85268	4.99144	1.13268		3.28198	10.0272	1.50593	4.25499		4.75882	4.78435	3.56097	1.87692	8.98341	1.14186	2.83375	1.86674	4.93129	2.51452	3.60309	3.47767	5.16691	2.65815
CE(22:5)		2.36549	14.8069	3.92474	14.7138	3.10295		1.37504	5.63615	1.94049	19.7619	4.12528	6.19484	3.2466	21.3471	1.45166	5.73984	6.19273	18.1864	3.01299	10.4834	2.6173	14.2359	2.75822
CE(22:6)	8.30103	9.37277		18.2407	25.1864	9.88092	10.5366	9.71147	9.41565	14.3614		9.36637	8.27399	20.1652		19.4251	5.8845	11.5637	10.1559	11.7557	5.83111	13.5014	11.498	7.80595
Cer(d18:1/14:0)	9.64127	3.65062	8.87278	5.04421	11.9107	3.48204	10.8938	4.65961	9.96502	6.71996	7.23911	7.90967	8.58068	3.42132	7.11758	3.46192	13.1471	3.85091	13.0508	2.23905	7.7797	4.46836	10.1825	4.22416
Cer(d18:1/14:1)				0.0825173		0.072236								0.0866756		0.0485696		0.0560024		0.0335147		0.0746919
Cer(d18:1/16:0)	6.39383	12.1004	13.2428	8.4375	8.5014	8.21773	14.5637	32.7787	25.4086	21.8481	19.1034	29.423	10.7584	12.3018	7.03308	4.36161	6.372	10.9839	3.58921	15.619	14.4303	10.9951	7.89609	7.75088
Cer(d18:1/16:1)	0.789546	1.64533	0.66494	1.60128	0.931693	1.52762	0.992262	1.79945	0.838411	1.78816	0.882481	2.32928	0.560441	1.83973	0.511361	2.15201	1.25774	2.63936	1.4309	2.20874	1.01112	2.66352	1.16668	2.53245
Cer(d18:1/16:2)	0.828714	1.98073	1.00839	2.05316	1.03545	2.1583	2.59822	2.67168	3.07838	2.56943	2.98384	2.99525	1.63994	4.30069	1.27676	4.48658	1.02813	3.15175	1.19033	2.2373	1.10348	2.82373	0.797117	2.66004
Cer(d18:1/18:0)	6.95382	2.95562	4.17955	7.49759	10.7593	12.4293	17.3642	11.1431	9.27081	6.39423	17.6341	10.8825	5.43257	10.1985	2.28819	3.91966	7.26722	5.75138	7.71111	7.84811	4.69684	5.0288	15.1461	3.89716
Cer(d18:1/18:1)	1.33482	2.55489	1.18936	3.23812	1.52875	2.70049	1.30934	1.48058	0.97895	1.48725	1.1896	1.4719	0.63865	1.48304	0.578705	1.45608	1.32361	1.41069	1.27057	1.4966	1.18454	2.06573	1.02577	1.80293
Cer(d18:1/18:2)	0.5395	0.442449	0.209177	0.400179	0.184782	0.457739	1.84723	1.51519	2.16303	1.29702	2.05018	1.34849	0.79777	1.2617	0.721597	1.19299	0.742267	0.847799	0.701659	0.903253	0.75713	1.04179	0.612216	1.11158
Cer(d18:1/18:3)	0.163575	0.138059	0.115837	0.223037	0.157043	0.18322	0.179345	0.179545	0.239048	0.177924	0.127301	0.193238	0.0796092	0.160108	0.0513002	0.158976	0.11566	0.166309	0.0872895	0.119513	0.115699	0.135878	0.0922074	0.204596
Cer(d18:1/20:0)	4.94503	6.098	3.54447	6.0257	4.42114	4.8002	3.03705	3.85423	4.63194	4.06702	2.7507	3.83795	3.06459	4.10765	2.1593	3.7663	4.79468	2.7914	3.68688	2.9386	3.36726	4.37331	2.64047	5.44704
Cer(d18:1/20:1)	0.523384	1.63994	0.949787	1.42825	0.825364	1.38892	0.804908	1.00262	0.753592	1.06792	0.821921	0.802193	0.735569	1.01492	0.471441	0.751931	0.802749	0.626337	0.724377	0.621292	0.768077	0.988704	0.617416	1.19701
Cer(d18:1/20:2)	0.475479	0.69848	0.533496	0.927227	0.478406	0.929148	0.980157	0.765918	0.596531	0.62591	0.716334	0.678726	0.462519	1.06642	0.458885	1.1309	0.485729	0.924166	0.563095	0.709574	0.512282	0.818715	0.51006	0.877781
Cer(d18:1/20:3)																0.0751064		0.0757547		0.0847376
Cer(d18:1/20:4)	3.46295	3.24577	2.74883	3.91443	4.54129	3.85858	3.68774	2.30115	3.38787	2.25322	2.36937	1.39022	2.56687	3.67239	1.87913	3.26768	3.57616	4.20483	2.47688	2.44431	5.13552	3.47303	2.25795	2.5043
Cer(d18:1/20:5)	0.357049	0.256685	0.116745	0.45481	0.388735	0.263385	0.279642	0.27245	0.340179	0.277295	0.399323	0.273396	0.303708	0.726645	0.208211	0.413647	0.415255	0.507507	0.183558	0.27921	0.381601	0.441184	0.174529	0.519766
Cer(d18:1/22:0)	3.17376	5.29816	8.63087	7.29188	3.35494	6.88529	1.95498	1.94238	1.96076	2.71672	1.99409	2.00004	3.7969	8.17686	5.14512	12.5848	3.08772	4.30702	3.09825	6.74829	4.98738	5.87977	8.9678	4.26402
Cer(d18:1/22:1)	0.611484	1.06351	0.881833	0.838632	0.50913	1.63552	0.749224	1.02097	0.61135	0.675591	0.613201	0.450592	1.01201	1.83608	0.833764	1.61519	0.711502	1.39056	0.640229	0.462566	1.24505	1.34703	1.14066	0.872985
Cer(d18:1/22:2)	7.32868	5.17939	5.88093	6.03809	7.46104	4.25371	8.29909	5.89087	9.42454	6.61461	7.60012	5.70691	7.75561	8.50955	6.61256	10.1842	7.88904	7.44653	8.58011	7.25315	7.48957	6.00194	5.40323	6.39678
Cer(d18:1/22:3)	3.59768	3.46941	2.89527	4.1009	4.27118	3.23018	3.06407	2.70421	3.50959	3.26153	2.58867	2.85795	4.48832	5.77418	3.1343	6.65268	3.94158	5.32638	5.17878	4.79588	3.80837	5.49424	3.19593	4.49887
Cer(d18:1/22:4)	4.25018	1.48561	2.29037	2.21965	2.21731	1.30798	2.33241	1.15594	1.63741	0.935218	1.99744	1.36764	3.84575	1.94183	3.0538	3.52913	3.58858	2.62243	2.83159	3.05861	1.73337	4.06262	3.52489	3.34036
Cer(d18:1/22:5)	7.42885	3.77504	4.16673	8.79874	8.01272	3.88419	5.03104	6.3002	3.28249	2.76379	4.92778	3.78319	10.2372	10.1161	9.46344	6.75017	7.35861	10.1479	9.64923	4.84459	6.16383	12.2246	9.22131	6.96558
Cer(d18:1/22:6)	0.231492	0.195497	0.279066	0.434721	0.324874	0.0817753	0.287851	0.256155	0.287935	0.0819415	0.268212	0.159271	0.441559	0.603085	0.324764	0.459337	0.28411	0.55247	0.319282	0.289711	0.191475	0.442435	0.346157	0.288542
Cer(d18:1/24:0)	11.4142	12.6012	12.9726	10.3791	9.42433	9.60852	8.77898	6.47789	6.52704	9.11515	7.53421	8.2125	8.02516	6.76509	10.6206	8.95366	9.24168	9.03808	7.97504	7.99358	9.41124	7.40453	10.4158	10.3981
Cer(d18:1/24:1)	17.7271	16.9023	16.1297	6.5746	7.89323	15.4021	6.09291	3.44002	6.50509	17.0392	8.84469	6.28857	19.447	4.12989	30.6495	13.9584	13.987	16.3585	17.8819	20.4057	16.2555	9.73713	9.29195	18.2316
Cer(d18:1/26:0)	4.38114	6.63885	4.09421	6.00098	4.74174	5.72904	3.00035	3.94468	3.0918	3.90389	3.44696	3.47899	2.50687	3.0623	2.53191	2.43082	4.10276	2.58526	3.17589	2.1056	3.62274	4.42988	2.77116	4.76638
Cer(d18:1/26:1)	3.44643	5.98403	4.4023	5.9947	6.12543	5.51282	1.87144	2.44252	1.50964	2.31886	1.91697	2.15859	2.82226	3.44346	2.87472	2.23763	4.47914	2.23677	4.00298	2.25948	3.84793	3.58333	2.60194	5.2471
Cer(d18:0/16:0)d9_SCIEX.IS	50.5153	14.9883	49.7687	18.7419	46.1629	19.8224	48.2079	26.8086	71.6058	27.5902	41.5146	35.1178	64.4196	12.6146	75.028	8.11189	32.6331	9.32114	56.941	19.0518	49.9215	28.2159	37.7991	7.1606
Cer(d18:0/14:0)	2.18035	0.523122	4.11306	1.59099	1.43819	1.08342	3.56545	2.68704	0.862482	4.95282	4.76458	3.088	2.52066	1.29742	2.62564	1.26319		1.24618	3.3173	1.49204	1.57317	0.767042	10.7668	5.05795
Cer(d18:0/14:1)						0.408191			0.706053
Cer(d18:0/16:0)	12.8331	26.1682	9.08948	28.592	9.96338	26.156	12.9658	17.6802	6.35348	17.5621	14.236	25.1811	9.67733	28.8898	8.37107	34.6539	16.6769	34.2001	13.8604	19.8118	6.5819	24.5294	8.47266	27.4468
Cer(d18:0/16:1)		2.68506		2.80467		2.37144
Cer(d18:0/16:2)	0.781962	0.564769		0.892921	0.671488	0.452892	0.572123	0.794797		1.43255	0.345972	0.451553				0.448718	0.417055			0.801677	0.574236	0.691579		1.85401
Cer(d18:0/18:0)	7.05084	19.6621	8.22092	16.8918	4.72802	13.6774	5.86551	13.8145	6.93262	15.0419	11.235	8.49391	3.22782	8.80669	4.67476	11.8908	5.71029	12.6486	2.36074	13.0683	6.8092	12.8822		16.2813
Cer(d18:0/18:1)	2.26516	6.1293	3.42371	4.4566	1.53805	5.87947	2.77981	7.33423	1.47248	5.35021	1.63653	4.23925	2.0143	2.30629	0.692663	3.15962	2.27059	4.0306	1.26018	5.19585	2.30002	5.18371	1.29136	5.66593
Cer(d18:0/18:2)	2.31477	1.78935		0.951435		1.15732	2.25594	2.16509		2.12836			1.51693			0.912915	1.92531	0.828039		1.18045	2.59591	1.04098	2.84381	2.23663
Cer(d18:0/18:3)		0.804739		0.844296		0.531003		1.96733	0.692311	2.65099	1.75407	0.642859		0.860417	0.58209	1.65199	0.860848	1.43048		1.29481		0.781362		0.661955
Cer(d18:0/20:0)								0.322571						2.53889	0.240752	4.218		2.67987		1.9949				0.810113
Cer(d18:0/20:1)				0.582887										0.419952		1.15705		0.631165		0.523912		0.874687
Cer(d18:0/20:2)		0.172404						0.376693				0.306283		0.531926	0.452023	0.34223	0.412914	0.527184		0.467713	0.329097	0.141953		0.23548
Cer(d18:0/20:3)						0.513317	0.655477				0.821665	0.466075		0.574804				0.81695		0.330458
Cer(d18:0/20:4)		1.79866		1.23235									3.32018	1.34529		1.17887			2.75363	3.10608			4.93018
Cer(d18:0/20:5)		0.458672		1.56213										0.257839		0.272409		0.382157	1.07171	0.636356
Cer(d18:0/22:0)	3.10396	6.73883	3.45121	3.34353	4.40392	4.81622	2.0468	6.32896	3.58014	3.6182	2.92606	2.99744	3.93806	7.60824	1.81541	6.91345	4.20083	9.79002	4.0366	8.03475	6.56653	6.67348		7.39005
Cer(d18:0/22:1)	0.77972	2.01671	1.20254	1.64295	0.0860512	1.37078	0.945242	1.30743	0.611681	0.935106	1.60051	0.948889	0.420884	2.58336	1.27274	2.83791	1.22838	2.64018	0.513108	2.42742	1.3266	2.04874	0.959099	2.81788
Cer(d18:0/22:2)	4.64205	1.76328	5.15162	1.95896	7.59619	4.07355	5.02536	4.32884	2.17387	4.61102	4.46364	4.23932	2.39876	1.90714	1.30895	1.47924	5.48397	2.10809	3.8796	1.72808	1.0841	2.88626	6.9216	1.66145
Cer(d18:0/22:3)		1.68156		1.06734	2.82725	2.23431	1.42909	2.0559			1.93527		1.57589	3.07929		2.17814	2.6565	2.62998		2.30507	1.82551		4.63586	2.28618
Cer(d18:0/22:4)		0.738051	1.26986	0.599334	1.23079	0.251001		0.789599	0.223594	1.00561	1.25696		0.519924	1.36731		0.696192	1.13486	1.36714	2.14789	1.37023	1.56001		1.80881	1.82263
Cer(d18:0/22:5)	3.11673	1.95855	2.23006	1.16785	1.09899	2.58051	4.3304		1.50739	1.50157	1.30578	1.8425	1.47457	0.0594429	1.43997	1.96478	5.28495	2.54068	1.91861	6.38271	7.36886	1.25762	1.84512	1.98984
Cer(d18:0/22:6)				1.57295		0.614169						0.780939	1.27353	0.625962		0.843356		1.08307	1.49563	0.814375	1.43652	0.917322		1.08489
Cer(d18:0/24:0)								0.258106	0.392813			0.91343		3.46335		1.3452	0.345145	0.387973	0.941557	0.354153
Cer(d18:0/24:1)	8.17874	5.43669	8.29454	6.73764	14.6237	7.40965	7.1765	8.96726	2.88525	8.87353	7.78809	9.23966	1.70155	17.5586		10.5803	16.6014	6.25938	1.9053	5.8017	6.56186	7.53739	13.523	8.38761
Cer(d18:0/26:0)															0.272458
Cer(d18:0/26:1)	2.23732	3.92174	3.78428	2.76545	3.6311	4.59697	2.17861	2.01292		2.74585	2.4152	1.05094		1.3034	1.22342	1.89985	2.15696	2.45104	1.59669	1.82535	1.58494	3.5704	4.20259	5.14869
HexCer(d18:1/14:0)	0.779578	0.884322	0.742727	0.82683	0.523826	0.967329	1.85487	1.42215	1.58084	1.51359	1.52735	2.02539	0.771253	0.761131	0.935633	0.807661	1.14877	1.0095	0.870756	0.714781	0.827367	0.668031	0.802531	0.452045
HexCer(d18:1/14:1)	0.036978	0.0280489		0.0286528	0.0477438	0.021642	0.0691545	0.0267012	0.0407793	0.0339014	0.0366137	0.037795	0.0512481	0.0208302	0.0391346	0.022038	0.038742	0.0186327	0.0449965	0.0433508	0.0398824	0.0218299		0.0227111
HexCer(d18:1/16:0)	32.5839	25.2783	29.3455	28.965	30.9013	28.3952	32.8703	34.1419	32.2966	31.6707	29.8637	29.717	29.1085	28.2518	26.3132	28.9024	28.9047	31.4398	25.9939	29.129	22.654	20.7085	27.0146	28.7064
HexCer(d18:1/16:1)	0.203044	0.218782	0.3143	0.218786	0.261873	0.242637	0.337505	0.325325	0.31369	0.306702	0.329738	0.413665	0.210379	0.227758	0.262819	0.21657	0.230443	0.220667	0.265247	0.267384	0.221057	0.167049	0.264049	0.221213
HexCer(d18:1/16:2)	1.15489	1.70227	1.42478	1.68255	1.61062	1.94485	3.28401	3.5436	3.65173	3.74333	3.77666	4.10977	2.29781	2.24547	2.32588	2.43401	1.8274	2.15078	2.45055	2.64463	1.71326	1.89482	1.71177	1.99332
HexCer(d18:1/18:0)	15.4595	19.1612	15.7562	15.2959	20.5448	17.2587	25.5286	22.0397	32.3277	26.564	31.5454	26.7282	15.2016	14.5434	13.6439	13.8277	20.2717	16.0229	14.6704	13.1564	21.8662	19.4431	21.5428	20.0464
HexCer(d18:1/18:1)	1.35576	1.51769	1.2003	1.36951	1.54983	1.23731	1.41304	1.12136	1.12842	0.768388	0.600706	0.791874	0.757578	1.12488	0.301051	1.03339	0.657087	1.0876	1.09406	1.22625	0.323016	0.998752	0.169114	1.02875
HexCer(d18:1/18:2)	0.683781	0.786898	0.731732	0.84122	0.891753	0.865995	2.36473	2.64277	2.50934	2.58022	2.49715	3.0653	1.2367	1.2084	1.1785	1.22945	1.13852	1.18312	0.995312	1.03814	1.20392	1.18557	1.12053	1.13053
HexCer(d18:1/18:3)	0.0565665	0.0428385	0.235271	0.0370335	0.116418	0.077086	0.0867177	0.121479	0.104563	0.193898	0.169924	0.180747	0.0795756	0.0660445	0.252711	0.0907058		0.0825357	0.232076	0.0747443		0.086173	0.0638915	0.0447752
HexCer(d18:1/20:0)	2.6996	2.97298	2.74396	3.06623	2.78548	3.50089	1.41812	2.25198	1.691	1.65372	2.03611	1.83879	2.72322	2.5992	3.04802	2.85072	3.74706	3.75142	3.14138	2.70059	3.37356	3.48154	4.07086	3.67774
HexCer(d18:1/20:1)	0.279012	0.226375	0.298643	0.255399	0.268512	0.295141	0.262766	0.305579	0.292536	0.284871	0.318754	0.355932	0.339171	0.376271	0.474782	0.374433	0.46803	0.365781	0.321936	0.276894	0.384223	0.342135	0.317227	0.390932
HexCer(d18:1/20:2)	0.71042	0.92303	0.679513	0.961837	0.403576	0.909406	0.919397	1.09258	0.955242	1.00713	0.936868	1.09159	1.25313	1.251	1.41528	1.40566	0.902013	1.08097	1.08771	1.23688	1.18326	1.14424	1.04418	1.17967
HexCer(d18:1/20:3)	0.572306	0.107694	0.508491	0.0679914	0.485234	0.148715	0.480954	0.127587	0.59751	0.186945	0.387949	0.177913	0.69282	0.225131	0.790112	0.182239	0.515281	0.161019	0.616906	0.165024	0.633626	0.156943	0.451979	0.193572
HexCer(d18:1/20:4)										0.0586053			0.124683		0.0402219				0.0219292			0.00656945	0.0350996
HexCer(d18:1/20:5)	0.00627034	0.0212352	0.025924	0.00321797		0.0101807	0.0117836	0.0161296		0.00358268	0.0170047	0.00521447	0.00676485	0.00955363		0.00315485	0.0376377	0.00787826	0.0149911	0.00612999	0.0532343	0.0141789		0.00454134
HexCer(d18:1/22:0)	17.9488	17.0585	17.4958	15.6967	15.0199	14.2727	8.52802	8.12645	5.14529	9.51451	8.58187	7.53807	14.3408	16.1389	18.955	16.3523	16.1703	16.5806	16.3919	16.5721	18.7149	22.4608	15.3097	14.317
HexCer(d18:1/22:1)	3.07316	4.14173	3.57376	3.34855	2.39204	3.96427	1.65817	1.95949	1.61231	1.75306	1.45023	1.86028	3.50694	3.81223	3.85247	4.13557	3.19582	3.734	4.06805	2.98719	4.00474	4.0186	3.76276	3.64896
HexCer(d18:1/22:2)	15.0964	17.2447	17.0731	19.135	15.0758	17.6786	15.2379	16.2211	11.9007	14.4642	12.4533	15.4615	17.2293	17.8244	16.5058	16.701	14.0191	14.1895	17.5785	17.9092	15.1098	15.0792	14.4973	15.1099
HexCer(d18:1/22:3)	6.97757	7.42417	7.26209	7.96248	6.80093	7.93521	3.36516	4.29748	3.63799	3.54111	3.33305	4.38823	9.63734	8.95934	8.96284	9.11594	6.3018	6.64959	9.59383	9.56544	7.30592	7.79586	7.31848	7.54333
HexCer(d18:1/22:4)	0.262947	0.235667	0.466776	0.172148	0.240413	0.207437	0.222164	0.153169	0.132645	0.102955	0.0746131	0.14701	0.29323	0.297756	0.399161	0.244233	0.404706	0.201249	0.378215	0.23474	0.303073	0.261185	0.320852	0.226693
HexCer(d18:1/22:5)	0.042384		0.0389365	0.0242823	0.0251119	0.0260792	0.0522452	0.0321741	0.0372407	0.0176623	0.0172938	0.021673	0.0744433	0.0268513	0.264348	0.0358773		0.033009	0.140154	0.0262366	0.05505	0.0356704	0.11646	0.0286617
HexCer(d18:1/22:6)	0.017009	0.0235408	0.0822314	0.0407347	0.05482	0.0405577	0.0345276	0.031329	0.0438347	0.036963	0.0457055	0.0440451	0.0636096	0.029616	0.0391742	0.0349118	0.0209081	0.0295025	0.0272382	0.0248561	0.0299593	0.0292171	0.065751	0.0328662
TG(48:0/FA16:0)	0.948414	0.848547	0.694023	0.565408	0.62442	0.479233	1.47289	1.11303	1.56989	0.922158	1.39634	0.904555	0.896362	1.18442	0.593696	0.782458	1.0377	1.25091	0.835959	0.743809	0.709555	0.817991	0.616628	1.06141
TG(48:1/FA16:0)	1.11132	1.29574	1.26359	1.11549	1.39025	0.954811	2.63279	1.92915	2.52004	3.31404	2.12693	1.95189	1.2673	0.752685	1.01566	0.811397	1.41023	1.19206	1.08564	0.796218	1.19848	1.11987	1.02159	1.13047
TG(48:1/FA16:1)	0.424758	0.373421	0.272728	0.567855	0.388236	0.422622	1.27261	0.770312	1.46349	1.06469	1.1235	1.2265	0.467615	0.429902	0.312482	0.560928	0.603251	0.460784	0.480312	0.640227	0.373835	0.514655	0.333889	0.352726
TG(50:0/FA16:0)	0.672242	0.313034	0.382328	0.397791	0.358666	0.486603	0.965103	0.718521	0.980886	0.49029	0.546971	0.553894	0.334032	0.364243	0.172989	0.496167	0.604814	0.612659	0.569361	0.316582	0.590434	0.500875	0.434109	0.33679
TG(50:0/FA18:0)	0.323088		0.325256		0.216169	0.240738	0.648518	0.312197	0.560701	0.276014	0.446352	0.201259	0.207501	0.252429	0.184666	0.296125	0.338154	0.356982	0.330625	0.410433	0.282342	0.325893	0.273388	0.385647
TG(50:1/FA16:0)	3.805	3.47824	2.70034	2.43231	3.08208	2.92598	5.25628	3.78947	4.39224	3.9836	5.49623	3.29787	3.08196	2.85629	2.51081	2.57932	3.45936	3.57917	3.63186	2.92831	3.44496	2.5552	3.45634	2.19586
TG(50:1/FA18:1)	2.41778	1.59651	1.66386	1.25001	1.52351	1.92465	2.23681	2.18949	2.65942	2.26349	2.98362	1.44158	1.86152	1.77698	1.58381	1.31727	1.51716	1.85355	1.90841	1.36839	2.04005	1.85246	2.08071	1.03819
TG(50:2/FA16:0)	1.45361	1.07686	1.36653	1.21104	1.50812	1.40382	2.48311	3.10891	2.18916	2.45106	3.28085	2.60906	1.4792	2.37281	1.2308	1.82857	1.42804	2.13505	1.45909	1.52306	1.64662	1.33127	1.33241	1.20468
TG(50:2/FA18:2)	0.194169	0.399108	0.432321	0.240545	0.423152	0.188387	0.221313	0.337516	0.241799	0.171037	0.277102	0.281338	0.168005	0.227513	0.0683319	0.256455	0.249239	0.521536	0.24371	0.167102	0.29169	0.20987	0.206407	0.240913
TG(50:3/FA16:0)	0.373157	0.51125	0.488152	0.358	0.274371	0.338534	0.232675	0.604163	0.380112	0.571635	0.354782	0.450076	0.293729	0.475076	0.309257	0.528558	0.32339	0.552658	0.333901	0.338855	0.370581	0.433326	0.481751	0.237492
TG(50:3/FA18:3)	0.0285043		0.0248486	0.0476797	0.0512978	0.0279808	0.0158111	0.0381503	0.0426523	0.0493729	0.0457214		0.0824938			0.0852935		0.132149		0.0810126		0.0617891	0.0205122	0.0616733
TG(52:2/FA16:0)	3.2519	4.03485	3.28886	2.63458	3.31	2.86988	3.24123	3.86504	3.48175	3.56806	3.17936	3.15876	2.16956	2.89882	2.75766	2.75383	3.0168	3.02405	4.03866	2.28087	3.83678	3.26226	3.77353	3.30707
TG(52:2/FA20:2)	0.124239	0.135169	0.242982	0.0944674	0.301866	0.123169	0.0781517	0.119505	0.10548	0.0344891	0.0802005	0.0324333	0.170186	0.0878376	0.150812	0.195442	0.236856	0.100038	0.27715	0.0720589	0.258693	0.0893538	0.275615	0.178034
TG(52:3/FA16:0)	0.781041	0.84511	1.30054	0.948766	0.976431	0.581169	0.572319	0.727962	0.739806	0.760956	0.586712	0.456325	0.904688	0.881792	1.10273	0.690778	1.19755	0.899939	0.581524	0.569921	1.22965	0.736397	0.678716	0.669226
TG(52:3/FA20:3)	0.196469	0.214237	0.291079	0.436069	0.512292	0.136075	0.116196	0.199928	0.192635	0.154138	0.152911	0.150812	0.418744	0.217467	0.322665	0.211581	0.236	0.298057	0.219957	0.24622	0.380036	0.165257	0.274414	0.362718
TG(52:4/FA16:0)		0.319752	0.19331	0.414491	0.127978	0.183538	0.105503	0.222348	0.222425	0.220237	0.204336	0.145904	0.260197	0.493695	0.466695	0.295409	0.36861	0.405986	0.249286	0.241577	0.289609	0.199996	0.261906	0.386756
TG(52:4/FA20:4)	0.0849251	0.16786	0.216326	0.10112	0.148387	0.233839	0.15368	0.282241	0.264579	0.164124	0.324892	0.165757	0.251917	0.273656	0.272865	0.273819	0.133192	0.156336	0.320351	0.141094	0.0783148	0.133406	0.173593	0.17747
TG(52:5/FA16:0)	0.0314259	0.0571249	0.153434	0.101847	0.101981	0.0811401	0.125371	0.188279	0.210762	0.213414	0.158489	0.149086	0.0929469	0.165991	0.150213	0.19722	0.0538622	0.1276	0.115115	0.0791289	0.100315	0.197288	0.0642177	0.065177
TG(52:5/FA20:5)				0.0750944				0.0918206	0.0435891	0.056304	0.0327518			0.134974	0.0641347	0.0855842	0.0598414			0.103859
TG(54:2/FA16:0)	0.20342	0.440039	0.495674	0.402528	0.25877	0.671324	0.224227	0.192626	0.153104	0.0629446	0.216172		0.160261	0.32312	0.276732	0.339567	0.666137	0.266235	0.499909	0.358145	0.343545	0.247757	0.564399	0.52185
TG(54:2/FA22:2)														0.0482397		0.0367792
TG(54:4/FA16:0)	0.345066	0.535781	0.965978	0.851072	0.640192	0.915343	0.328156	0.429896	0.244678	0.476811	0.402403	0.257736	0.584523	1.19233	0.655028	0.590773	0.734813	1.07235	0.859038	1.30093	0.659013	0.70759	0.685896	1.16526
TG(54:4/FA22:4)	0.0676228	0.109165	0.0339941		0.0936455	0.136511	0.0663995	0.0997151	0.0750547	0.085695	0.0545925	0.0317503	0.19031	0.154476		0.0685986	0.0532646	0.109403	0.133322		0.068995	0.0996105	0.131069	0.0685387
TG(54:5/FA16:0)	0.407495	0.232969	0.318038	0.299297	0.339691	0.359306	0.393723	0.435536	0.47638	0.511483	0.433644	0.421187	0.564937	0.919964	0.228163	0.601397	0.33748	0.504458	0.565915	0.308637	0.551316	0.606607	0.297363	0.59594
TG(54:5/FA22:5)				0.166076		0.144251	0.32536		0.202791		0.264981	0.189494	0.233917	0.148188	0.106056	0.193115	0.245662				0.111218		0.207249
TG(54:6/FA16:0)			0.132578		0.104984	0.207392	0.460738	0.335371	0.409718	0.482639	0.663138	0.476116	0.287906	0.205582	0.419456	0.505733		0.148267	0.0936367	0.274782		0.260289	0.297239	0.215868
TG(54:6/FA22:6)	0.299901	0.171893	0.116067	0.260842	0.338059	0.307134	0.696339	0.725938	1.14661	0.801584	0.899622	0.803456	0.575765	0.48079	0.536194	0.612975	0.23517	0.56799	0.599591	0.506421	0.25397	0.33758	0.364057	0.433543
TG(48:2/FA16:0)	0.222679	0.283959	0.218628	0.295039	0.290432	0.359131	0.377853	0.926224	0.830762	0.904171	1.01719	0.644608	0.413053	0.405394	0.417592	0.4217	0.205599	0.480574	0.238881	0.283513	0.350184	0.467275	0.30731	0.389654
TG(48:2/FA16:1)	0.626052	0.73627	0.667108	0.828384	0.817347	0.799211	1.51398	2.34076	1.90138	2.12279	2.10456	1.47881	0.547642	0.704636	0.654379	0.646716	0.680433	0.957403	0.401644	0.389184	0.590043	0.745644	0.651112	0.834277
TG(50:1/FA16:1)	0.273499	0.187868	0.193152	0.27712	0.445885	0.189512	0.456364	0.488032	0.505989	0.261129	0.563663	0.416067	0.368469	0.156113	0.221021	0.0791079	0.353609	0.294636	0.3952	0.334738	0.19077		0.273746	0.134754
TG(50:1/FA18:0)	0.357997	0.0686298	0.360939	0.242145	0.52529	0.173927	0.931	0.880388	0.407917	0.619279	0.666113	0.627574	0.184513	0.191646	0.318802	0.260791	0.285208	0.336434	0.33191	0.449056	0.288601	0.294439	0.265332	0.220462
TG(50:2/FA16:1)	1.8061	1.74035	2.29623	1.79495	1.66248	1.35955	4.1815	4.41721	3.18274	3.98684	3.05014	2.80719	1.3611	1.90738	1.66541	1.58244	2.27033	1.36608	1.55505	1.25129	1.85776	1.77109	2.03295	2.47498
TG(50:2/FA18:1)	2.10951	1.50274	2.00396	2.49472	2.34007	2.23908	3.46307	4.3991	3.42526	3.24951	4.0677	3.86221	1.58343	1.83609	1.79444	2.09008	2.99965	1.99564	2.02405	1.77235	2.00644	2.51982	2.58718	1.70897
TG(50:3/FA16:1)	0.999995	1.01181	0.675819	0.816744	0.907558	0.674972	1.52287	1.78754	1.71428	1.90779	1.62372	2.10189	0.822964	0.728017	1.04717	0.787064	0.683304	1.28698	0.797554	0.672842	0.62077	0.984606	0.818894	0.996345
TG(50:3/FA18:2)	0.341879	0.303324	0.322895	0.368049	0.369225	0.471812	0.417257	0.331908	0.509197	0.414226	0.449211	0.450436	0.346456	0.365084	0.334721	0.4765	0.377846	0.273894	0.33611	0.217594	0.248593	0.56406	0.529119	0.412085
TG(50:4/FA16:0)	0.0572403	0.159905	0.0594599		0.0658464	0.139509	0.0749824	0.0671382	0.111931	0.115819	0.0875317	0.0378804	0.17354	0.14037	0.087281	0.049565	0.0368089	0.191762	0.0493149		0.0670432		0.153661	0.181629
TG(50:4/FA16:1)	0.148508	0.139014	0.243199	0.349953	0.24539	0.204243	0.209233	0.233597	0.232744	0.372253	0.274355	0.132689	0.179279	0.250985	0.253934	0.254216	0.342411	0.171858	0.300727	0.301719	0.242376	0.112816	0.172493	0.245909
TG(50:4/FA18:3)			0.0487564		0.0599142	0.0297499	0.0437648	0.0578032	0.0343098	0.0815251	0.0412728	0.0539865	0.0292437	0.0916063	0.0367762	0.126041	0.0332693	0.152432	0.096275	0.0967677	0.0425705	0.0476737	0.0520507	0.16682
TG(52:3/FA16:1)	1.60792	2.12311	1.61909	1.46521	1.67721	1.88614	1.44226	1.578	2.24626	2.04788	1.4256	1.62628	0.989669	1.31738	0.86486	1.29742	1.52257	1.67257	1.71121	1.07152	1.63299	1.48916	1.50216	2.2332
TG(52:3/FA20:2)	0.253173	0.345257	0.465617	0.399483	0.339962	0.342293	0.17009	0.149103	0.138265	0.100128	0.114745	0.101346	0.214815	0.212631	0.218001	0.198283	0.257759	0.189379	0.231743	0.115921	0.262884	0.22099	0.310512	0.362259
TG(52:4/FA16:1)	0.332719	0.553021	0.58455	0.552473	0.411605	0.569135	0.299953	0.23962	0.481387	0.257683	0.314486	0.243457	0.410469	0.175378	0.380497	0.412369	0.468279	0.420615	0.381522	0.399423	0.417988	0.488586	0.515552	0.524766
TG(52:4/FA20:3)	0.299911	0.576829	0.431787	0.297474	0.400216	0.576277	0.121557	0.259981	0.27868	0.37901	0.245581	0.314364	0.362747	0.287663	0.402256	0.371864	0.370832	0.305854	0.269008	0.352746	0.331353	0.26039	0.371035	0.347613
TG(52:5/FA16:1)	0.116687		0.0578505	0.107454	0.240168		0.152249	0.125385	0.153011	0.214458	0.0721415	0.164617	0.20523	0.160282		0.0623621	0.149075	0.158642	0.18249			0.0856254	0.119924
TG(52:5/FA20:4)	0.178132	0.14846	0.307853	0.205891	0.22629	0.133741	0.360128	0.307217	0.333624	0.275608	0.381651	0.339225	0.311247	0.229803	0.250065	0.242514	0.255456	0.318567	0.146879	0.259905	0.20253	0.231121	0.22217	0.152352
TG(52:6/FA16:0)							0.195769	0.131255	0.160692	0.133111	0.144371	0.0665672	0.111894						0.129029		0.0553344
TG(52:6/FA16:1)	0.0434157		0.070587	0.0284139	0.0252516	0.112744	0.0691814	0.0722609	0.110817	0.0664793	0.0822416	0.286113	0.0778868	0.0442398	0.076599	0.111857		0.106489	0.0454073		0.145508	0.122729	0.0362936	0.244301
TG(52:6/FA20:5)	0.0371645	0.114305	0.0288057	0.066328	0.0568541	0.0167007	0.0932374	0.058774	0.0947018	0.0520728	0.120655	0.142031	0.0551394	0.0816699	0.0551285	0.0707384	0.0344197	0.0742713	0.0203098	0.0598071	0.0475858	0.0672013		0.138739
TG(54:3/FA16:0)	1.03311	1.0854	0.848065	1.03133	1.16343	0.964549	0.243885	0.382367	0.287436	0.250537	0.289304	0.474472	0.924172	0.494812	0.462853	0.647573	1.00338	1.17501	0.487896	1.22432	1.32326	0.988881	0.864043	0.707136
TG(54:3/FA16:1)	0.237992	0.0861673	0.242056	0.128676	0.188321	0.189611	0.101613	0.0807553	0.186222	0.180122	0.0719014	0.140611	0.135344	0.0858919	0.153498	0.163106	0.279441	0.237034	0.0753049	0.0981616	0.148775	0.0333876	0.187036	0.398969
TG(54:3/FA22:2)	0.0149728	0.0296819	0.0106148	0.0447222	0.0347964	0.00769435			0.0138398		0.00804524		0.0470276	0.0108936	0.0476787	0.0192245	0.0194443	0.0166541	0.00970513	0.0475759	0.00775292	0.0400765	0.00777698
TG(54:5/FA16:1)	0.512582	0.289485	0.474891	0.73817	0.527291	0.198839	0.157608	0.357942	0.355151	0.179843	0.274447	0.264879	0.688321	0.371777	0.539233	0.377427	0.617072	0.355864	0.832621	0.758177	0.336949	0.555921	0.411922	0.421714
TG(54:5/FA22:4)	0.0865492		0.140524	0.0892148	0.092522	0.133959	0.0922721	0.0498367	0.0468156	0.132356	0.147133	0.128713	0.11798	0.182474	0.108476	0.180436	0.143912	0.116434	0.220128	0.121613	0.0796853	0.0624596	0.156039	0.0567521
TG(54:6/FA16:1)	0.06631	0.0376113	0.288377	0.280559	0.153952	0.305081	0.204024	0.365412	0.24086	0.160339	0.176204	0.475619	0.414859	0.232859	0.386478	0.637439	0.35102	0.294644	0.318259	0.356978	0.211254	0.209084	0.176993	0.588145
TG(54:6/FA22:5)	0.116387	0.172023	0.132902	0.17767	0.152431	0.186972	0.231273	0.269856	0.213497	0.154813	0.301114	0.399584	0.302366	0.179834	0.328242	0.267881	0.0714426	0.203431	0.221159	0.285807	0.113579	0.246938	0.143674	0.167033
TG(54:7/FA16:0)		0.112167	0.0766481	0.0420914		0.04171	0.178218	0.13969	0.217631	0.144338	0.179924	0.135373	0.068856	0.266275	0.148986	0.0970484	0.120336			0.101525	0.0722921	0.104479	0.0325007	0.0537332
TG(54:7/FA16:1)	0.0712652		0.0698146	0.0708628	0.0864175	0.034601	0.322715	0.318741	0.116224	0.261841	0.433373	0.372823	0.112151	0.2868	0.167156	0.229789	0.0353833	0.106025	0.157407	0.082431	0.0578792	0.167817	0.0584872	0.135261
TG(54:7/FA22:6)	0.132016	0.482731	0.440954	0.48571	0.272191	0.364889	1.36097	1.29029	1.14992	1.76956	1.98584	1.87166	0.786812	0.897794	0.554887	1.10143	0.470206	0.50109	0.467423	0.738021	0.466403	0.453106	0.520945	0.525007
TG(52:0/FA16:0)				0.0998249	0.167953	0.062488	0.0455678		0.0718973	0.0740421	0.0682032		0.0382857		0.0648721	0.0459171	0.078078	0.11806	0.089056		0.17315	0.0921717	0.0790105
TG(52:0/FA18:0)	0.221514	0.31209	0.22502		0.334894		0.145944		0.090508	0.140818	0.139179	0.161609	0.222975	0.128358	0.125525		0.273341		0.148092		0.205894	0.147627		0.135067
TG(52:1/FA16:0)	1.31375	1.1168	1.86796	1.69357	1.51507	0.960046	1.19871	0.89193	1.06835	1.02379	0.924329	1.02308	1.2545	0.763193	1.12201	0.622153	1.20522	0.907469	1.35946	1.11863	1.37611	0.95333	1.23291	1.12523
TG(52:1/FA18:0)	1.22172	1.41183	2.04268	1.23381	1.24152	1.32245	1.42926	1.30945	1.36679	0.848057	0.913845	1.57947	0.987171	0.855977	1.01659	0.602733	1.83801	1.14312	0.99656	1.14332	1.89776	0.984027	1.37087	0.662204
TG(52:1/FA18:1)	1.24761	1.12894	1.16561	0.840592	1.29182	0.799476	1.35314	1.3316	1.34427	1.15521	0.801592	1.58534	1.11082	1.26845	0.893291	0.549684	0.904838	1.62651	1.31149	0.796702	1.34755	0.82452	1.61772	0.784277
TG(52:2/FA18:0)	0.564382	0.400017	0.646644	0.595117	0.349391	0.456398	0.649921	0.606302	0.643413	0.519574	0.598936	0.558715	0.351455	0.524781	0.378626	0.408731	0.508693	0.523151	0.392912	0.349966	0.381745	0.257724	0.513834	0.504318
TG(52:2/FA18:2)	0.241533	0.205336	0.124767	0.102125	0.137742	0.188659	0.183255	0.161178	0.120055	0.12669	0.129431	0.127168	0.0246254	0.123474	0.114561	0.180179	0.190456		0.182505	0.0715998		0.151324	0.110713	0.126701
TG(52:3/FA18:0)	0.0832921	0.125503	0.112726	0.100431	0.0510026	0.139278	0.0667099	0.118979	0.0614332	0.140623	0.0840787	0.168128	0.0716291	0.0755843	0.055918	0.0370584	0.0600523	0.0590538	0.0708327	0.0589085	0.0392562	0.095829	0.0868747	0.111797
TG(52:3/FA18:3)	0.0449047		0.0575502	0.0869834			0.019992	0.041887		0.0346083	0.0134948		0.027574		0.0219223	0.0497879	0.0242365		0.0450727		0.0222532	0.0913175
TG(54:2/FA18:0)	1.69964	0.757398	1.49297	1.52513	1.03515	1.44286	0.827056	0.76472	0.774483	0.772639	0.930176	1.00635	1.25954	0.905867	1.00273	0.789846	1.80639	1.09551	1.10332	0.816006	1.01509	1.14624	0.88046	0.785907
TG(54:2/FA20:2)	0.130514	0.0721974	0.192321	0.274239	0.116593	0.104413	0.0283575	0.0581284	0.0594832	0.00970879	0.0574016	0.0402056	0.156317	0.0761954	0.064358	0.108373	0.245853	0.144501	0.138877	0.0720643	0.109587	0.147973	0.191875	0.168694
TG(54:3/FA18:0)	0.279634	0.358862	0.232557	0.299973	0.305004	0.355031	0.17058	0.291826	0.24277	0.234654	0.273411	0.0875638	0.184354	0.300675	0.354698	0.248294	0.43476	0.259924	0.320837	0.424364	0.34204	0.393129	0.527152	0.142105
TG(54:3/FA20:3)	0.485282	0.205239	0.13728	0.26304	0.287585	0.385566	0.0971874	0.166448	0.1201	0.197329	0.1152	0.182611	0.11937	0.16809	0.201544	0.0524072	0.387223	0.217807	0.182902	0.334138	0.262684	0.0344504	0.204247	0.160095
TG(54:4/FA18:0)	0.259962	0.0756982	0.0472767	0.177684	0.102641	0.0457934	0.155599	0.104675	0.138745	0.120508	0.185575	0.282978	0.0992669	0.0868085	0.200827	0.0618709	0.232882		0.0911263	0.240608	0.0518354	0.115392	0.125039	0.298319
TG(54:4/FA20:4)	0.16996	0.153156	0.0822097	0.0750366	0.119961	0.144316	0.267574	0.237461	0.179233	0.33125	0.214751	0.343932	0.123028	0.0150048	0.410035	0.122753	0.0922065	0.184108	0.19149	0.271833	0.254899	0.0908603	0.12089	0.260728
TG(54:5/FA18:0)		0.0799043	0.0381582	0.0335091	0.0365834	0.0159792	0.103905	0.0758903	0.0541009	0.170692	0.139706	0.167266		0.0384148	0.0457043	0.141988	0.0212908	0.159078	0.0389533	0.0256261	0.0314234	0.0429165	0.0750596	0.0248695
TG(54:5/FA20:5)							0.0317978		0.0586422			0.0250039		0.0605059		0.0375046	0.0270444					0.0417555
TG(56:2/FA16:0)	0.0348644		0.0289987		0.0416333	0.0512165	0.0066691	0.0410318	0.00693609	0.0216706	0.0136969		0.0491443	0.13904	0.0299812			0.0404781			0.0214491	0.0389866	0.0524317
TG(56:2/FA18:0)	0.140235	0.0751095	0.195015	0.197499	0.0365192	0.109362	0.0320809	0.072578	0.0137075		0.048711	0.033564	0.0611139	0.0598479	0.13818	0.0811971	0.141835	0.128139	0.0549301	0.144783	0.0173009	0.0979887	0.130833	0.177199
TG(56:2/FA22:2)	0.0117955	0.0450036	0.0195701	0.0115596	0.0258227	0.0474878	0.00082054	0.0196387		0.00186157	0.00671161	0.00851846		0.00704495	0.00475782	0.031746	0.0367505	0.042722	0.0131852	0.0634352		0.0215139	0.0152112	0.00690664
TG(56:4/FA16:0)	0.491968	0.431864	0.472432	0.631751	0.234251	0.360304	0.055372	0.0724083	0.0653643		0.0864181	0.210574	0.474838	0.175715	0.510623	0.319303	0.343018	0.21838	0.36724	0.579579	0.509878	0.288988	0.358781	0.490728
TG(56:4/FA18:0)	0.379864	0.39607	0.187288	0.325838	0.305359	0.22861	0.182256	0.167634	0.116908	0.157123	0.1997	0.187954	0.315513	0.495251	0.261063	0.311975	0.0908034	0.0545505	0.442303	0.52154	0.183943	0.229481	0.223589	0.12646
TG(56:4/FA22:4)	0.0925434	0.0825871	0.0345847	0.0763109	0.0690437	0.0914898	0.0538369	0.0031052	0.0343412	0.00565799	0.0617839	0.0520266	0.100838	0.116962	0.122903	0.078861	0.0415689	0.0609312	0.0615358	0.0580268	0.101021	0.0777694	0.048867	0.0559753
TG(56:5/FA16:0)	0.263024	0.224643	0.377363	0.101088	0.33413	0.254424	0.203503	0.37538	0.274952	0.146631	0.203863	0.168939	0.154391	0.478157	0.414085	0.291296	0.172651	0.170506	0.30884	0.197639	0.263383	0.189943	0.470974	0.241119
TG(56:5/FA18:0)	0.314043	0.14041	0.29243	0.222597	0.166028	0.215012	0.224226	0.191516	0.377003	0.301994	0.277451	0.453503	0.085638	0.125699	0.319274	0.185449	0.106751	0.122306	0.225006	0.310873	0.0659256	0.0982514	0.287353	0.24728
TG(56:5/FA22:5)			0.110897		0.0928303		0.122064	0.277707	0.130965	0.101809	0.138201				0.164721
TG(56:6/FA16:0)	0.22646	0.201358	0.271586	0.409176	0.163514	0.304294	0.451233	0.430997	0.397418	0.352249	0.407068	0.546941	0.600687	0.39565	0.456188	0.443648	0.237083	0.323006	0.460832	0.441432	0.388662	0.179135	0.274348	0.360901
TG(56:6/FA18:0)	0.1578	0.0620248	0.125248	0.093954	0.163475	0.161758	0.317649	0.195119	0.245356	0.204445	0.206675	0.17271	0.180655	0.10354	0.0806528	0.180253	0.0194824	0.153307	0.144484	0.133047	0.163919	0.0558714	0.0558357	0.0800011
TG(56:6/FA22:6)	0.188041	0.158426	0.206112	0.280918	0.240811	0.391437	0.853408	0.466941	0.609009	0.518991	0.449832	0.409022	0.566771	0.0860698	0.563193	0.494475	0.223126	0.276068	0.441763	0.416708	0.25931	0.0968898	0.340052	0.0613407
TG(52:2/FA18:1)	8.49709	6.66646	6.14344	8.58012	8.47551	7.61142	7.87475	6.46427	7.8903	7.46221	7.01857	6.60474	6.89226	6.3835	6.22635	6.2072	7.02105	5.0167	8.31503	6.00425	7.7984	5.9664	7.80543	7.37189
TG(52:3/FA18:1)	3.99981	2.66597	2.3717	2.76904	3.32736	3.2972	3.10004	2.44827	2.9544	3.90183	3.22862	2.81337	2.322	2.0912	2.76914	2.3164	3.64557	2.18564	2.81188	1.07822	3.23627	2.00979	3.14771	2.98388
TG(52:3/FA18:2)	1.61865	0.789252	0.979332	1.06909	1.46995	0.930987	0.856939	0.760992	0.742103	0.67894	0.989319	0.812817	1.01441	1.22894	1.04952	0.828258	1.15575	1.09737	1.07548	0.64006	1.12529	0.801055	0.936489	0.941357
TG(52:4/FA18:1)	0.613854	0.196719	0.714562	0.913481	0.67073	0.768797	0.559981	0.375686	0.535149	0.270633	0.449139	0.503613	0.675055	0.362394	0.733447	0.62773	0.490881	0.354202	0.72701	0.381128	0.441608	0.454765	0.63372	0.789145
TG(52:4/FA18:3)	0.145442	1.02562	0.148526	0.244958	0.156944	0.283402	0.156889	0.225062	0.161899	0.158534	0.0971469	0.187591	0.169378	0.401741	0.159578	0.441125	0.134207	1.02916	0.0536268	0.951057	0.0461736	0.364311	0.156834	0.364881
TG(54:3/FA18:1)	7.73203	4.78043	4.77596	4.41972	6.20456	5.43875	4.19509	3.50202	3.44442	3.33221	4.08768	3.56178	4.30376	3.05614	4.37198	4.04139	4.62841	3.42775	3.61214	3.64749	5.70132	8.25602	4.76067	5.19039
TG(54:3/FA20:2)	1.05637	0.815015	0.851469	0.729577	0.873843	0.638313	0.21594	0.293556	0.312436	0.214955	0.21822	0.212767	0.765136	0.501367	0.71917	0.472878	0.96087	0.461652	0.48713	0.63104	0.936888	0.857915	0.825271	0.788009
TG(54:4/FA18:1)	1.17778	1.0539	2.07257	0.927579	1.4738	1.07219	0.457677	0.706282	0.696831	0.288801	0.593009	0.904067	1.33439	0.645637	1.01244	1.05016	1.37685	1.14694	0.892555	0.795233	1.34224	0.824237	0.878799	1.52535
TG(54:4/FA20:3)	1.02788	1.06936	1.3008	0.940711	1.11385	1.51584	0.50808	0.575328	0.357572	0.314868	0.456014	0.547279	1.25266	1.12815	1.04017	1.0711	1.09526	1.02092	1.19507	0.841044	1.21087	1.2596	0.920562	1.6778
TG(54:5/FA18:1)	0.258286	0.580925	0.304	0.225388	0.37754	0.476519	0.256226	0.301327	0.307179	0.188371	0.179648	0.33484	0.4466	0.519836	0.334189	0.536618	0.260599	0.312602	0.363535	0.260284	0.350483	0.460506	0.388634	0.625053
TG(54:5/FA20:4)	0.514731	0.776715	0.746379	0.535951	0.58579	0.572191	0.611528	0.422051	0.506732	0.484073	0.658377	0.805183	0.676113	0.954919	0.723737	0.75512	0.407695	1.19918	0.815716	0.85559	0.599911	0.347625	0.670718	0.619231
TG(54:6/FA18:1)	0.130609	0.101317	0.111026	0.0541548	0.240141	0.130227	0.15621	0.209039	0.121818	0.223912	0.20429	0.197036	0.107199	0.306181	0.159546	0.184099	0.0511825	0.191752	0.268711	0.205298	0.0123497	0.0942536	0.148689	0.160576
TG(54:6/FA20:5)	0.0753601	0.343545	0.0668394	0.0878988	0.0888871	0.136856	0.130667	0.263475	0.130119	0.223659	0.127516	0.101664	0.232735	0.228308	0.191857	0.290385	0.0194015	0.282349	0.111905	0.240143	0.148843	0.0682183	0.115604	0.176642
TG(56:3/FA16:0)	0.0717908	0.0902997	0.14813	0.11535	0.203999	0.283778	0.0511953					0.0250938	0.0576872	0.0765143		0.0540853	0.288851	0.15155	0.182812	0.0915073	0.120924	0.234884	0.0994241	0.0808853
TG(56:3/FA18:1)	0.575102	0.50169	0.394151	0.466469	0.537937	0.793996	0.227235	0.120135	0.252164	0.130644	0.0941661	0.227593	0.553792	0.38697	0.330713	0.351947	1.01467	0.570404	0.480462	0.185996	1.07948	0.717834	0.539897	0.454234
TG(56:3/FA22:2)	0.0425443	0.0944144	0.0962784	0.0742929	0.0442056	0.0613117	0.00425226	0.0474303	0.010913	0.0149523	0.0052852	0.0218163	0.115339	0.0725167	0.0585481	0.0958943	0.0711598	0.0865358	0.0429998	0.0521595	0.0770873	0.0584638	0.0656209	0.0559486
TG(56:5/FA18:1)	0.821616	0.821275	0.814737	0.579493	0.764845	0.888292	0.331691	0.382236	0.36553	0.472598	0.407322	0.535013	1.23667	0.759257	0.7411	0.627225	1.03725	0.674616	0.656998	0.571469	0.753874	0.839526	1.06182	0.888335
TG(56:5/FA22:4)	0.213756	0.180516	0.504243	0.270953	0.274431	0.236228	0.128612	0.29249	0.111838	0.159135	0.104804	0.118369	0.541456	0.435609	0.338766	0.150146	0.203906	0.093465	0.285435	0.28189	0.352851	0.223099	0.202385	0.258362
TG(56:6/FA18:1)	0.522867	0.187801	0.558203	0.461599	0.463386	0.385106	0.262976	0.463547	0.355052	0.566579	0.437843	0.443247	0.880313	0.605104	0.849904	0.642695	0.513271	0.34586	0.607445	0.537265	0.744564	0.683	0.630463	0.540921
TG(56:6/FA22:5)	0.363274	0.50754	0.361635	0.593924	0.352346	0.257004	0.549823	0.398389	0.39997	0.416509	0.396455	0.552498	0.618664	0.561145	0.883436	0.706179	0.258297	0.583101	0.652604	1.18994	0.475595	0.754293	0.499095	0.660692
TG(56:7/FA16:0)	0.335284	0.374106	0.330153	0.183834	0.207894	0.305887	0.332812	0.347196	0.482628	0.491805	0.421956	0.353895	0.26046	0.406011	0.269959	0.405444	0.17367	0.249096	0.26644	0.391061	0.289386	0.158864	0.182182	0.285878
TG(56:7/FA18:1)	0.272494	0.443566	0.266929	0.501352	0.159888	0.379963	0.467201	0.477947	0.436253	0.739303	0.494047	0.487823	0.558582	0.789751	0.80305	0.554882	0.250417	0.438414	0.583219	0.459346	0.31168	0.377293	0.452814	0.332546
TG(56:7/FA22:6)	0.776883	1.39413	1.33148	1.49017	1.08425	1.28429	2.58932	2.38916	2.11163	2.0394	2.79896	2.55142	1.83535	1.9658	2.58199	1.36644	0.556285	0.91447	1.94871	1.23049	1.41093	1.73159	1.54139	0.923686
TG(52:4/FA18:2)	0.337642	0.507747	0.400292	0.36028	0.337395	0.30106	0.398158	0.426572	0.305964	0.463445	0.327945	0.291986	0.188315	0.363256	0.468988	0.369984	0.60209	0.383663	0.397194	0.283587	0.431787	0.419993	0.583903	0.291097
TG(52:5/FA18:2)	0.0636048	0.112358	0.0506493	0.12247	0.0882555		0.0261007	0.0303667	0.0346239	0.026322	0.0256603		0.0632028	0.120534	0.0880735	0.101445	0.0683995	0.0607997		0.0551733	0.0483387	0.12601	0.0327515	0.115068
TG(52:5/FA18:3)		0.152831		0.161412			0.0616335		0.0272135	0.0614393	0.0593904		0.101159	0.108632		0.234436	0.0594169	0.314062
TG(54:4/FA18:2)	1.11077	0.752663	0.865088	0.724999	0.809438	0.612517	0.358321	0.54147	0.432601	0.670234	0.380371	0.416526	0.586777	0.637224	0.485231	0.829437	1.04531	1.16261	0.3033	0.491503	0.651169	0.83728	0.699954	0.916625
TG(54:4/FA20:2)	0.251619	0.299762	0.287982	0.371835	0.369271	0.330244	0.0643381		0.105598	0.127602	0.0611012	0.0764394	0.222049	0.237638	0.149011	0.282062	0.234452	0.235911	0.192371	0.156881	0.271951	0.262643	0.204268	0.271157
TG(54:5/FA18:2)	0.179047		0.0621874	0.0966762	0.157585	0.104639			0.0522463	0.15541	0.0229124		0.138368		0.106236	0.113878			0.102388		0.12566	0.242436	0.0986286	0.130286
TG(54:5/FA20:3)	0.374954	0.257553	0.406983	0.353858	0.248032	0.272494	0.132051	0.130666	0.218907	0.217629	0.182056	0.277398	0.397306	0.391828	0.31302	0.395055	0.522881	0.308391	0.277213	0.156161	0.427034	0.463726	0.228462	0.229594
TG(54:6/FA18:2)	0.0438107				0.0522138			0.0821483		0.0878141		0.111245		0.178311		0.0601573	0.0420869	0.0978768	0.0619355	0.089902	0.0290712			0.129283
TG(54:6/FA20:4)				0.604835			0.163609		0.235854		0.236788	0.31209	0.428981		0.266762	0.2882					0.332028
TG(54:7/FA18:2)	0.00869363	0.0335411	0.0188891	0.0122713	0.0303757	0.0971794	0.0202792	0.0233862	0.0205465		0.0233585	0.0180156	0.0267617	0.126025	0.0369915	0.116354	0.0600676	0.0799372	0.0468937	0.0939706	0.0388759	0.0125999	0.0752617	0.0487507
TG(54:7/FA20:5)	0.040773	0.166077		0.0817455	0.037309		0.0251132		0.032715	0.106626	0.070365	0.0944203	0.0540707	0.13637	0.0742021	0.124255	0.0794194	0.254794		0.149308	0.0593575	0.104539	0.0697594	0.0755511
TG(56:4/FA18:2)	0.0918735	0.0473062	0.0863493	0.088948		0.138555	0.03493	0.0179011		0.0207777	0.0287473		0.0821489	0.0897229	0.120366	0.0572732	0.0576944		0.0297493		0.014302	0.0857659	0.104989	0.0722575
TG(56:4/FA22:2)	0.0187755	0.039456	0.0221763	0.0854776	0.0440872	0.0510145	0.0174902	0.026969		0.0200946	0.00541259	0.0442265	0.0510898		0.0834014	0.103588	0.0644534			0.201875	0.0136133	0.0196161	0.0417313	0.130366
TG(56:6/FA18:2)	0.0728322	0.233245	0.100189	0.265769	0.104164	0.0793383	0.0626685				0.0518718	0.131502	0.0910514	0.063628	0.0042335	0.0676617	0.131869	0.131521		0.172491	0.0444511	0.0829818	0.0958097
TG(56:6/FA22:4)	0.128612		0.14873	0.193833	0.0720117	0.118265	0.0878195	0.11031	0.0313263	0.103808	0.0505111		0.278763		0.200081	0.140673	0.0917891		0.318376	0.219535	0.130106	0.331043	0.192777	0.189796
TG(56:7/FA18:2)	0.0702635	0.0846392	0.0415866	0.142367	0.106411	0.0192067	0.0908825	0.122117	0.0922072	0.0669925	0.0506813	0.0470899	0.105281	0.233275	0.089593	0.225041	0.0259307	0.0794043		0.142438	0.098048	0.146529	0.0730758	0.17726
TG(56:7/FA22:5)	0.0780727		0.085855	0.140499	0.0905013		0.19164	0.254437	0.188574	0.247245	0.28264	0.197834	0.33982	0.39642	0.156723	0.472736	0.0879253	0.147563	0.281779	0.30898	0.194436	0.108194	0.194978
TG(56:8/FA16:0)		0.0545428	0.0525332		0.0498091	0.076272	0.0440568	0.067507	0.0529379	0.0409032	0.0679079	0.0229423	0.0802608	0.0462349	0.0824853	0.073285	0.0334642	0.124547	0.0370175	0.247848	0.0645629	0.0618831	0.0385569	0.149891
TG(56:8/FA18:2)			0.0843128	0.0367079	0.0416359	0.0759567	0.051187	0.0782614	0.0682605	0.0659542	0.0585791	0.0953896	0.130365	0.0533669	0.1455	0.111752	0.0530857	0.0936527	0.0413359	0.0378221		0.0756741	0.0668833	0.122941
TG(56:8/FA22:6)	0.272756	0.612074	0.605682	0.765077	0.502851	0.338067	0.924434	1.02008	1.12692	0.878252	1.26994	1.55912	1.01867	1.02634	1.11054	0.843365	0.416318	0.436134	0.48825	0.677912	0.506189	0.636228	0.54482	0.574963
TG(52:6/FA18:3)		0.124936				0.0182706			0.0135246		0.0126854	0.0301449		0.074055	0.0226185	0.0664136	0.0262524	0.0748628	0.0199348			0.0720808	0.0157546	0.0610444
TG(54:5/FA18:3)	0.0447094	0.592063	0.0714067	0.177974	0.0831524	0.192217	0.0566521	0.254209	0.0989118	0.144265	0.0582549	0.179193	0.116921	0.389623	0.154888	0.25937	0.0883891	0.783913	0.26216	0.81947	0.0593318	0.266648	0.0635253	0.26429
TG(54:5/FA20:2)	0.0325907	0.0237298	0.0217492	0.0788457	0.0780416	0.0321544	0.0143136	0.00431357		0.0225726	0.00425438		0.053242	0.0155546	0.032807	0.084773	0.0846487	0.0189115	0.0212838	0.00743038	0.10294	0.00595516	0.0245994	0.084948
TG(54:6/FA18:3)	0.0206714	0.109318			0.081083	0.0621077	0.0144704	0.082792				0.0914935		0.068668	0.0316141	0.0965235	0.0396773	0.0622671				0.065962	0.0560748	0.0423187
TG(54:6/FA20:3)	0.0858815	0.0591901	0.190461	0.074328	0.0522133	0.0668724	0.0308538	0.0448435	0.00417446		0.0106708		0.0547192	0.102024	0.0352872	0.147606	0.0977354		0.111662	0.10759	0.108747	0.108052	0.0586842	0.0991871
TG(54:7/FA18:3)			0.0526851	0.0544857		0.0519032		0.0402533				0.0384065	0.0489119	0.0558814		0.112149		0.156808	0.0336176	0.213116	0.0354485		0.0488034	0.0536824
TG(54:7/FA20:4)	0.0419086	0.0640351	0.0215194	0.0966524	0.0313534	0.0386979	0.0684482	0.0679504	0.0167807	0.0112363	0.0212864	0.0681223	0.0291758	0.151252	0.144709	0.0558316	0.0564819	0.0287813	0.059582		0.0634665	0.139556	0.0927276	0.0791286
TG(54:8/FA16:0)	0.166926	0.0759536	0.0589046	0.238742	0.133836	0.119738	0.169478	0.0532421	0.144518	0.0352355	0.085308	0.130712	0.169368	0.230682	0.048339	0.125658	0.0815727	0.134132		0.0891413	0.0754639	0.134124	0.0909726	0.273892
TG(54:8/FA18:3)		0.0852472	0.0151508	0.0137952	0.00167246	0.00436565	0.0124728	0.0574441	0.0103558	0.0496555	0.00526391	0.023739	0.059628	0.107166	0.0315374	0.0315986		0.0702908		0.135463	0.0215032	0.0409884	0.0166313	0.0366161
TG(54:8/FA20:5)	0.0335089		0.0161413		0.0181914		0.0333748				0.0273856		0.0316401	0.0798673		0.0696159					0.0140206	0.0685977		0.109086
TG(56:5/FA18:3)		0.0309682	0.0641464		0.0175416			0.02677		0.0463083	0.00239495	0.019423	0.0439318	0.0460045	0.0565527	0.0198116	0.0207094	0.13223	0.0164513	0.149967	0.0178566	0.131484	0.0358714	0.0881148
TG(56:5/FA22:2)	0.0280286		0.0113123	0.00419395	0.00768551	0.0130991				0.0150143	0.00515859					0.00848846	0.0262746	0.0510387	0.0320685	0.0417184	0.018358	0.0280808	0.00656697	0.0108034
TG(56:7/FA18:3)	0.0220471	0.527129	0.0198246	0.267808	0.00363673	0.249943	0.0559448	0.248368	0.0236232	0.0819864	0.0514165	0.200249	0.0591497	0.448059	0.0663101	0.42622		0.543954	0.114743	1.41398	0.0876954	0.195334	0.0437811	0.220258
TG(56:7/FA22:4)			0.0197184	0.0356605	0.00702943	0.088958	0.0082628	0.0306281	0.00479871	0.0278898		0.0157226	0.0337801	0.0648512	0.0698223	0.0718872	0.0398741	0.0257421	0.0164068	0.041266	0.0399791	0.0667876	0.0303479
TG(56:8/FA18:3)	0.0246489	0.13516		0.0943139		0.1054	0.0105796	0.0603469	0.0389464	0.10443		0.0678657		0.148427	0.0711523	0.164984		0.161455	0.0241569	0.43302		0.0814708		0.212945
TG(56:8/FA22:5)		0.0500254				0.0399441	0.00882513			0.0325359	0.033606	0.0578258	0.0472027		0.0279912	0.0387785	0.0482924	0.103889				0.107062
TG(56:9/FA16:0)	0.0838309	0.112331	0.0236641	0.00927015	0.0357376	0.00311032		0.0502464	0.0338909	0.0572018	0.00816167			0.0416861	0.0504262	0.0691292	0.0460786			0.0693043	0.0715484	0.0712069	0.073721	0.138602
TG(56:9/FA18:3)		0.211543		0.0249766			0.0121149	0.0428676	0.00599716		0.00525383		0.0202777	0.0467815	0.0211128	0.0654802		0.110388	0.026844	0.147576	0.0232197		0.0405438	0.0680706
TG(56:9/FA22:6)	0.022222		0.116262	0.0747298	0.127508	0.100518	0.147768	0.0949457	0.161478	0.190559	0.12992	0.253725	0.0967059	0.14012	0.245108	0.216753	0.067618	0.0683059	0.201566	0.165049	0.0305652	0.104379	0.118976	0.130904
TG(56:4/FA20:2)	0.592189	0.778143	0.776886	0.52084	0.709388	0.578982	0.120707	0.0774414	0.159814	0.143188	0.0962736	0.0687825	0.623924	0.0715215	0.454461	0.376881	0.550941	0.316183	0.505346	0.234556	0.680886	0.360279	0.509395	0.244071
TG(56:5/FA20:2)	0.133799	0.063996	0.122683	0.110672	0.130175	0.0653542	0.0178971	0.0420884	0.0158613	0.0305084	0.0421495	0.0288084	0.0745001	0.171743	0.100564	0.0635628	0.109682	0.140609	0.0683692	0.0935355	0.149531	0.213176	0.0682266	0.0637161
TG(56:5/FA20:3)	0.749152	0.878341	0.765274	0.537516	0.555895	0.760906	0.186725	0.0573591	0.129752	0.245747	0.12921	0.326476	0.591237	0.452923	0.798105	0.691392	0.531879	0.617869	0.761107	0.729091	0.71716	0.856269	0.492453	0.513813
TG(56:6/FA20:2)	0.0433427	0.0820237	0.0656534	0.0557136	0.0563741	0.037396	0.00611117		0.0299006				0.0523248		0.0685887	0.0297251	0.0496693		0.0290983		0.0379707		0.0445245	0.0765346
TG(56:6/FA20:4)	0.537549	0.235551	0.441227	0.290995	0.375594	0.205453	0.312375	0.279907	0.273402	0.369169	0.39498	0.298722	0.567975	0.690015	0.489804	0.422864	0.489867	0.507313	0.387944	0.450155	0.603253	0.725856	0.44555	0.51587
TG(56:7/FA20:2)	0.0112894	0.0208929	0.0119991	0.00802575	0.00711857	0.0427253	0.007084	0.00999792	0.0158806	0.0156034	0.00638394		0.0430859	0.0369947	0.00589068	0.0172746	0.0104292	0.0254637	0.0111567	0.00589449	0.03077		0.0120334
TG(56:7/FA20:5)	0.0766952	0.307574	0.0240221	0.207205	0.0531991	0.0267212	0.0545942	0.0583197	0.039202		0.0513909	0.149581	0.0389132	0.235527	0.133402	0.109603	0.08285	0.178943	0.0390362	0.0919246	0.0408473		0.0885268	0.0990843
TG(58:4/FA16:0)	0.0129184	0.0885618	0.0730059	0.0826283	0.0583068	0.0261342	0.00550262	0.00733169			0.00291431		0.0394885	0.0342113	0.0485082	0.0469307	0.0101458	0.0879552	0.0514569		0.0499597	0.0634413	0.0716913	0.0103528
TG(58:4/FA20:2)	0.0682828		0.0152051	0.0599339	0.038718	0.0896657							0.0590714		0.0535037		0.0522278	0.0627524	0.0506368		0.0562476	0.0827516	0.0314442
TG(58:4/FA22:2)	0.0548087	0.128081	0.0308384	0.0165829	0.0399483	0.0895447					0.00486619		0.0135411	0.0392433	0.0141414	0.0588484	0.0866872	0.175037	0.0216397		0.080494	0.0414212	0.0295941	0.112594
TG(58:6/FA16:0)		0.220951									0.0477713				0.157187	0.127034	0.106002						0.0882193
TG(58:6/FA20:2)	0.0787634		0.137053	0.084821	0.159054	0.128935									0.0411002	0.0451133	0.149699	0.0500392						0.0753992
TG(58:6/FA22:4)	0.145845		0.283585	0.176396	0.139459	0.206413	0.0520547	0.0610454	0.0628689	0.0596858	0.0455719	0.0888055	0.312769	0.203295	0.279456		0.126498		0.153583	0.13831	0.109906	0.0660317	0.162421	0.182698
TG(58:7/FA16:0)	0.0983465	0.117987	0.0511739	0.0138219	0.0663653	0.0979908	0.0434053	0.0381293	0.0454978	0.0407736	0.0348114	0.0368556	0.143782	0.0469173	0.106202	0.0900593	0.0671269	0.214136	0.152995	0.094895	0.0349748	0.0662285	0.0661725	0.0838319
TG(58:7/FA20:2)	0.0233757	0.0298353	0.0118263		0.0340991	0.0280602	0.0130742	0.0402323		0.0209604		0.0152258	0.0595952	0.145357	0.0301469	0.123314	0.0201332	0.0959506				0.0646696	0.0441882	0.0765303
TG(58:7/FA22:5)	0.241414		0.17725		0.275744	0.15075	0.174055		0.0861381	0.143224	0.152552	0.165533	0.165235	0.281327	0.437957	0.330582			0.338442	0.357534	0.1273	0.387403	0.211148
TG(58:8/FA16:0)			0.0664029	0.0842921	0.06002	0.0332384	0.0211817		0.0153391		0.0405309	0.0305365	0.0456537	0.128515	0.0805764	0.0661406	0.0286995		0.080478	0.0616604	0.0462567	0.098675	0.0439786
TG(58:8/FA20:2)			0.0809514	0.0353163	0.0325146		0.0383414		0.0179619		0.0162029			0.0284134	0.0654421	0.0619251				0.0727404	0.0623737			0.0391735
TG(58:8/FA22:6)	1.10169	0.857134	0.742394	0.667294	0.719576	0.799138	1.46108	1.75581	1.37512	1.57336	1.36279	1.00448	1.31611	0.910242	1.49807	1.53187	0.664832	0.834863	0.949498	0.964743	0.750199	1.26894	1.1199	0.869308
TG(56:6/FA20:3)	0.110901		0.104027	0.161714	0.134601	0.0973555	0.0399214	0.0332183	0.0240553		0.0424411		0.0337278	0.0493763	0.134357	0.13542	0.172549		0.151849		0.147252	0.0768892	0.263909	0.153412
TG(56:7/FA20:3)		0.0780604	0.104425	0.0644291	0.0653861	0.0498219	0.0122889				0.0130811	0.0431635	0.031709		0.076868	0.0587153					0.0709371	0.130309	0.0488472	0.0715541
TG(56:7/FA20:4)	0.083132	0.154461	0.101503	0.179598	0.147808	0.131066	0.0502111	0.0412483	0.0549504	0.0297333	0.0730455	0.044585	0.0782523	0.133664	0.12694	0.170915	0.0672854	0.133611	0.244078	0.110457	0.0984713	0.119139	0.14288	0.102309
TG(56:8/FA20:3)	0.0100122		0.031373	0.0979864	0.0387914	0.0295124	0.0155209	0.011863	0.00676278	0.00989608	0.0131486		0.0397844		0.0089876	0.0610161	0.0477258	0.0666345		0.0748854		0.0666393	0.0157265	0.0379298
TG(56:8/FA20:5)	0.0103677		0.0396321			0.0168279	0.0475457	0.0374129		0.0261592	0.0158891	0.0407079	0.0337312	0.0498331	0.0268364	0.0345228	0.0266528	0.0640018	0.0753567	0.0828454	0.0061523	0.0365966	0.0585258	0.122318
TG(58:5/FA16:0)	0.0342981		0.0624429		0.0313168	0.134085	0.0288228		0.0156574				0.0493692			0.0497806		0.0738036		0.0615723	0.0668019	0.068099
TG(58:5/FA20:3)	0.107957	0.0785922	0.133431	0.150905	0.0120461	0.0862902	0.0356345	0.0265763	0.0185793	0.0258469	0.0193777	0.0128604	0.0560201	0.0126121	0.0249849	0.0704121	0.0853701		0.0312729	0.0179216	0.0780848	0.10677	0.117419	0.112006
TG(58:5/FA22:2)	0.0268016		0.0108259	0.0261959	0.0141936	0.019856	0.00923625			0.0243433	0.00343514		0.0147266	0.030505			0.00882075	0.033437		0.0271711		0.0766058	0.0362483
TG(58:7/FA20:3)	0.116625	0.0914387	0.240535	0.233596	0.133449	0.111299	0.0291163		0.0275359	0.0767595	0.0562278	0.0884661	0.192794	0.164701	0.0979103	0.17282	0.111308	0.0669221	0.012734	0.136938	0.181571	0.0966789	0.113703	0.100997
TG(58:7/FA22:4)	0.0590159	0.0407629	0.0422775		0.0263787	0.0449935		0.0743399	0.0110125		0.0159231	0.0444324	0.0797879	0.0478468	0.0579165	0.111962	0.0204628		0.054114	0.063713	0.0465259	0.0423304	0.0296457
TG(58:8/FA20:3)	0.0216762	0.0531101	0.0833523	0.0341461	0.0391177	0.0776119	0.0559155	0.0333617	0.0146918	0.0441857	0.0260693	0.0741948	0.118055		0.139722	0.14542		0.123321	0.028528	0.0907521	0.11987	0.0698971	0.0436454	0.0878921
TG(58:8/FA22:5)	0.0350281	0.0686691	0.139578	0.0651037	0.0419375	0.0652668	0.0436312	0.102025	0.0539303	0.0508879	0.0468021	0.0889571	0.103603	0.0509846	0.105659	0.136517	0.0551684	0.0546639		0.16147	0.107913	0.151862	0.122137	0.086001
TG(58:9/FA16:0)																0.088892			0.0788587
TG(58:9/FA20:3)			0.0908024	0.0680832	0.0279391	0.0821716	0.039802	0.0604989	0.00919211	0.0433052	0.0243097		0.0701486	0.0500439	0.141462	0.181542	0.0717657	0.0672467	0.120778	0.103465	0.0161839	0.130051	0.105244	0.0602658
TG(58:9/FA22:6)	0.169896	0.0704315	0.263874	0.100734	0.341526	0.216026	0.176225	0.147628	0.218275	0.180407	0.19404	0.274305	0.376068	0.263508	0.220612	0.236188	0.13964	0.248032	0.263108	0.312376	0.270562	0.123225	0.185708	0.202875
TG(56:8/FA20:4)					0.0998742	0.0592236	0.0335436	0.0626697	0.0361514	0.113063	0.0329975			0.109422	0.0856741	0.0851227		0.104612
TG(56:9/FA20:4)			0.0503564								0.0176575				0.0750912	0.090968			0.0453747			0.0996535	0.0337729
TG(56:9/FA20:5)	0.0563547		0.0812947	0.0752743	0.0464799	0.0355078		0.0331213	0.013073		0.017609	0.0181853	0.0122509	0.0815402	0.0271492	0.0736845	0.017804	0.119408	0.0235418			0.165798	0.0136969
TG(58:6/FA20:4)	0.0480538	0.161539	0.0182281	0.0536138	0.038912	0.104446	0.00786351	0.0109408	0.0202076	0.0189903	0.0354625		0.0577258	0.156748	0.0564633	0.0846313	0.0434829	0.0203066	0.100387	0.029719	0.105759	0.101577	0.0720553	0.0283176
TG(58:6/FA22:2)	0.00975824	0.0677784	0.00971454	0.0126036	0.0461101	0.050016		0.00852538	0.00806808		0.00191936	0.0191432	0.0128421	0.00905706		0.025443	0.0198694	0.0404942	0.0304434	0.0753021	0.0248545	0.0437388		0.0714502
TG(58:8/FA20:4)	0.0975557	0.264362	0.0358375	0.0779026	0.0691226	0.199764	0.0754467	0.121607	0.0742517	0.144471	0.0787556	0.137551	0.0953078	0.198839	0.0767701	0.142118	0.0634262	0.120577	0.0572288	0.194659	0.105973	0.0339831	0.152319	0.249094
TG(58:8/FA22:4)			0.0627204			0.0528155	0.0185423		0.0256008							0.062302		0.0923135		0.0641819				0.130352
TG(58:9/FA20:4)			0.0318927	0.0795294	0.0701338	0.0781128	0.0234183	0.125751	0.0325513	0.0600337	0.0430763	0.144718	0.0580875	0.0689254	0.0924879	0.130019		0.0525424	0.0970847	0.0769106			0.0241003	0.0540742
TG(58:9/FA22:5)						0.0485241	0.0240179				0.019949			0.0530357	0.0589306	0.0670582
TG(58:10/FA16:0)		0.0121056	0.0156094	0.0184254	0.0124708		0.0185426	0.0420765	0.0067534		0.0196648	0.0201892	0.0266187	0.0736559			0.00559517	0.0703517	0.0229302	0.0207244		0.0101798	0.0218241
TG(58:10/FA20:4)	0.0356191	0.0947258	0.0133951	0.0711568	0.0680595	0.0600585	0.0994628	0.109244	0.0276308	0.068647	0.0857685	0.177914	0.0772064	0.0282006	0.0954528	0.140474	0.016404	0.0745548	0.043331	0.119692	0.0406869	0.076362	0.0375589	0.148499
TG(58:10/FA22:6)	0.0608305	0.0434119	0.0575361	0.155273	0.0566681	0.0794923	0.0944891	0.0614652	0.114254	0.089878	0.137598	0.0690266	0.144741	0.172332	0.117647	0.147362	0.0208292	0.153789	0.114337	0.0986635	0.0686403	0.170238	0.0840751	0.214257
TG(56:10/FA16:0)	0.020155	0.113723	0.0713574	0.086712	0.108328	0.0967629	0.0284428	0.0341002	0.0100408		0.0171709					0.0348953	0.0761949		0.0710337		0.10175		0.0565986
TG(56:10/FA20:5)		0.0905656	0.00318877		0.00919709	0.0353375	0.0314798	0.0361308	0.00876965	0.0102398	0.00664075	0.0261454	0.0022911	0.0919998			0.00248458	0.0582316	0.0200359	0.0131918	0.000772721	0.0205419	0.0362367	0.0409354
TG(58:7/FA20:5)				0.0249231	0.03308									0.023299	0.014755		0.0186817	0.040173						0.0684116
TG(58:7/FA22:2)		0.0420828			0.00715026		0.0152552	0.0111413		0.0227888					0.0229443	0.00808282		0.0339444			0.00752905			0.0490093
TG(58:9/FA20:5)	0.0510293	0.030675	0.0513918	0.133676		0.178061	0.0173065	0.0249554	0.0278079	0.0131538	0.0332048	0.111482	0.0390004	0.280945	0.0641477	0.152879	0.0603064	0.335334	0.0445975	0.24422		0.170499		0.102099
TG(58:9/FA22:4)								0.0352886													0.047566
TG(58:10/FA20:5)		0.0598046	0.0408472	0.0376908		0.0181809	0.0241737	0.0543336		0.0383425	0.00860421	0.0142429		0.15359		0.122211		0.0954496	0.0320097		0.0273643	0.0450865		0.0246987
TG(58:10/FA22:5)					0.0110362	0.0263413	0.0103328				0.01244
TG(58:11/FA16:0)				0.0691083					0.0197273			0.0411517				0.0464727	0.0316172		0.0338265		0.0333301	0.0463674
TG(58:11/FA20:5)	0.0211394	0.0359993	0.00839555	0.00827344		0.0216713	0.0142285	0.00692714	0.0179192	0.0294343	0.0141504	0.0697766	0.0200849	0.0851106	0.0511191		0.0595817	0.0745283	0.0355332	0.0725432		0.0187363	0.0193767	0.0174929
TG(58:11/FA22:6)	0.0212294	0.0274167	0.0297803	0.120083	0.0307106	0.0166375	0.0783865	0.0586412	0.0676972	0.0699722	0.0565721	0.0805847	0.0556649	0.0787224	0.0127328	0.0336616	0.0243246		0.0359338	0.093012	0.0374067	0.0197322	0.0677696	0.0321674
TG(60:4/FA16:0)											0.00967231			0.0299344					0.0414739
TG(60:4/FA22:2)	0.0255569		0.00464532		0.0149041	0.0301573	0.00100442				0.0017864	0.00251536			0.0110628	0.0139891		0.0387603	0.0438546				0.00036136	0.0322654
TG(60:6/FA16:0)	0.019409	0.0355924	0.042836		0.0139365	0.0486431	0.0113403	0.0203643	0.0059413		0.00409336		0.0277939		0.0380128		0.0244721				0.022374	0.0620167	0.0824904
TG(60:6/FA22:2)																0.0295376				0.0522674
TG(60:6/FA22:4)	0.0376001	0.0658477	0.0364851	0.0457862	0.0578306	0.0739828			0.00735975	0.0138608	0.00222716		0.070341	0.0608929	0.0167346	0.0342925	0.0719063	0.0234812	0.0152366	0.0955145	0.00387107		0.0547016	0.0078331
TG(60:7/FA16:0)				0.0392919	0.0434571		0.0126622		0.00418308	0.0101492							0.0186117	0.018464	0.0426535	0.0160761			0.0266651
TG(60:7/FA22:2)				0.0240612	0.00912655	0.0101533	0.0147524	0.0109739	0.0095808	0.0123153	0.00140675	0.0339532	0.033403	0.0498193	0.0237021	0.0214791	0.0402546	0.016007		0.0555323	0.0172052	0.0164156		0.0106032
TG(60:7/FA22:5)	0.0694306		0.0221312		0.0370145	0.0632631	0.0412475	0.0448795	0.0173329		0.0176189		0.0561999	0.106616	0.0825327	0.0688601	0.0123593	0.0505631	0.0848139		0.0973963	0.0396444	0.0287848
TG(60:8/FA16:0)	0.0654854	0.0635165	0.0204299	0.0446051	0.0285726	0.0626824		0.0389363		0.0259056	0.00720824	0.119125	0.0960602	0.0326241	0.109637	0.015974	0.0251931		0.0422592	0.0600774	0.0592451	0.0899099	0.0223434
TG(60:8/FA22:2)												0.0181525				0.0324375		0.0468247		0.0724688
TG(60:8/FA22:6)	0.0853839	0.0345382	0.158928	0.217618	0.121264	0.038373	0.076788	0.0910687	0.0827556	0.0403536	0.0686053	0.0587685	0.0703535	0.121299	0.139586	0.154657	0.12002	0.111814	0.153656	0.0937389	0.151722	0.173181	0.100997	0.0491843
TG(60:8/FA22:4)	0.0550247		0.0446934	0.194074	0.0385207	0.040315	0.0229922	0.0365435	0.0193897	0.0547997	0.0188194			0.0635046	0.0690813	0.0867537	0.0546434	0.0981534	0.0231588	0.335804		0.0508261		0.0604261
TG(60:9/FA16:0)	0.0232461	0.0470814	0.008337	0.0336636	0.0295983	0.0143161	0.0160272	0.0435148	0.0180736		0.00376629	0.0252144	0.0106032	0.0666849	0.00720763	0.0565255	0.0162146	0.0179948	0.0483526	0.030423	0.0143822	0.0683052	0.0293358
TG(60:9/FA22:4)	0.0112395	0.0192642	0.0178062	0.0291477	0.00692332	0.0223332	0.0143121	0.0170729	0.0200174	0.0305092	0.00833425	0.0149224		0.0808632	0.0459158	0.0825262			0.0739953	0.034423	0.025612		0.0472702	0.0671559
TG(60:9/FA22:5)	0.0454571	0.0219767	0.00590076	0.0321309	0.00590407	0.00855822		0.0831755		0.0889574	0.0236052	0.0410746	0.0803084	0.123084	0.0879568	0.0948966		0.115795	0.101683	0.168165	0.020494	0.0692272	0.0497839	0.0252407
TG(60:10/FA16:0)	0.0155152				0.0303175	0.0669777			0.0117282	0.0368699			0.0173411		0.0398943			0.0633524	0.123075	0.0712569			0.0232493	0.0527197
TG(60:10/FA22:4)	0.0072249	0.121574		0.034213	0.0182642	0.00245802	0.0163677	0.0221145	0.0205386	0.00834169	0.0209329	0.0237281	0.0339471	0.0492975	0.0570046	0.0412384	0.0313066	0.0923656	0.0972401	0.160042	0.0271249	0.0135701	0.022229	0.0263267
TG(60:10/FA22:6)	0.163544	0.212374	0.266333	0.223636	0.132222	0.093253	0.209239	0.0999807	0.179632	0.185333	0.156634	0.235273	0.270652	0.115811	0.3707	0.224308	0.0601766	0.0767191	0.206873	0.448927	0.121322	0.214208	0.095172	0.210602
TG(60:10/FA22:5)	0.017635	0.146314	0.0328719			0.04816	0.024056	0.0705045	0.0256816	0.0493739	0.0232756	0.0773901	0.126688	0.0556748	0.0615366	0.0765471	0.0542955	0.0910924	0.0637821	0.102971	0.0091767	0.0377781	0.0401332	0.112293
TG(60:11/FA16:0)
TG(60:11/FA22:5)			0.0223443				0.0597726		0.0296888		0.0410166	0.0522198	0.0426912		0.0390329	0.0502939						0.046891		0.0732185
TG(60:11/FA22:6)	0.0571367	0.0445525	0.0902164	0.165003	0.0805104	0.118931	0.206019	0.115011	0.156519	0.0621029	0.204793	0.175493	0.315889	0.253994	0.324773	0.204993	0.0421285	0.249205	0.126578	0.180358	0.0811306	0.113819	0.115731	0.128825
TG(60:12/FA16:0)			0.0293815				0.0304506	0.0325394	0.0262966		0.0159648				0.0499223	0.0363032						0.0911249		0.058831
TG(60:12/FA22:6)	0.0272832	0.0732643	0.167016	0.0649283	0.0613456	0.0881035	0.181852	0.207167	0.274725	0.178981	0.242865	0.244146	0.249402	0.132787	0.278686	0.246642	0.0486139	0.0395293	0.101727	0.1091	0.111632	0.054035	0.00920488	0.241403
TG(48:3/FA16:1)	0.132557	0.150201	0.333793	0.281189	0.148997	0.220683	0.623567	0.706039	0.871484	0.400996	0.493538	0.471751	0.202796	0.177426	0.168652	0.224164	0.214221	0.186278	0.367396	0.0770191	0.202341	0.442224	0.177977	0.179744
TG(50:2/FA18:0)	0.259424		0.126296	0.14096	0.0239686	0.0730066	0.149513	0.0997612	0.292862	0.118712	0.1511	0.144148	0.208467	0.0582613	0.121942	0.108826	0.095327		0.100877	0.0751579	0.0846212		0.11941
TG(50:3/FA18:1)	0.685267	0.400122	0.518072	1.0284	0.68652	0.976709	0.813706	0.757394	1.264	1.44761	0.895582	0.98243	0.500884	0.468585	0.530982	0.82136	0.594898	0.539259	0.82269	0.325925	0.725195	0.64783	0.728453	0.684311
TG(50:4/FA18:2)	0.120571	0.0845776	0.171596	0.132048	0.118134	0.0648437	0.136699	0.141448	0.10851	0.126197	0.111637	0.0849304	0.107114	0.12213	0.143713	0.121125	0.131115	0.0618604	0.124082	0.054248	0.0819705	0.132303	0.093466
TG(50:5/FA16:1)						0.0595632	0.0268261	0.0334271	0.0447635	0.0408703	0.0214967	0.0353821		0.0934636		0.0533397	0.0372378	0.0388203			0.0741191
TG(50:5/FA18:3)									0.0210743						0.040488							0.0538158
TG(52:4/FA20:2)	0.0795054	0.125256	0.0444127	0.0538506	0.042693	0.0664532	0.0227224	0.0370699	0.0439781		0.022353	0.0532054	0.0816701	0.0401248	0.152708	0.0195917	0.042218	0.0640868	0.0595429	0.0139486	0.125969	0.0241489	0.077802	0.022858
TG(52:5/FA20:3)	0.167701		0.210528	0.127629	0.0864289	0.110347	0.0439717	0.0231035	0.0579178	0.0738586	0.0699451	0.0640388	0.138624	0.0923902	0.173138	0.202252	0.0519776	0.0744175	0.160796	0.184879	0.124791	0.200089	0.235169	0.0413698
TG(52:6/FA20:4)	0.129424	0.0949704	0.0679261	0.0440397	0.025564	0.0742002	0.0603824	0.105359	0.114909	0.122412	0.0873664	0.190603	0.0511006	0.189136	0.072908	0.0939547	0.0718883	0.106295	0.149356	0.160496	0.0909696	0.206666	0.0760159	0.14045
TG(52:7/FA16:1)							0.069629	0.0458932	0.0934461	0.0286255	0.120638	0.0621743		0.112345		0.0335914	0.0302029		0.030163				0.0250758
TG(52:7/FA20:5)		0.0448883	0.0288479	0.0153378	0.0121492	0.0493926	0.0119271	0.0426992	0.035792		0.0255782	0.011218	0.014511	0.0589697		0.0598425		0.0201674	0.0508936	0.0345315			0.0106367
TG(54:4/FA16:1)	0.386286		0.431473	0.32489	0.632051	0.380927	0.109724	0.267408	0.124241	0.168809	0.0735943	0.200751	0.371769	0.289386	0.275251	0.341266	0.293371	0.545855	0.301733	0.305173	0.608391	0.415828	0.362922	0.25824
TG(54:4/FA22:2)	0.00958167					0.0248355		0.010446				0.0186585		0.0329512		0.0583579	0.0240548	0.0283471	0.013897	0.0167038				0.0137088
TG(54:6/FA22:4)	0.0569528		0.0529063						0.0150042		0.0126	0.03384
TG(54:7/FA22:5)	0.0359915	0.0529138		0.0705525	0.0876348	0.0689805	0.0570616	0.0416697	0.0558203	0.0837121	0.0801809	0.120301	0.0729981	0.128406	0.0828339	0.168759	0.0208644	0.11347	0.0743377		0.0610875	0.0526065	0.0207899
TG(54:8/FA16:1)	0.0337933	0.0795945	0.0452317	0.0573837	0.0386829	0.0931708	0.116349	0.1098	0.074103	0.0932849	0.124749	0.17721	0.082137	0.12382	0.0826952	0.0550337	0.059916	0.0231609	0.0473844		0.0215756	0.0291156	0.0433476
TG(54:8/FA22:6)	0.0431105	0.0789552	0.320326	0.316286	0.0653755	0.0986869	0.377922	0.294545	0.369909	0.47851	0.371027	0.470749	0.52842	0.390821	0.357825	0.255846	0.0621575	0.0745971	0.231123	0.215252	0.186554	0.172665	0.096869	0.208224
TG(52:1/FA16:1)		0.0807601	0.0403128	0.0784802	0.0095864	0.0674099		0.0906266		0.0721832		0.0683703	0.079092		0.0347482		0.0270045	0.111303	0.0115195	0.0259685		0.095142	0.0264538
TG(52:2/FA16:1)	0.35723	0.260742	0.889309	0.734864	0.348779	0.276353	0.683402	0.710187	0.900753	0.518655	0.643887	0.735424	0.413482	0.453206	0.638373	0.642434	0.688567	0.400462	0.586304	0.271953	0.775051	0.359183	0.619362	0.630968
TG(52:4/FA18:0)					0.0301613		0.049812	0.0684793	0.0883679		0.0779675	0.0667152	0.0606243
TG(54:6/FA18:0)	0.00756352	0.0891767	0.0423173	0.0256617	0.0401117	0.0195419	0.0995975	0.104661	0.0727765	0.0794125	0.0776825	0.0899877	0.0834614	0.0657582	0.0246689	0.0100872	0.0607843	0.025625	0.0654087	0.117825	0.0448208		0.0269889	0.0351716
TG(56:3/FA16:1)			0.0449119	0.101449		0.0221356	0.0174849		0.00942261				0.0675694				0.027438	0.0753165	0.0549943	0.0817622	0.0148067	0.0418296	0.0523589	0.109505
TG(56:3/FA18:0)	0.447878	0.27772	0.419691	0.353842	0.323485	0.433631	0.144439	0.147538	0.141063	0.0210624	0.0891687	0.145658	0.226278	0.310615	0.200956	0.178896	0.436603	0.364627	0.376634	0.181966	0.40642	0.253174	0.456371	0.411899
TG(56:5/FA16:1)	0.156694	0.152688	0.189908	0.0590074	0.130429	0.288236	0.0542225		0.0763626	0.0270306	0.0493969	0.0592658	0.184012	0.169098	0.0350895	0.106562	0.148012	0.0661133	0.0889209		0.221337	0.0968676	0.170617
TG(56:6/FA16:1)	0.145854	0.289046	0.189001	0.238532	0.297585	0.219689	0.190295	0.0868233	0.113588	0.179975	0.143641	0.102489	0.244421	0.291549	0.138681	0.216159	0.114133	0.106414	0.20412	0.158261	0.0576505	0.17293	0.0821118	0.188878
TG(56:7/FA16:1)	0.337041	0.921587	0.391244	0.678333	0.569055	0.684709	0.406537	0.477257	0.374643	0.479901	0.28357	0.718428	0.682013	0.497834	0.534943	0.539319	0.591354	0.775766	0.554354	0.810914	0.691421	0.623883	0.427989	1.02325
TG(56:7/FA18:0)	0.0471193	0.172146	0.0733994	0.0521044	0.0529799	0.0202058	0.141245	0.138653	0.118892	0.184118	0.0928408	0.0820045	0.145819	0.140067	0.0854986	0.0564031	0.0201498	0.0536422	0.0700488	0.12808	0.0449806	0.0459802	0.0662135	0.0659327
TG(52:5/FA18:1)	0.126189	0.20424	0.0966613	0.0731137	0.0499839	0.0850418	0.0573712	0.0897343	0.132221	0.0393425	0.0913473	0.0647798	0.137746	0.17119	0.104941	0.160276	0.0873944	0.0957044	0.0565205	0.0976526	0.0996721	0.107075	0.031585	0.215118
TG(54:7/FA18:1)	0.140766	0.128869	0.0878522	0.0303412	0.0353453	0.126087	0.160162	0.0614942	0.252355	0.181243	0.222356	0.140054	0.035815	0.0867935	0.113202	0.11131	0.0914903		0.0529681	0.109317	0.0866336	0.134205	0.042224	0.0794739
TG(56:4/FA16:1)	0.120798	0.137395	0.143753	0.0828429	0.0892684	0.0508885				0.00983916		0.0123879		0.0966983	0.12225	0.114565	0.034795	0.0728539	0.0485656		0.0246485	0.0675087	0.0690965	0.136887
TG(56:4/FA18:1)	1.54469	0.999891	1.6162	1.20985	1.35762	1.25764	0.370039	0.152843	0.418391	0.182381	0.29643	0.249916	1.16487	0.901684	0.845067	0.710536	1.78536	0.92269	1.38713	0.785915	1.2876	1.14979	1.8093	0.828944
TG(56:8/FA16:1)	0.0078628		0.0965741	0.0578527	0.00448289		0.180467	0.0637959	0.208624		0.258783	0.151311	0.063511	0.11405	0.176254	0.130094	0.0227265	0.0684862	0.0179194	0.0738762	0.104729	0.163731	0.068783	0.0634651
TG(56:8/FA18:1)	0.0974967	0.0803396	0.123994	0.105909	0.163041	0.0329953	0.264043	0.262075	0.313615	0.212396	0.267927	0.409986	0.072168	0.158736	0.225587	0.176504	0.102099	0.201163	0.179083	0.188178	0.0980628	0.0365627	0.142297	0.120961
TG(52:6/FA18:2)			0.0164598	0.021907				0.0979617	0.00585663		0.0154068			0.0534671		0.0440363	0.0496492	0.152023		0.161779	0.0288153		0.0388479
TG(54:8/FA18:2)	0.0223429	0.0459737	0.012224		0.0122823	0.0477193	0.0233892	0.0160903	0.0259945	0.0246168	0.0245279	0.0223854	0.0308427	0.0214884	0.0370199	0.0431732	0.0156478	0.05918	0.0286679	0.0376733	0.00978351	0.0660567	0.0205634
TG(56:5/FA18:2)	0.299485	0.355444	0.181258	0.223468	0.242447	0.131028	0.016054	0.0550158	0.0378314	0.0415927	0.0287099	0.18226	0.112036	0.0558967	0.157628	0.210714	0.0597459	0.577764	0.129916	0.343164	0.202049	0.382154	0.193483	0.101091
TG(56:9/FA16:1)		0.318553	0.0940731	0.436547	0.165739	0.204652	0.104384	0.295958	0.128103	0.328654	0.0410335	0.219494	0.225519	0.298146	0.233744	0.416819	0.287882	0.0870023	0.206192	0.310364	0.0818988	0.277508	0.101184	0.158515
TG(56:9/FA18:2)	0.0591772	0.0393902		0.047723		0.0424539	0.0118026	0.0487181	0.0315707		0.00556893	0.0536801	0.0284808	0.0266842	0.0209999	0.0834246		0.02661	0.0197862		0.0205956		0.0175324
TG(52:7/FA18:3)	0.0150033	0.101785		0.0174106		0.0137918	0.0132338	0.0068952			0.0021454	0.0110846		0.00635618	0.00723359	0.040319	0.0119397	0.0548419		0.0813037		0.00995393	0.0047745	0.0335159
TG(54:6/FA20:2)						0.0306075		0.0307094						0.0290875	0.0339314					0.041263
TG(54:7/FA20:3)	0.0299647				0.0286611				0.0116229				0.0216785					0.0449384		0.0526099
TG(54:8/FA20:4)									0.0327997		0.0148376	0.0326955	0.0475646			0.0378941				0.137338	0.0285993
TG(54:9/FA16:1)	0.0624522	0.0584858	0.0655653	0.0463741	0.0819898	0.130821	0.0571209	0.036997	0.0649996	0.0203702	0.0423056	0.0838885	0.0680173	0.019525	0.0646667	0.0213944	0.0183011	0.0256827	0.0624687	0.110047	0.0408615		0.024865	0.0672613
TG(54:9/FA18:3)							0.0149257
TG(54:9/FA20:5)		0.0943746			0.0182104		0.00718595	0.0225936	0.0130295	0.026217		0.0222957			0.0181983	0.0363964		0.0672254	0.0304114			0.032913		0.0400459
TG(56:6/FA18:3)	0.0605231	0.280142	0.0384337	0.133191	0.0513734	0.0843205	0.00783113	0.0780474	0.0197534	0.0102607			0.0458095	0.0869621	0.0208792	0.0816049	0.023621	0.526751	0.0514787	0.0542806		0.128914	0.0368432	0.0399415
TG(56:6/FA22:2)						0.0394415			0.00896255			0.0205459						0.0391663				0.030275	0.0166213
TG(56:8/FA22:4)						0.0667641	0.0156868				0.0135588		0.0182604			0.0382731	0.0401416				0.0212369		0.0295405	0.0582521
TG(56:9/FA22:5)		0.0716798		0.024684				0.0221359	0.0128611	0.0233143	0.00752148	0.0236963				0.0509927			0.0188485			0.0176744
TG(56:10/FA16:1)	0.0276237	0.0801095		0.0282849	0.0246026	0.00688925	0.0179746		0.0145745		0.0403953	0.0097551	0.0040377	0.0715237	0.0498157	0.0301085	0.0348757	0.0588388	0.0429631		0.0219993		0.0287991
TG(56:10/FA18:3)		0.0839053										0.0177146		0.0462738		0.0394734	0.0142664			0.0386342	0.0252549	0.0192727
TG(56:10/FA22:6)	0.0194455		0.0301793	0.0594161	0.00960375	0.0122876	0.0331732	0.00787659	0.0277959	0.0267244	0.0249507	0.0154939	0.0467968	0.033442	0.0770526	0.041961		0.102453		0.0237143		0.0473023	0.00662811	0.100263
TG(56:8/FA20:2)							0.00659503					0.0184299				0.046909
TG(58:5/FA16:1)	0.0401978		0.0174203									0.0139565				0.0272207			0.0221098	0.0927777			0.0222484	0.0428386
TG(58:5/FA20:2)	0.145447	0.106232	0.116772	0.0593372	0.144953	0.157628					0.00737425	0.0701258	0.0388785		0.0800932	0.0498479	0.129017		0.0980683	0.141783	0.0601593	0.0646749	0.0589597	0.0596897
TG(58:7/FA16:1)														0.0594969				0.092369		0.158057	0.0549558		0.111417
TG(58:8/FA16:1)	0.0422221		0.0950708	0.0903763	0.0887247	0.0562855	0.0464511		0.0434195		0.0323953		0.0818757	0.0339826	0.0496604	0.028129	0.038918		0.0563161	0.112695	0.028247	0.0806606
TG(58:9/FA16:1)
TG(58:9/FA20:2)	0.0237961	0.027857		0.00346684	0.0221711	0.0272053	0.00398837	0.00643778	0.0204031	0.0237024	0.0121502	0.00501849	0.0318635	0.0334909	0.0133023	0.0155653	0.00630179	0.0195296	0.00328975	0.0612756			0.0191825
TG(56:9/FA20:3)	0.0215006	0.0777103	0.0155877	0.0184902		0.0481704	0.00721137		0.0330248		0.031951	0.0299518			0.0651388					0.0259133	0.0148577		0.0114907
TG(58:6/FA16:1)	0.0383009	0.0536977	0.0215754	0.00520966	0.024467	0.0433366	0.0135574		0.0201833	0.00830453	0.00706556	0.0184277	0.0285561		0.0340084	0.0613878	0.0742282				0.0392274	0.0323503	0.0401331
TG(58:6/FA20:3)	0.114177	0.193421	0.325131	0.133209	0.173105	0.167484	0.0147863	0.0188655	0.0385862	0.0762299	0.0257806	0.0543507	0.15745	0.0575129	0.130542	0.0960635	0.166622	0.297518	0.0842742	0.189271	0.198513	0.109685	0.323251	0.210898
TG(58:10/FA16:1)					0.0562608
TG(58:10/FA20:3)	0.00927119		0.0239883	0.036926		0.046085	0.0117589	0.0214137	0.0107281	0.0124142	0.0189401	0.0427662	0.0154499			0.0231854	0.0164617	0.094864			0.0211096	0.0365969	0.0323445	0.0583443
TG(56:10/FA20:4)				0.0251383		0.046418		0.0177704	0.034281	0.0191787	0.0137416			0.024375	0.0209526					0.0712026	0.0427111		0.0221456
TG(58:7/FA20:4)	0.0499204		0.214526	0.184892	0.104501	0.160947	0.0247666	0.0536446	0.0284778		0.0354072	0.0745219	0.138485	0.119752	0.0680078	0.096181	0.0554849		0.112022		0.123194	0.210069	0.191234	0.0347926
TG(58:11/FA16:1)			0.0333378	0.0692215	0.0192809		0.0210818	0.0986179	0.0178313	0.0411287	0.00421756	0.0184897	0.0435692	0.061101	0.0345169		0.0492521	0.112241	0.00491057		0.031227	0.0853888
TG(58:11/FA20:4)		0.0507867			0.00880429			0.0331561			0.00527024				0.0117044	0.0477297			0.0176875
TG(56:11/FA16:1)	0.0573804	0.144905	0.0894252	0.027071		0.143096	0.0312648	0.0247131	0.0258263	0.0475623	0.00193861		0.0660996	0.00902289	0.00555561		0.0680149	0.185091	0.0362565	0.100842	0.00488249	0.0768872	0.0111579	0.00836899
TG(56:11/FA20:5)
TG(58:8/FA20:5)	0.0808575	0.0861033	0.0326706			0.0639639		0.0234555				0.0411361	0.0756223			0.0372813			0.107902	0.0641399	0.0206634	0.0458823	0.0893186
TG(58:8/FA22:2)	0.00640099	0.0354532	0.00638452	0.0387865	0.0121848	0.0219452	0.00745851	0.0244276		0.0112532	0.00782841	0.0261427		0.00940385	0.0184443	0.0226858	0.00858806	0.0566362	0.0323125					0.0473245
TG(58:10/FA22:4)	0.0400284	0.0138246	0.00815041		0.0102583	0.0272004		0.0113224	0.00435969	0.0120914	0.00618971			0.0115282	0.0109925	0.0284304		0.0258167	0.0155852	0.0301277	0.01441			0.0168593
TG(58:11/FA22:5)				0.0482762	0.0114082		0.00976932	0.0271295	0.0346874	0.0282892	0.00539551	0.0201511	0.0186978	0.00971658	0.0559486				0.0223729	0.0226012	0.00632947	0.0691904
TG(58:12/FA16:1)
TG(58:12/FA20:5)		0.094354		0.0540264
TG(58:12/FA22:6)			0.0158193		0.0242417	0.01205	0.0192055	0.0103352	0.0343133	0.0517269	0.0426728	0.0677587	0.036367		0.09179	0.0729763		0.0131749				0.0712122
TG(60:5/FA16:1)	0.0182539	0.0375477	0.0066778	0.0224619			0.00518994		0.00488435		0.00186466	0.0108558	0.00322762	0.00437931	0.00717174	0.00698429		0.0215017	0.0136536		0.00341086	0.016642		0.0024054
TG(60:5/FA22:2)		0.0572464	0.0137704	0.058731	0.000616997	0.0622446	0.00327117	0.00177024	0.0027278	0.0148256		0.00798574	0.00908919	0.0457115		0.0390027	0.00390393	0.055979	0.0203883	0.0290257	0.00432341	0.0163546	0.0167786
TG(60:7/FA16:1)					0.017938			0.0123314					0.016395		0.0598923		0.0274086							0.0293986
TG(60:7/FA22:4)	0.0345712	0.155017	0.0715232	0.0643654	0.0729329	0.0676265	0.00788619	0.0563565	0.0192295	0.0211579	0.00692197	0.0164815	0.108425	0.0173792	0.0737929	0.0477363	0.0371844	0.220918	0.0552297	0.109384	0.104728	0.0503653	0.0763763	0.0959662
TG(60:8/FA16:1)			0.0265634	0.0134622	0.00704816			0.0198951		0.0311139	0.00335802			0.0402402				0.037114			0.0254906	0.0196078		0.0163472
TG(60:8/FA22:5)	0.0845917	0.188329	0.0523688	0.0695031	0.120423	0.105387	0.0267299	0.010085	0.017238	0.00504432	0.0323548	0.0516759	0.102543	0.083418	0.0515439	0.15991	0.124194	0.0574262	0.0800195	0.152634	0.0835754	0.160983	0.111427	0.0905586
TG(60:9/FA16:1)						0.0426582										0.0494442
TG(60:9/FA22:2)				0.0199223	0.00444983	0.00954094	0.00383962			0.0224447				0.0157901	0.00635491	0.0055909					0.00579606		0.00792733	0.0137228
TG(60:9/FA22:6)	0.201937	0.264601	0.213783	0.105191	0.211802	0.351228	0.108787	0.0866322	0.075687	0.0984812	0.0934668	0.0231619	0.189361	0.132356	0.301759	0.221022	0.122367	0.0504758	0.253628	0.250621	0.276984	0.177746	0.203482	0.13549
TG(60:10/FA16:1)			0.0393577			0.0345253		0.0237096							0.0428188		0.0456902						0.0288897	0.0511934
TG(60:11/FA16:1)		0.0500115					0.0116294		0.0177522	0.0104746	0.004153	0.0366317		0.0569459	0.0179773	0.0341911			0.0135374	0.0480124
TG(60:11/FA22:4)					0.0132745						0.00468691					0.0416203						0.0238752
TG(60:12/FA16:1)		0.0648727	0.0221913			0.0531048		0.0370257															0.0378778
TG(60:12/FA22:5)	0.00695233		0.0197241	0.0256779	0.0180283	0.0260955	0.00395009	0.0508837	0.0174824		0.0253725		0.028197		0.0283535	0.0451868	0.0132023	0.0460869	0.0556981	0.0235724	0.0107633	0.00939923	0.0108108
TG(60:13/FA16:1)	0.0129221		0.0235981	0.0580631	0.042311			0.00841571	0.0256713		0.00391995								0.0225842		0.00903747
TG(60:13/FA22:6)	0.0299126	0.0117101		0.0113132	0.0320175		0.0436977	0.0319219	0.0852788	0.122079	0.0676837	0.130098	0.0211314	0.0239538	0.0471604	0.0487117	0.0566158		0.0251771	0.0399245	0.0371209	0.0305557	0.0276638	0.136561
TG(54:0/FA18:0)
TG(54:1/FA18:0)	0.460057	0.442112	0.145329	0.555371	0.356222	0.230232	0.308086	0.128429	0.334972	0.220955	0.174379	0.273092	0.402777	0.31296	0.246118	0.158411	0.681425	0.276917	0.258585	0.548234	0.460803	0.0879187	0.489102	0.487561
TG(54:1/FA18:1)		0.147609		0.280354	0.150085	0.121706	0.093435		0.0444867		0.0341666	0.0613305			0.0405112	0.105373		0.110583	0.209938	0.181252	0.166069		0.0414976	0.160576
TG(54:2/FA18:2)	0.00998515	0.132842		0.0308594	0.0384919	0.040136	0.0179726	0.0825011	0.0195782	0.065397				0.029152	0.037408		0.00658628	0.0555937	0.0640077	0.0295736		0.0730671		0.062824
TG(54:3/FA18:3)	0.0214397	0.0234044		0.0302002	0.0139069		0.0109477	0.0471944	0.0272685	0.0174057	0.00784936	0.0149283	0.0157358	0.0515122	0.0232087	0.0553288	0.0036823	0.0906867	0.0441796	0.035999		0.0194936	0.0253275	0.0800432
TG(56:2/FA20:2)		0.0358739	0.0116455		0.0556761	0.0507643	0.000307361			0.0668223			0.0173454	0.016548	0.00114013				0.044611	0.0207239	0.0171623	0.0433249	0.0105993
TG(56:3/FA20:3)	0.0304609		0.0548756		0.0184575	0.054477	0.0333842	0.0135257	0.0320442	0.0115904	0.0335803	0.028517	0.065523	0.134776	0.039154		0.155806		0.0400183	0.105186		0.0822876		0.0640293
TG(56:4/FA20:4)	0.0176779	0.144713	0.0828916		0.0253835		0.0972921	0.141203	0.0476376	0.102694	0.0461601	0.0802587	0.0689028	0.040593		0.037275	0.0571284		0.0400591	0.163084	0.0572512	0.0817506		0.0472766
TG(56:5/FA20:5)			0.0200067	0.0432334		0.0448555		0.0162617								0.0356569		0.0542675			0.0228131
TG(58:2/FA18:0)	0.0288707	0.0672189		0.0208373			0.00513477			0.00853774			0.00784457	0.0382347	0.0217032		0.0143802	0.0147415	0.00605467	0.0311852	0.0107428
TG(58:2/FA22:2)		0.0232104	0.00615495	0.0193986	0.00990157	0.00469119	0.00403234	0.00355804	0.00488079	0.00863269	0.0173313		0.00275622	0.0429685	0.017196		0.0334677	0.0522865		0.010166	0.0228721	0.0192029
TG(58:4/FA18:0)	0.123355	0.372613	0.246212	0.150411	0.218711	0.279368	0.0468053	0.0207104	0.0369146		0.0214271	0.0207344	0.212316	0.174774	0.254162	0.220559	0.348664	0.178774	0.0663077	0.0506721	0.106299	0.100682	0.20444	0.206246
TG(58:4/FA22:4)	0.0256339	0.0494437			0.0455829		0.0172565				0.00641223			0.0271613	0.0355665			0.0284294		0.079897
TG(58:5/FA18:0)	0.301656	0.297676	0.269284	0.291244	0.259992	0.193569	0.150393	0.131968	0.139719	0.176942	0.120187	0.0827581	0.393101	0.179247	0.51337	0.25304	0.222933	0.061008	0.559898	0.237102	0.147152	0.135615	0.152364
TG(58:5/FA22:5)	0.0709029				0.051408	0.0388524	0.0200662	0.0528693	0.0701067		0.0378421	0.0391375	0.0614601	0.0301037		0.128287	0.0707012		0.0792148	0.178648	0.0317055
TG(58:6/FA18:0)	0.295964	0.227745	0.283722	0.300727	0.244763	0.277961	0.21353	0.273688	0.197836	0.103293	0.241375	0.24818	0.451947	0.329093	0.308577	0.27741	0.336188	0.144519	0.341751	0.315968	0.150995	0.257111	0.191166	0.194178
TG(58:6/FA22:6)	0.129545	0.0961517	0.0218137	0.192049	0.0913935	0.0305004	0.0700751	0.12929	0.0819457	0.122579	0.126331	0.185454	0.143938	0.102227	0.120498	0.0352939	0.106392	0.0414414	0.130869	0.0991821	0.0707366	0.156753	0.0690024	0.11156
TG(54:2/FA18:1)	2.49546	2.42938	2.13839	1.69613	2.20398	2.16497	1.56178	1.35692	1.76891	1.89727	1.47806	0.914196	1.92709	1.63834	1.76745	1.51841	4.05589	1.0732	1.94768	2.36167	2.25046	1.66255	2.35163	1.32455
TG(54:3/FA18:2)	0.0816871	0.241994	0.488473	0.655944	0.235675	0.327072	0.179808	0.265686	0.20825	0.316204	0.197341	0.245936	0.301767	0.461353	0.325999	0.505554	0.448218	0.769378	0.251226	0.464891	0.217693	0.605751	0.306435	0.506007
TG(54:4/FA18:3)	0.0515858	0.504858		0.139893	0.0411158	0.196876		0.0444863		0.0971197	0.0375447	0.13834	0.112245	0.363961		0.293052	0.041929	0.75149		0.833643	0.0743442	0.273964		0.2856
TG(56:3/FA20:2)	0.179657	0.110707	0.190542	0.345814	0.192827	0.185698	0.0403286	0.0907364		0.0670469	0.0382892	0.0758079	0.16131	0.184866	0.131383	0.0304079	0.188769	0.464407	0.0906281	0.122093	0.112701	0.145631	0.252213	0.215223
TG(56:4/FA20:3)	0.515456	0.554666	0.613392	0.43116	0.643076	0.569066	0.183999	0.132881	0.277024	0.149602	0.224466	0.157872	0.311215	0.481973	0.246634	0.392567	0.61858	0.541839	0.243072	0.409074	0.546454	0.437507	0.545318	0.450778
TG(56:5/FA20:4)	0.358134	0.499943	0.415071	0.314194	0.375489	0.50097	0.335397	0.376659	0.393271	0.332592	0.469247	0.761919	0.458032	0.401387	0.715897	0.401198	0.429641	0.516798	0.701495	0.867273	0.493511	0.35526	0.598941	0.542683
TG(56:6/FA20:5)		0.356093	0.0685008	0.0346421	0.0225588	0.0259848	0.042388	0.0665596	0.065483	0.135269	0.0156074		0.0859249	0.179332	0.037269	0.077109	0.0459142	0.246238	0.0282883	0.28497	0.0342738	0.248753	0.0693256	0.410481
TG(58:3/FA18:0)	0.131584	0.104959	0.0693557	0.0719539	0.0206371	0.0869276			0.00328855		0.0108305					0.107528	0.0414062	0.0443389	0.0305493	0.0523185	0.134199		0.0718298	0.105273
TG(58:3/FA18:1)	0.161174	0.291055	0.0621513	0.1341	0.181055	0.251874	0.0112578	0.0248239	0.0225321	0.0675434	0.0398002	0.0401824	0.0660414	0.0914101	0.066456	0.0866601	0.0611943	0.0631005	0.0760362	0.0871502	0.14278	0.123709	0.0907152	0.139172
TG(58:3/FA22:2)	0.0942153	0.0223213			0.0472004	0.10789	0.00380573	0.0488802		0.0247735	0.020677	0.0201871	0.0229296	0.0412525	0.0454833	0.102176	0.0138932	0.00817415	0.01281	0.224789	0.0216808	0.0748388	0.051106	0.120352
TG(58:5/FA18:1)	0.712739	0.501801	0.752947	0.544202	0.658606	0.7567	0.144382	0.0773559	0.134477	0.0309887	0.101761	0.123742	0.480497	0.346572	0.775766	0.319213	0.75497	0.233039	0.639469	0.318085	0.650363	0.641261	0.764252	0.566267
TG(58:5/FA22:4)	0.158348	0.406789	0.10868	0.331695	0.268099	0.299522	0.0694748	0.0863712	0.0990638	0.117967	0.0564463	0.125359	0.253541	0.254485	0.225295	0.284758	0.153203	0.0704287	0.245136	0.368874	0.20389	0.213654	0.180807	0.295564
TG(58:6/FA18:1)	0.577625	0.269881	0.496132	0.5162	0.587315	0.412925	0.308683	0.324193	0.27365	0.376933	0.149721	0.27213	0.485178	0.286747	0.780265	0.503189	0.324498	0.393636	0.545511	0.382958	0.373103	0.434188	0.684925	0.430079
TG(58:6/FA22:5)	0.0852332	0.197966	0.333371	0.310746	0.35724	0.393548	0.276232	0.23115	0.154443	0.314034	0.170139	0.421978	0.268345	0.346504	0.536741	0.397363	0.234145	0.277578	0.286971	0.407175	0.179481	0.370796	0.416824	0.355908
TG(58:7/FA18:0)	0.17852	0.122291	0.253105	0.101264	0.141189	0.175282	0.322269	0.106701	0.200317	0.198582	0.190971	0.226029	0.10124	0.179425	0.222866	0.0804375	0.166213	0.103922	0.117742	0.110853	0.112911	0.0938316	0.179808	0.0710841
TG(58:7/FA18:1)	0.342344	0.272033	0.509972	0.386273	0.670321	0.374493	0.438608	0.459525	0.359926	0.323576	0.492287	0.380049	0.53237	0.639117	0.721473	0.551806	0.28544	0.117747	0.513028	0.512913	0.405492	0.310417	0.57449	0.420079
TG(58:7/FA22:6)	0.482078	0.64691	0.777206	0.761719	0.822181	0.814836	1.05665	0.483416	0.938737	0.905377	1.13507	0.943825	0.811555	0.578609	0.742035	0.583909	0.421861	0.363505	0.881422	0.625757	0.41427	0.520448	0.692959	0.435379
TG(58:4/FA18:2)	0.0260159		0.0446801	0.0518461	0.0145221	0.0327117			0.0104115	0.0108022				0.0318133		0.0346487		0.137982			0.00935119	0.0382195	0.0205814
TG(58:6/FA18:2)	0.107366	0.132867	0.173853		0.0868149	0.16148					0.0284152		0.0472966	0.177225	0.132263			0.118716	0.117664	0.129728	0.0931708	0.110163	0.139918
TG(58:7/FA18:2)	0.0230413		0.0940855	0.0758914	0.0255967	0.0406134	0.0673152		0.0115613	0.062468	0.0235716	0.0402535	0.0596041	0.135271	0.0727262	0.254219	0.0538098	0.198613	0.163481	0.294253	0.0978042	0.0629641	0.141487	0.0921198
TG(58:8/FA18:0)			0.0525695	0.0356154	0.0410896		0.019306	0.02546		0.0380587	0.0104525			0.0368403	0.0594721				0.0282851				0.0409641
TG(58:8/FA18:2)	0.1221	0.173827	0.0865575	0.192642	0.140087	0.162242	0.0493321	0.213609	0.0588738	0.158721	0.0389487	0.0235531	0.141561	0.228202	0.12875	0.226738	0.0283196	0.156391	0.0825786	0.633596	0.078004	0.0955761	0.142988	0.164408
TG(56:8/FA18:0)	0.0382185	0.0108399	0.0258563	0.0152158	0.02033	0.158333	0.0583844	0.0383201	0.0242606	0.00679109	0.0155116	0.0425914	0.0101263	0.0458783	0.0247401	0.0106964	0.00927745	0.018637	0.013638	0.00739189		0.039987	0.00622431	0.0431384
TG(58:5/FA18:3)		0.0394242	0.00919983					0.0105293						0.0184378			0.0101933	0.0312836		0.0242923	0.0111589		0.0120892
TG(58:7/FA18:3)		0.166607	0.037331		0.0359486	0.061906		0.0446178	0.00755833	0.0163732	0.00157082	0.0130707	0.029804	0.161889	0.0118069	0.167672	0.0436066	0.281177	0.0359456	0.550732	0.0369793		0.0126169	0.136424
TG(58:8/FA18:3)	0.0469195	0.217423	0.000955522		0.0298456	0.0442164	0.0097076	0.0944831	0.0224691	0.0463153	0.0129927	0.0511444		0.185068	0.0503661	0.169044		0.216381	0.0738948	0.271506	0.0130285	0.0654675		0.128626
TG(58:9/FA18:0)			0.0334373																		0.0123601
TG(58:9/FA18:3)	0.0484299	0.254	0.0344851	0.121497	0.0257936	0.0875202	0.0253047	0.141673	0.0270055	0.019211	0.00720403	0.116304	0.0441232	0.275724		0.271016		0.536694	0.0456615	0.440928		0.183894	0.0491818	0.308642
TG(60:4/FA18:0)	0.0441725		0.0584542		0.0369338													0.0339093	0.0441486
TG(60:4/FA20:2)
TG(60:6/FA18:0)	0.0352983		0.0363332	0.07233	0.0389769	0.0674613	0.0116968	0.0330493					0.0832295				0.133268	0.047359	0.0675731	0.0496732		0.0771572	0.0330825
TG(60:6/FA20:2)	0.0715626	0.117866	0.0549833		0.0719037	0.0243297					0.00835409				0.0464075		0.0396282		0.0632708				0.0274946
TG(60:7/FA18:0)	0.0295152	0.0554968	0.0411711	0.0832447	0.0877511	0.0765129	0.0123576	0.018889	0.0155296		0.0192751	0.0571368	0.0763643	0.035542		0.0835132		0.0577522	0.085982	0.0241578	0.0175064	0.0428169	0.00990041	0.0510649
TG(60:7/FA20:2)	0.043307		0.0268807	0.0755151	0.00841339	0.042493	0.0152308		0.00182334		0.00676382	0.0127035	0.0697386	0.0132164	0.0664148	0.0884327	0.00794693	0.0710636		0.0369136		0.0719917	0.0197739	0.0465914
TG(60:8/FA18:0)	0.0309053	0.0696431	0.0334284	0.0179372	0.0256715	0.124486	0.0195114	0.00935728	0.0261198	0.0323899	0.0134606	0.00294016	0.00870806	0.030623	0.053504	0.0363838	0.0247689	0.0160415	0.0874772	0.0229388	0.0117823	0.00954211	0.0199401	0.0109132
TG(60:8/FA20:2)	0.0670953	0.0787455		0.0216135	0.00742861		0.00840124						0.0764982		0.030243	0.0356142	0.063345	0.102406	0.0797922			0.0252095
TG(60:5/FA18:0)			0.0413679	0.0486769											0.0388996							0.058654	0.0405532
TG(60:5/FA20:3)		0.0807922		0.00828556	0.0421747	0.0314914				0.0204304			0.0299027			0.00741918		0.0597686		0.00773079	0.0332013		0.00891452	0.0188107
TG(60:7/FA20:3)	0.0979161	0.250607	0.121785	0.111899	0.0410927	0.0369019	0.00536578	0.0303101	0.00185449	0.0519526	0.0112931	0.0281093	0.0874726	0.103698	0.209477	0.111089	0.0216223	0.199727	0.0926496	0.100033	0.0691574	0.0489496	0.0923249	0.0966607
TG(60:8/FA20:3)	0.0531655	0.0613425	0.0952895	0.0409126	0.0627915	0.0432074	0.00451187	0.0537274	0.00431991	0.0572211	0.0367155	0.00769265	0.0808775	0.0205796	0.070362	0.147479	0.0691578		0.0851528		0.0785066	0.0564848	0.0517779	0.100974
TG(60:9/FA18:0)			0.0287162	0.0511255	0.0390733		0.00680449	0.0120071		0.022639	0.0340775	0.0400851	0.0649071	0.113961	0.0402112	0.113366		0.0313895	0.0567613		0.0297006	0.0557448	0.022574
TG(60:9/FA20:3)	0.0873036	0.0916884	0.108927	0.137076	0.0604126	0.049086	0.0558537	0.10782	0.0437608	0.0212139	0.0258939	0.117802	0.113862	0.0765433	0.127528	0.103963	0.0758691	0.127031	0.079812	0.124403	0.0262004	0.148611	0.094916	0.109088
TG(60:6/FA20:4)	0.0112648			0.0478236		0.0270893					0.0063261	0.0575125			0.0296798	0.0169621		0.0242004				0.0126469	0.0225269	0.0565428
TG(60:8/FA20:4)						0.110818			0.0537395						0.135555							0.140144
TG(60:9/FA20:4)	0.0729213	0.0507461	0.0335242	0.132358	0.0494582	0.0846986	0.0330248	0.0513508	0.0244501	0.0400546	0.0184272	0.0900556	0.0768066	0.0921544	0.151053	0.0610257	0.0203253	0.0618249	0.0326761	0.13945	0.0392718	0.0176327	0.0174284	0.163198
TG(60:10/FA18:0)							0.0181506	0.0447667	0.0316989		0.0103403		0.0700353
TG(60:10/FA20:4)	0.0254341		0.0741506	0.138854	0.0793207	0.051642	0.0746852	0.0677121	0.0860512	0.0480032	0.0756009	0.130682	0.164579	0.161549	0.0782313	0.162809	0.00825957	0.105751	0.0807592	0.170056	0.0279097	0.165388	0.0635883	0.296284
TG(58:10/FA18:0)				0.0197704	0.0633981	0.0388255	0.0241976	0.0131779	0.0104819				0.0252947	0.036709			0.0264149	0.0252506	0.0177418	0.0975697			0.0157981	0.05424
TG(60:7/FA20:5)
TG(60:9/FA20:5)	0.0251779		0.0188555	0.0244187		0.021079					0.00757433	0.0627785				0.0350718				0.0759143	0.0282472		0.016721
TG(60:10/FA20:5)	0.023558	0.0460111	0.0100856	0.070149		0.0163566	0.0103549		0.0075423	0.067203	0.00333184	0.0162648	0.032704	0.0560554	0.0699812	0.0346435	0.0884474		0.0440608	0.131702	0.0490766	0.0660218	0.0310303
TG(60:11/FA18:0)	0.00925138	0.0273682		0.0389829	0.028665		0.0164763		0.0048626		0.0169505	0.0192312		0.0142058		0.0230879		0.0237715					0.0212606	0.0409297
TG(60:11/FA20:5)	0.0722202	0.0806474	0.0343801	0.0562603	0.0748596	0.0828347	0.0430909	0.145006	0.00790596	0.0303922	0.0188587	0.054603	0.0428818	0.0885128	0.0144134	0.101792	0.0357999	0.0933627	0.023712	0.134852	0.00888371	0.030068	0.0541168	0.0664403
TG(62:4/FA18:0)
TG(62:4/FA22:2)
TG(62:6/FA18:0)	0.0203407	0.0477087			0.0316082	0.0342404	0.018399	0.0523851			0.00477524	0.0454607	0.0173749	0.00727405	0.000490528	0.03367	0.0346259	0.019207	0.0573079	0.0185054	0.0174028	0.00520003	0.00950997	0.0490875
TG(62:6/FA22:2)																	0.0243793				0.0119245		0.0217574
TG(62:6/FA22:4)		0.00958691		0.0101945	0.0241909	0.0155705		0.00628518					0.00622676	0.0117372				0.00326979	0.0164873		0.0234814	0.0291939	0.00319873	0.00653946
TG(62:7/FA18:0)	0.0175351					0.0243055	0.0096761						0.0191316	0.0409973							0.0186845			0.0468257
TG(62:7/FA22:2)					0.0365564	0.0659108		0.0756412			0.0181697		0.0907013	0.343478	0.167566		0.0798301	0.182854		0.0786698	0.0578101	0.0979971	0.0458539
TG(62:7/FA22:5)	0.00832153	0.0331839				0.0238441	0.0010177	0.00460324	0.00137727			0.0176375	0.0191286	0.0316944	0.0138563	0.016461	0.0172518			0.0194893		0.00305578	0.002455
TG(62:8/FA18:0)					0.0347803									0.0661914
TG(62:8/FA22:2)
TG(62:8/FA22:6)	0.0214196	0.0220491	0.0173495								0.00224046		0.0252539	0.0858896	0.0343848		0.0368402	0.0462558		0.0617589			0.0106086	0.0227866
TG(62:8/FA22:4)	0.0308259		0.0624099		0.020964	0.0435278	0.0124343	0.0142122		0.0146951	0.0115528		0.0752057	0.0516075	0.0411559	0.0801794		0.0881863	0.026188		0.0311513	0.0369642	0.0315792
TG(62:9/FA18:0)							0.0288756						0.08917		0.0489323						0.0334041			0.0730489
TG(62:9/FA22:4)	0.0171867	0.0764249	0.0544174	0.111684	0.0315453	0.0234516	0.000812245	0.0454332	0.0297529	0.0423696	0.00285072	0.00962181	0.0333965	0.060188	0.0636019	0.0856281	0.0117605	0.146677	0.0480562	0.0485985	0.00889346	0.0860807	0.0217661
TG(62:9/FA22:5)													0.0515999								0.0673489
TG(62:10/FA18:0)	0.0213102	0.101939			0.038161	0.025612	0.0188618			0.0177148	0.00550551		0.0298023	0.0385179		0.0374299			0.0449133	0.0301796	0.0120292
TG(62:10/FA22:4)		0.0516107	0.0267149	0.0185019	0.0333386	0.0347126	0.0141746	0.0228421	0.0247128		0.0121906		0.0569079	0.0653764	0.025334	0.104286	0.00831935		0.0240971	0.201999	0.0346372	0.0707071		0.0166338
TG(62:10/FA22:6)	0.121327	0.0635529	0.164847	0.0913504	0.0190206	0.0692745	0.0115824	0.0242934		0.0413083	0.0423832	0.0706635	0.235369	0.0480751	0.0859438	0.253715	0.104574		0.111364	0.0341039	0.0953147	0.15211	0.0579919	0.0940969
TG(62:10/FA22:5)	0.0231924		0.0249364		0.0241923	0.0478501		0.0292923			0.0196645		0.0404427	0.0747795	0.124502	0.154142			0.0689431	0.0705919	0.045485
TG(62:11/FA18:0)						0.0309601	0.0327531		0.0190453		0.0241858			0.0544548	0.0594253								0.0491461	0.0458266
TG(62:11/FA22:5)	0.00646682				0.033057	0.0283027	0.0659386	0.0307607	0.0489768	0.0269847	0.0240603	0.112824	0.100089	0.0948777	0.0969554	0.0612419	0.0569894	0.0681908	0.00980718	0.0807546	0.0151668	0.0671182	0.0193989	0.031408
TG(62:11/FA22:6)	0.0519713	0.066805	0.116392	0.150621	0.0795805	0.103981	0.0953019	0.14113	0.0973831	0.0555018	0.0425542	0.149535	0.115187	0.152955	0.220713	0.139061	0.0732904	0.00929273	0.122605	0.14559	0.0634762	0.016258	0.117592	0.141931
TG(62:12/FA18:0)		0.0422822	0.0243795	0.0177528	0.0192514	0.0226418	0.0200343		0.0120076	0.0356282	0.00713514	0.0635081	0.0253999		0.0169024	0.0169854		0.0263835	0.0389235			0.0253233		0.0929992
TG(62:12/FA22:6)	0.112715	0.0766071	0.130561	0.0656171	0.0860607	0.211222	0.24324	0.147081	0.214344	0.173858	0.185565	0.335243	0.271577	0.275034	0.198032	0.226093	0.0889364	0.099755	0.254724	0.0784378	0.120968	0.161837	0.0831964	0.11921
TG(58:4/FA18:1)	0.247043	0.397375	0.16751	0.326258	0.248684	0.240369	0.0407677	0.0175237	0.044691	0.0740765	0.0259443	0.0296669	0.262171	0.0887182	0.120461	0.191603	0.273341	0.148959	0.0361474	0.0587663	0.268158	0.164565	0.152639	0.165268
TG(58:8/FA18:1)	0.389192	0.195675	0.318135	0.387774	0.286219	0.246012	0.446963	0.417775	0.56149	0.427606	0.51723	0.497202	0.626947	0.422892	0.625648	0.437075	0.326802		0.329333	0.201739	0.182782	0.397744	0.21817	0.328251
TG(58:5/FA18:2)	0.00576987	0.0168203	0.00357931	0.00832443	0.0471114	0.0415594		0.0152239	0.00146134	0.00885725			0.0825838	0.00579019	0.060868	0.0447175	0.0561351	0.11176	0.0256972	0.0595862	0.016169	0.0320397	0.0156084	0.0825086
TG(58:9/FA18:1)			0.108389	0.0519824		0.0809109	0.067576	0.0404455	0.0308928	0.0886231	0.0830908	0.107574	0.0568095			0.0588215		0.142499	0.0561515	0.110183		0.112803		0.0859929
TG(58:9/FA18:2)	0.0516268	0.099118	0.106688	0.115099	0.0262384	0.0669838	0.0493547	0.0731657	0.0287787	0.0945144	0.0471855	0.0211487	0.06486	0.0880637	0.105369	0.162974	0.0192388	0.089039	0.0854895	0.20007	0.0556636	0.102512	0.0211901	0.109094
TG(56:9/FA18:1)	0.0924073	0.17277	0.062913	0.284993	0.0768297	0.253022	0.0679012	0.0937197	0.101886		0.0694493	0.0389614	0.0786574		0.11749	0.135944	0.101976	0.087124	0.0609678	0.147603	0.0809276	0.0948602	0.12745	0.101816
TG(58:6/FA18:3)	0.0180582			0.0341916	0.000957061	0.0279712			0.00177986	0.00695416	0.00242675	0.0114606	0.0126589	0.0335413		0.0210613	0.0101105	0.0741156		0.0541493	0.0110628	0.0383594	0.00110831	0.0387201
TG(58:10/FA18:1)	0.0808217		0.0457954	0.0853019	0.0721631	0.0508242	0.0626401	0.0973386	0.0337004	0.0749405	0.0352684	0.0949441	0.0738012	0.0622939	0.0662014	0.0716206	0.0875883	0.109095	0.111767		0.0371148	0.123784	0.0722353	0.192924
TG(58:10/FA18:3)				0.0873543	0.0451992	0.0381792	0.0106546		0.0109104					0.0826361	0.0321086	0.0433716		0.0912241		0.081216		0.0373556	0.0445912	0.0775584
TG(60:5/FA18:1)	0.0434856			0.0311153	0.0378307	0.0712411							0.0299372			0.0252378	0.0555371				0.0444499		0.0894423
TG(60:5/FA20:2)	0.0171821		0.0441618	0.0435094	0.0456957								0.0363963	0.0304923	0.0165196	0.0284651
TG(60:7/FA18:1)			0.0571419		0.0974517	0.0798981		0.061248				0.084098	0.173476		0.0900402	0.08631				0.104548	0.125413	0.115125	0.149896	0.203624
TG(60:8/FA18:1)	0.0364361		0.194113	0.116247	0.0927982		0.042292				0.0328076	0.0460268	0.11478	0.0688734	0.0965813	0.0562435	0.150071		0.127105		0.104249	0.0555548	0.0701018	0.0689137
TG(60:9/FA18:1)	0.0606965		0.0592823	0.0782633	0.0231193	0.0539498	0.027813		0.0242414		0.0141698		0.0980784	0.0942866	0.0546018	0.0313768		0.0975616	0.0432022	0.0525802	0.067141		0.10207
TG(60:9/FA20:2)	0.0227464	0.0415318	0.0189086	0.0527854			0.0337131	0.0225605	0.0024856		0.0159111	0.0125485	0.0325	0.014183	0.0183495			0.00923247	0.079852		0.033389	0.00481931	0.0506403
TG(60:6/FA18:1)	0.0432593	0.090455	0.0485139	0.0716235	0.0823069	0.092	0.0246106		0.0275792	0.0745451	0.0113563	6.80398e-05	0.0496956	0.0239722	0.0278761	0.0687887	0.152648	0.152573	0.0586022	0.0180101	0.0499399	0.0810461	0.067167	0.0251947
TG(60:6/FA20:3)	0.071299	0.0420635	0.0370756	0.0625661	0.06181	0.103185	0.00208558	0.00333929		0.00491539	0.00802607		0.0153742	0.0122869	0.00663658	0.00904709	0.113057	0.0334277	0.0667071	0.0129813	0.0291434	0.0659323	0.0349077
TG(60:10/FA18:1)	0.0498413	0.189674	0.113183	0.168464	0.0788857	0.0916757	0.0575841		0.0261203	0.0445969	0.0409101	0.0583649	0.0905103	0.166781		0.087728	0.0789912	0.128574	0.0582862	0.0743213		0.138794	0.0395687
TG(60:10/FA20:3)	0.0754834			0.0483845	0.0672029	0.0412233	0.0521941		0.034817	0.0292874	0.0312092	0.0697754	0.105123	0.0512439	0.0933304	0.148752	0.066412		0.0514618	0.0891818	0.09047		0.0730158
TG(60:7/FA20:4)		0.0818533	0.0126365				0.00684251	0.010882	0.00919754	0.0137774	0.00769107		0.0133345		0.0217937	0.0187854		0.0433461	0.0338226	0.111246	0.0288095		0.0113473
TG(60:11/FA18:1)			0.0308663				0.0261664				0.00831828		0.0343894								0.0306707			0.0695957
TG(60:11/FA20:4)											0.0234887	0.0897882			0.0897515
TG(58:11/FA18:1)	0.0714504		0.082854		0.131622	0.234007	0.0489444		0.0380852								0.0685019	0.0854927			0.102167	0.154184	0.120211
TG(60:8/FA20:5)	0.0101512			0.0069976		0.0495957	0.00126434			0.00951937	0.00026426		0.0157865	0.0213497	0.00301009		0.0147144	0.0325177	0.00237477		0.0065478	0.0168144	0.0107347	0.0054583
TG(60:12/FA18:1)					0.0439747					0.0767605	0.00948541						0.0542472
TG(60:12/FA20:5)	0.0540713			0.0149235		0.0331168		0.00904839	0.0130124	0.0110046	0.0029158			0.0423856			0.0170803	0.016219				0.0307249	0.0138091
TG(62:5/FA18:1)					0.0181745	0.0206265			0.00638305	0.0144967						0.0222816	0.0279548		0.0137083				0.0150003
TG(62:5/FA22:2)	0.00498321		0.0111351		0.00726392			0.00861855	0.00895068	0.0100393		0.0123047	0.00654144	0.0211724		0.00330614		0.0481685		0.045884	0.0269924	0.00825683		0.0674083
TG(62:7/FA18:1)				0.0449915	0.0246973														0.0462417
TG(62:7/FA22:4)	0.00959958				0.020098	0.0573143			0.00272301			0.0223531	0.019997		0.00599033	0.00886695	0.0518461	0.0179053	0.0190634	0.0461132		0.0183467		0.0339161
TG(62:8/FA18:1)			0.0334019		0.0301328	0.0524166	0.0100857							0.0488251			0.0346996		0.0461974	0.0450368
TG(62:8/FA22:5)			0.0355295															0.036455		0.0367833
TG(62:9/FA18:1)			0.0724906				0.0585284	0.0796618		0.136786	0.0449412		0.0857621	0.11119	0.138385			0.120551	0.189961				0.109811
TG(62:9/FA22:2)			0.0197494	0.0444781	0.0320147	0.0809137	0.0125723		0.00733127	0.0615126	0.00515958	0.0204206			0.0313572	0.0611698		0.0312145		0.0478264		0.0333643	0.0139927	0.0934263
TG(62:9/FA22:6)	0.0318613	0.149114	0.0604247	0.0246662	0.0442254	0.0841352	0.0112928		0.00749144		0.0122753		0.021999	0.0214329	0.0220662	0.0455871	0.0230255	0.0801019	0.0990178		0.0678669	0.063693	0.0400292	0.0530391
TG(62:10/FA18:1)	0.048303	0.0874063	0.042507	0.0365651	0.0518915	0.0137196	0.0477048	0.0262759	0.0115137	0.0115048	0.0160336	0.0145333	0.0485125	0.0435063	0.0151415	0.133289	0.0134773	0.0353178	0.0726373	0.0920581	0.100556	0.016565	0.0110485	0.0742442
TG(62:11/FA18:1)	0.00016856		0.0125517	0.0166765	0.0248731	0.0131158	0.0299311	0.043331	0.0113689	0.0847529	0.00841127	0.0567128	0.037427		0.0463164		0.000619886	0.0436859	0.0492245	0.0609653	0.0380382	0.0316282	0.0493411
TG(62:11/FA22:4)							0.0178153	0.0360358		0.0221206	0.0103997			0.041706		0.0346124							0.0316392
TG(62:12/FA18:1)														0.174239
TG(62:12/FA22:5)	0.0317532	0.115628	0.0436089	0.0289096	0.0319428		0.0207097		0.0235248	0.0569	0.0100257		0.00959006	0.0541072	0.025669	0.0264146		0.0388248		0.0708018		0.0168484	0.0388024
TG(62:13/FA18:1)		0.0178697	0.00781684	0.0138888	0.0115132	0.0140563	0.0163144	0.0273265	0.0233268	0.0331815	0.0176248	0.10414	0.00979	0.0424133	0.0217471	0.0375137	0.051222	0.0207803		0.0632807	0.0359008	0.0471651	0.015197	0.0316549
TG(62:13/FA22:6)	0.0556007	0.160284	0.0629846	0.104555	0.016999	0.110454	0.123699	0.152921	0.116043	0.0831567	0.0998414	0.191325	0.183013	0.199648	0.124066	0.0711945	0.011443	0.0357685	0.069751	0.128996	0.0523329	0.0804208	0.063709	0.0670118
TG(58:10/FA18:2)							0.00954889				0.00712561	0.0583503
TG(56:10/FA18:2)	0.0125072	0.0367132			0.0111724		0.0106403	0.0509461	0.00621856		0.0160098	0.0146971	0.0133443				0.0518741				0.0127935	0.0366522		0.0495214
TG(58:11/FA18:2)					0.0292323						0.00831035		0.00537494	0.0289898								0.0221897		0.0110818
TG(58:11/FA18:3)	0.0309114					0.0394461
TG(60:6/FA18:2)			0.0115426					0.0249668		0.0153882			0.019025			0.0108438	0.0134682					0.0256651		0.0141956
TG(60:8/FA18:2)						0.0523393													0.0593742			0.0527543	0.0504217
TG(60:9/FA18:2)	0.00727819	0.0161515	0.00938117	0.0259456	0.0178348	0.0108955	0.00436529	0.0225797				0.00526364			0.027407	0.00853622			0.00582192		0.00454156	0.058653
TG(60:10/FA18:2)	0.0093813		0.0160879	0.038908	0.0136641		0.00626464	0.0226691			0.00272771		0.0132284	0.0563257	0.0167694	0.0286685	0.0169732		0.00817839	0.0459878	0.024645		0.0114097
TG(60:10/FA20:2)			0.0054124	0.0162976		0.00857095	0.00689619				0.00747928					0.0217645		0.0111768		0.0393588		0.00996288	0.00517575	0.0334211
TG(60:7/FA18:2)	0.0104418		0.00557313	0.00653407	0.00173964	0.00593241		0.0146452	0.000968714		0.000324722	0.0143221	0.00236195	0.00954008	0.0187381		0.00989178	0.0283745	0.00366754	0.00149788	0.00546277
TG(60:11/FA18:2)						0.0241695			0.0134981	0.0233023		0.0642025		0.0432976									0.0194205
TG(60:11/FA20:3)																				0.0356291
TG(60:12/FA18:2)
TG(60:12/FA20:4)						0.0732307				0.0299942					0.0233087				0.0408143		0.031989
TG(58:12/FA18:2)		0.0503268		0.0850138			0.0108139		0.00819289					0.0253758	0.0313828	0.0285745	0.0349844		0.0253263
TG(60:13/FA18:2)
TG(60:13/FA20:5)		0.0391369				0.0282693	0.00492555	0.00751267	0.00373747						0.00481344	0.0131818	0.0179496		0.0611244	0.0186887	0.00442755	0.0171787	0.0133726
TG(62:6/FA18:2)													0.032513							0.0556573		0.0754429
TG(62:8/FA18:2)			0.0148307		0.0104896			0.022381		0.0294054		0.0206142		0.00757735	0.0127464	0.0109185	0.00888845		0.0385768			0.0170717	0.0100217
TG(62:9/FA18:2)			0.00873373		0.00190006	0.0430042	0.00103111		0.000452644	0.00956065	0.000148838		0.00596454	0.0204989	0.0533737	0.000975716	0.00626542	0.0103742		0.00284752	0.00379944	0.0103247	0.00265675	0.0232222
TG(62:10/FA18:2)																0.0347333
TG(62:10/FA22:2)
TG(62:11/FA18:2)								0.00614799	0.00331106		0.00669118		0.0102997			0.0408646					0.0108411	0.033858
TG(62:12/FA18:2)		0.032123	0.0344791	0.0173013		0.0163649	0.00802027	0.0631249	0.00157058		0.000972135	0.0177818		0.0291629	0.0374654		0.00736964		0.0333329	0.00450351			0.0222997	0.0278883
TG(62:12/FA22:4)	0.0238617	0.0408567		0.00709168	0.0164817	0.0554867	0.00346029		0.00404571	0.00907588		0.0188351	0.00437717	0.0205912	0.00175737			0.0174112			0.00473142	0.0395535	0.0356065	0.00353107
TG(62:13/FA18:2)										0.0678887			0.0710813
TG(62:13/FA22:5)			0.0164794		0.00353945		0.00604614	0.0115098		0.00993983			0.0195157	0.00721386			0.0218051		0.00692086	0.0744459	0.00429598
TG(62:14/FA18:2)									0.0129431
TG(62:14/FA22:6)			0.0385372				0.00810327				0.011442				0.0193287	0.0413532				0.03716
TG(56:11/FA18:3)					0.0227989	0.0517367	0.0155911	0.0400928										0.13638	0.0346495	0.0705008		0.0467707		0.0569635
TG(58:12/FA18:3)	0.00840305	0.00898085	0.00607666	0.00360451	0.0218758	0.0120478	0.0178744	0.0515922	0.00245495	0.0375211		0.0104527			0.0302009	0.0116913	0.0105145	0.0276897		0.0583546	0.00547832	0.00830804	0.00230907	0.122456
TG(58:10/FA20:2)		0.0431187			0.0352942	0.0238908							0.0225775								0.0148057
TG(60:7/FA18:3)		0.0237801	0.0191512	0.00916793	0.00165347	0.0320396	0.00149061		0.00438214	0.0021269	0.00235453	0.0155134	0.0153088	0.0410196	0.026978	0.0215902	0.0225353	0.0613093	0.0119888		0.016438	0.00820011	0.0513412	0.0138254
TG(60:9/FA18:3)					0.0279556	0.0242045	0.0151349	0.0240229			0.00732121		0.0168871		0.0504864					0.0471029	0.0339443
TG(60:10/FA18:3)												0.0232832				0.0322391	0.0401802			0.105033
TG(60:11/FA18:3)		0.0805227						0.0485602			0.0128688	0.0209302			0.0376368				0.0271474	0.0268948	0.0398556	0.0660172		0.0468104
TG(60:11/FA20:2)		0.038705	0.00940587			0.0435142												0.0251824		0.0458101				0.015257
TG(58:11/FA20:3)	0.0308868		0.0131478	0.0611355	0.0231415			0.0129461	0.00473852	0.0168919	0.00458401	0.0136675			0.0117447	0.0519204					0.0427375		0.0145099	0.0335797
TG(60:8/FA18:3)		0.0190462		0.00216271	0.0151312	0.0187582		0.0472199		0.00919708	0.00287662	0.0232189	0.00566502	0.00479895	0.00949875	0.0351849		0.0446222	0.018926	0.0140576		0.0181724		0.0618948
TG(60:12/FA18:3)		0.0546825					0.00693298			0.0112286		0.0112044	0.00995404	0.0131208				0.033995		0.0527325
TG(60:12/FA20:3)																					0.0145931
TG(58:12/FA20:4)	0.0257387	0.0570142		0.0684555			0.0150206	0.0294975		0.0673462	0.0130481	0.0484013	0.0299483						0.0458163	0.0709069	0.0387579	0.0607374
TG(60:13/FA18:3)
TG(60:13/FA20:4)								0.0244709						0.0286344								0.0213931
TG(58:13/FA18:3)	0.00317135	0.213072	0.02234		0.0147502	0.0471349	0.00964655	0.0244658	0.00325307	0.0236252	0.0177082			0.103326		0.052941	0.0377185	0.0711516	0.0324003	0.0563137	0.0292949	0.0109931		0.0370541
TG(58:13/FA20:5)
TG(60:10/FA22:2)	0.00639866		0.00614711		0.0152504	0.00830474	0.00590043	0.0174687	0.003259		0.00197021	0.0260691	0.023218	0.0282081			0.0240431		0.00547159	0.0163592	0.00650366	0.0429772	0.00622023
TG(60:12/FA22:4)	0.0207621			0.0357677																			0.0174548
TG(60:13/FA22:5)		0.055183			0.0297951			0.0209307		0.0309874	0.0123932		0.0224609		0.0263732			0.0262402		0.0541559	0.0266103	0.0338849
TG(60:14/FA18:3)														0.0258863
TG(60:14/FA20:5)	0.00809016				0.00801204	0.0114243				0.00820073						0.0216963	0.0262065	0.0347719	0.0025022	0.037534	0.0211035	0.0027594	0.0133778	0.0225831
TG(60:14/FA22:6)	0.0127157	0.0593635	0.0478618	0.0726881	0.0182205	0.00659779	0.00771311	0.0298367	0.0376287		0.0184341	0.052239	0.0497121	0.0819851	0.0404382	0.0140597		0.0283429	0.0229949	0.118136	0.00647755	0.0187123	0.0309674	0.0270882
TG(62:7/FA18:3)	0.025548	0.152704			0.0152237	0.0412332			0.0048891	0.025901	0.0167345	0.0481402	0.00995404			0.0491494	0.0160248		0.0139037		0.0293021	0.0164615	0.00932014	0.0136838
TG(62:9/FA18:3)	0.00733025	0.00814644	0.0460893	0.023632		0.0191888	0.00321389	0.0201693		0.0366556		0.00856125	0.00620293	0.0189179		0.0367213	0.00848817	0.00915431	0.0435537	0.0778449	0.0296835	0.042877	0.00404288	0.0479857
TG(62:10/FA18:3)		0.129092	0.0135463		0.00754739			0.0208608			0.0119095			0.0214814		0.0334392	0.0195385		0.0197142			0.00925732	0.0158766
TG(62:11/FA18:3)	0.00317135	0.0883737	0.0063403	0.0164202		0.0150539		0.0138541	0.0048606	0.0126948	0.00196087	0.00582279	0.00648913	0.0960771		0.016041	0.00801241	0.111283	0.00893231	0.0341664		0.0165097	0.00932467
TG(62:11/FA22:2)
TG(62:12/FA18:3)
TG(62:13/FA18:3)
TG(62:13/FA22:4)
TG(62:14/FA18:3)					0.0256872		0.0138095						0.0190339	0.111925										0.0540073
TG(62:14/FA22:5)
TG(62:15/FA18:3)	0.0175415	0.0760096	0.0111619	0.0313317	0.0349036		0.00820544	0.0317931		0.0152072	0.00775625	0.0186245	0.0304566		0.0385357	0.0357673	0.0179519	0.0596756		0.0617961	0.0178601		0.0139757	0.0237471
TG(62:15/FA22:6)		0.0494353	0.00936211					0.0432538			0.0127837	0.00938458	0.0182266											0.0366391
TG(62:6/FA20:2)
TG(62:8/FA20:2)		0.0523672	0.0305539		0.0173088	0.0590447				0.0224933					0.0195222	0.0301563	0.0707292		0.0139513	0.0191714			0.0343844
TG(62:9/FA20:2)		0.0243926		0.0147411					0.00600686		0.00178602			0.0129309	0.0121177	0.00913388	0.0060042	0.0209692			0.0254817	0.0152324	0.0209104	0.0141056
TG(62:10/FA20:2)	0.0139747	0.0432785	0.024051		0.00674395		0.00388031		0.00218168	0.0208902			0.0280691							0.00820622	0.00396994		0.00547788
TG(62:7/FA20:2)	0.0375457		0.0245127	0.0211826	0.0174288		0.000833241					0.0021624		0.0207503	0.00439554					0.0259619	0.0630901		0.00116936	0.0230559
TG(62:7/FA20:3)		0.0432703		0.0143406									0.00665164	0.0305402		0.0101197		0.0105115	0.0133511	0.0395651			0.010389
TG(62:9/FA20:3)
TG(62:10/FA20:3)	0.0200532	0.0446508		0.0193378	0.00618261	0.00965571			0.00774584	0.0183843	0.00833149	0.00909719	0.0132196		0.0211103	0.018333		0.0416311	0.0430283	0.0329002	0.0383293		0.0212182
TG(62:11/FA20:2)										0.023209		0.0191722					0.0181524			0.0615853	0.00874304			0.0364208
TG(62:11/FA20:3)													0.0118228				0.0185898							0.0512228
TG(62:8/FA20:4)						0.0259128	0.0373921			0.0368092							0.0280609					0.0621404
TG(62:10/FA20:4)															0.15637
TG(62:11/FA20:4)			0.043807	0.0649712				0.0304857		0.0197098	0.00414111	0.034798		0.0319332	0.0583502	0.0242105	0.0292581				0.0142244			0.0248283
TG(62:12/FA20:2)
TG(62:12/FA20:4)			0.0122372		0.0169098		0.00717137				0.00312728					0.0167626		0.0233662	0.0263685	0.0354451
TG(60:12/FA20:2)	0.0412266		0.00573181			0.0230973				0.0248055	0.0049038	0.0134126	0.0165889	0.0103933	0.00543656	0.0403965				0.0370924	0.0340697		0.0111536
TG(62:9/FA20:5)					0.038152		0.0467389		0.011783		0.00578423			0.0440076			0.029617		0.0521527				0.0317957
TG(62:11/FA20:5)												0.0425486									0.0379994
TG(62:12/FA20:5)
TG(62:13/FA20:2)
TG(62:13/FA20:5)
TG(64:6/FA20:2)
TG(64:6/FA22:2)
TG(64:8/FA20:2)
TG(64:8/FA22:2)		0.0780177	0.0401005	0.0706276	0.031978	0.0894954		0.0928277		0.0304376			0.0250764	0.110339	0.0571602	0.043378	0.0342894		0.0932282	0.0801326	0.0774754	0.161584	0.0794115
TG(64:8/FA22:4)		0.0165223		0.0245356	0.00877874	0.00375934		0.0137622		0.0130688				0.0370543	0.0510726	0.00604375	0.0069582	0.0287295		0.00769959	0.00855717	0.0103269	0.00803487	0.0311397
TG(64:9/FA20:2)																								0.0304177
TG(64:9/FA22:2)
TG(64:9/FA22:5)					0.0193674		0.011994												0.0183554	0.0247635	0.00829116
TG(64:10/FA20:2)	0.00591675		0.0254294						0.0029349		0.00192375	0.00703766	0.00967027		0.0250412		0.0119778	0.0315333		0.0221756	0.0158784		0.0215725	0.00962623
TG(64:10/FA22:2)
TG(64:10/FA22:6)						0.0391184
TG(64:10/FA22:4)					0.0288753	0.108896			0.0323107	0.0295574				0.0324267		0.0227693	0.0281748					0.0386587	0.0257696
TG(64:11/FA20:2)
TG(64:11/FA22:4)			0.0200787						0.0110348							0.0390438			0.0296675	0.0646157	0.00792987	0.0642711
TG(64:11/FA22:5)			0.0245553		0.0364631	0.0224718								0.0219201	0.0144089	0.0299417				0.0243286		0.104862	0.0148008
TG(64:12/FA20:2)
TG(64:12/FA22:4)
TG(64:12/FA22:6)				0.0488315		0.0631529	0.0122619		0.00730976			0.0350447	0.0282552					0.0356829	0.0340056	0.0749664
TG(64:12/FA22:5)	0.0118854			0.0155595				0.00863336			0.00257445	0.034081	0.0130202	0.0393317		0.0155228		0.0127695	0.0125154		0.00694121
TG(64:13/FA20:2)
TG(64:13/FA22:5)				0.0497143							0.0130168		0.0210927			0.0290244
TG(64:13/FA22:6)	0.00581379		0.0555024	0.0368157	0.0228389	0.00332329	0.00108342	0.0288659	0.0137668	0.0262032	0.00523183	0.0267015	0.0408563	0.0408291	0.0275564	0.0350124	0.0139457	0.0255687			0.0223187	0.0233389	0.00630023
TG(64:14/FA20:2)	0.00925172	0.0452324										0.0315049				0.00880381	0.013792		0.0159224	0.00892028
TG(64:14/FA22:6)	0.00242047	0.170983	0.00147628	0.0265484		0.0204289	0.00488476	0.0315987	0.0124212	0.0107882	0.0148784	0.0263858	0.0263217	0.0615356	0.025876	0.0380468				0.0490915	0.015896	0.00313403	0.0307501	0.0113746
TG(62:8/FA20:3)			0.0270101												0.0123338							0.0172777	0.0243515	0.0203929
TG(62:12/FA20:3)	0.00506374	0.0506402		0.0172021	0.0143178	0.0308914		0.00439539		0.0359551	0.00141233	0.0468981			0.0238834	0.0138354			0.00792526		0.0184016		0.0392164
TG(62:9/FA20:4)							0.0257977		0.0154983					0.0514697		0.0433656		0.11057		0.085755				0.0817939
TG(62:13/FA20:3)
TG(62:13/FA20:4)
TG(60:13/FA20:3)					0.0135503
TG(62:10/FA20:5)	0.00701903	0.0338866	0.0178266		0.00517068		0.00896284	0.0185036		0.00895968	0.00252128		0.0133596		0.0458517	0.00928574		0.0623092		0.0495108	0.0138504	0.011555		0.0487591
TG(62:14/FA20:3)	0.0113433				0.0140009	0.0223438	0.00363854	0.00854152	0.00257908	0.00605319			0.00798597		0.0232093					0.0146387	0.00470305			0.00923089
TG(62:14/FA20:5)	0.00922059		0.0309298	0.02026	0.0195741		0.00191111	0.0113572	0.00711454	0.0126154	0.00873142	0.010059		0.0225559	0.020853	0.00542223	0.0397703	0.0150781	0.0269244				0.00797259	0.0140202
TG(64:7/FA20:3)	0.0110002	0.0145127					0.00619962	0.0251284	0.00398731	0.0267544			0.0213824	0.0343609	0.0336781	0.0109802	0.0422006	0.0126688				0.0189324	0.0131	0.014184
TG(64:7/FA22:2)
TG(64:9/FA20:3)				0.0159074	0.0149124							0.0213881							0.0281162			0.0555391
TG(64:9/FA22:4)	0.0184476		0.00955025					0.00282668		0.00836883		0.0302702			0.0313388		0.00707945		0.0442655				0.0280697
TG(64:10/FA20:3)														0.0357613
TG(64:10/FA22:5)	0.011546	0.0304719				0.0212686				0.0100477		0.0145158					0.0117441	0.0212045		0.015091			0.0136242
TG(64:11/FA20:3)	0.0144278				0.0222934	0.0133196		0.0188076	0.00882244	0.0050146	0.000984808	0.0122268	0.00815517	0.0254619	0.0248441			0.0234692	0.0294812	0.00845535	0.00491862	0.00816703	0.00466397	0.0442863
TG(64:11/FA22:2)
TG(64:11/FA22:6)	0.0149884		0.0132918								0.00746924				0.0155145		0.0122535					0.0332293		0.0325822
TG(64:12/FA20:3)
TG(64:13/FA20:3)	0.0226508	0.106858	0.0114821		0.00488419	0.0151075				0.0237388				0.00392051		0.0114663	0.00410208	0.00936489	0.0205077	0.0118593		0.00900373	0.00585149
TG(64:13/FA22:4)	0.00801375	0.0125202		0.00668862	0.00726257	0.0219099	0.00380252	0.018156	0.00903123	0.0167552	0.00241042	0.00756604	0.00474895	0.0168028	0.00465298	0.028036		0.0312284		0.0298913		0.00715874	0.0598955	0.0143789
TG(64:14/FA20:3)
TG(64:14/FA22:5)
TG(64:15/FA20:3)																						0.0540019
TG(64:15/FA22:6)				0.0326319			0.0234712									0.0339079				0.0265354
TG(62:14/FA20:4)	0.00501672				0.00273663		0.0166295	0.00455776	0.00776949	0.00920905	0.00183137	0.0123284		0.0140784		0.0414118		0.0399829	0.00179669	0.0509597		0.0176539		0.00467286
TG(60:14/FA20:4)	0.00981007	0.0417566	0.012997		0.0177395	0.0349405	0.00553056				0.00491283	0.00771547		0.0372645	0.0260731	0.0432733					0.0089399			0.0256488
TG(62:15/FA20:4)											0.0124493
TG(62:15/FA20:5)	0.0302923
TG(64:8/FA20:4)								0.0295971							0.0387387								0.0233241	0.0854964
TG(64:10/FA20:4)	0.0105237	0.0342864		0.0081879	0.0191771		0.0049558	0.0189299		0.0207382			0.039953	0.0174655		0.00725338					0.0464174		0.0166252	0.0423215
TG(64:11/FA20:4)	0.00537264	0.0169653	0.0014055	0.0236747		0.0223362	0.000916663	0.022709	0.00363281		0.0018326	0.0113211	0.00903218	0.0168569	0.0280325	0.00499216	0.0111591		0.0235196	0.00561988		0.0157293	0.00310445	0.0602648
TG(64:12/FA20:4)				0.0286687	0.0127794	0.0355094				0.0145409		0.0231016				0.00824407			0.0214719
TG(64:12/FA22:2)											0.0024094			0.030683				0.0121787	0.0379865
TG(64:13/FA20:4)		0.0266789	0.0245287		0.00988559						0.00187763	0.00398447	0.00793071	0.0408549	0.0142761	0.00521653		0.0502206		0.0683341		0.0212305	0.00684741
TG(64:14/FA20:4)		0.00818619	0.033434		0.0151977	0.0869591		0.0351017	0.00211908	0.0151024	0.0051309				0.00155666	0.0490338	0.00847827		0.0181536		0.0174751		0.00915521	0.204888
TG(64:14/FA22:4)
TG(64:15/FA20:4)
TG(64:15/FA22:5)						0.0200606			0.00490759			0.0181846				0.0258525		0.0152172	0.0363491				0.00611496
TG(64:16/FA20:4)	0.0497401		0.0422045		0.0263199						0.0122136		0.0518637
TG(64:16/FA22:6)	0.00812128	0.0229138		0.0260815	0.0181871	0.0466041	0.00871957	0.0388395	0.00461192	0.0281025	0.00484822	0.0293046	0.0258545	0.0119578	0.0307791	0.0113418	0.00797734	0.0344454		0.03399		0.00529462	0.00270568
TG(60:15/FA20:5)		0.0872533
TG(62:12/FA22:2)
TG(62:14/FA22:4)	0.0175843	0.0461154	0.00465766	0.0497846		0.0667861		0.00454068	0.00548511					0.0322326	0.0233533		0.0563302	0.0236891	0.0208677	0.113801	0.0211548	0.0249353	0.00455217
TG(62:15/FA22:5)		0.0648444		0.017148	0.0308786											0.0323598		0.0280295
TG(62:16/FA20:5)	0.00798667	0.0592372	0.00479014		0.0076252	0.0145242	0.00223592	0.0221335	0.00314384				0.00496855	0.016467	0.00553679			0.0365143				0.00820467
TG(62:16/FA22:6)	0.0162846	0.0737888	0.0299454		0.0123659	0.019123	0.0106307	0.031449	0.00864377	0.0228142	0.0207636	0.0627993	0.056309	0.0232333	0.0482782	0.0569547	0.0524591	0.00826048	0.0469073		0.0177842		0.0147597	0.0416328
TG(64:9/FA20:5)
TG(64:11/FA20:5)					0.0182971	0.016614		0.0139421	0.0032596				0.00332568	0.0374661	0.0289276		0.00782978			0.0532884	0.0280215	0.0165076
TG(64:12/FA20:5)
TG(64:13/FA20:5)
TG(64:13/FA22:2)
TG(64:14/FA20:5)
TG(64:15/FA20:5)														0.0227395			0.0450573
TG(64:15/FA22:4)	0.0152353		0.0187636												0.0707032		0.0169775			0.0220366
TG(64:16/FA20:5)	0.0189452						0.0118616			0.0586614	0.00672152			0.0527843	0.040926	0.0364874			0.028103	0.0611807	0.0350613
TG(64:16/FA22:5)		0.0106301	0.0307999		0.0231084	0.0242994	0.00157031			0.0223146			0.00341318	0.0186654					0.00488451		0.0274608	0.0114021		0.0130265
TG(64:17/FA20:5)		0.0592738				0.0144713	0.0111932		0.00570771	0.0196275	0.00830552			0.0200209	0.0239878	0.00945267		0.0483177					0.0202186
TG(64:17/FA22:6)	0.0253789
TG(66:6/FA22:2)					0.0167788	0.0202761		0.014276		0.00937542							0.0220458
TG(66:8/FA22:2)
TG(66:8/FA22:4)	0.00593454	0.00782604	0.00232672		0.014306		0.00281204	0.00928766	0.00134448	0.0031227	0.00190092		0.0258415	0.008853	0.00231404	0.00249404	0.0103039		0.00987353	0.0442925		0.0594244	0.011994	0.0182327
TG(66:9/FA22:2)
TG(66:9/FA22:5)	0.00319467	0.00910267	0.0159578	0.00484611	0.0182827			0.0244607	0.00325307	0.00673991		0.00574381			0.025807	0.0264608	0.0360734	0.00568102			0.00325183	0.0109931	0.00310445	0.0468454
TG(66:10/FA22:2)
TG(66:10/FA22:6)
TG(66:10/FA22:4)
TG(66:11/FA22:2)
TG(66:11/FA22:4)					0.00447099	0.018588	0.00608282			0.0251813	0.00326708		0.0110086			0.0417047	0.00390371							0.030487
TG(66:11/FA22:5)
TG(66:12/FA22:2)			0.027869	0.0193016							0.00131659					0.00495205				0.0757978		0.020619		0.0124207
TG(66:12/FA22:4)					0.0113365					0.0342609					0.0115429
TG(66:12/FA22:6)		0.0156991	0.00193184		0.0121536	0.0165974	0.00126451	0.00320421	0.00487129	0.0204102	0.00129169	0.0112044	0.0125266	0.018818	0.0568882		0.0276577					0.0149711	0.0124223
TG(66:12/FA22:5)
TG(66:13/FA22:2)
TG(66:13/FA22:5)					0.025156	0.0341191																	0.0253063
TG(66:13/FA22:6)																0.0387337		0.0353213
TG(66:14/FA22:2)
TG(66:14/FA22:6)	0.00280166			0.00704755	0.0195987	0.00604858	0.00507414	0.00231216	0.00387201	0.0218308	0.00418291		0.00883172		0.00677683			0.00901356	0.015114	0.0488217	0.0155843	0.00293706	0.0335359	0.00940931
TG(66:13/FA22:4)
TG(66:14/FA22:4)																								0.0479509
TG(66:14/FA22:5)
TG(66:15/FA22:4)	0.0454405							0.100033										0.0849971	0.0660115		0.0593366
TG(66:15/FA22:5)														0.0231633			0.0175789	0.0258036
TG(66:15/FA22:6)						0.0428587								0.0548395
TG(66:16/FA22:4)					0.0126293			0.022036					0.0144891	0.0211724							0.0142135
TG(66:16/FA22:6)											0.0144149			0.0291445	0.0266624
TG(66:16/FA22:5)
TG(66:17/FA22:5)	0.0116391	0.018212	0.0282899		0.0209349	0.0248391	0.00397508	0.00607072			0.00786867	0.0192129	0.0114053		0.0291618		0.0118012	0.022131	0.0352289	0.01576	0.0122397	0.00530796	0.00818756	0.0323838
TG(66:17/FA22:6)																0.0466101
TG(66:18/FA22:6)	0.0320026
DG(14:0/14:0)							0.594344									0.256638		0.202714
DG(14:0/14:1)	3.25604	2.35104	5.76154	1.74602	3.89233	2.06149	6.49726	3.10696	4.69856	3.87142	4.61809	2.71215	3.21247	2.86031		1.73222		2.6013	6.1975	1.69779	6.17998	3.86775	6.90172	3.17673
DG(14:0/16:0)							4.22994
DG(14:0/16:1)								0.76745							2.76728	0.401576		0.430168						1.12944
DG(14:0/16:2)	0.940292	1.06855	3.41984	1.74422	2.00705	0.700345	1.33031	2.35937	1.3763	1.60002	2.53032	1.71934	1.04928	0.441455	1.57257	0.36018	1.67183	0.403757	2.56496	0.439967	3.83426	0.683208	3.24941	1.66268
DG(14:0/18:0)		0.545602	1.34827						2.19997			1.33361		0.547416					2.03069	0.326576
DG(14:0/18:1)	2.98417	1.31991	3.58918	1.56107		1.22979	4.35401	3.71446				4.4482	3.19488	1.14585	4.56323		5.03618	1.08083		1.17802		1.53299	9.19376	1.67137
DG(14:0/18:2)				1.08066
DG(14:0/18:3)	0.677665	0.43449		0.310364	0.634846	0.784148	0.970941	0.376046	1.62962	0.506797	0.490325		0.825611	0.15587		0.159198		0.468294	0.519557		1.03821	0.436384
DG(14:0/20:0)		0.624612	1.32047	0.408997				0.696205					0.89961	0.615714		0.638107	2.13816	0.42504	1.05518	0.756882
DG(14:0/20:1)		0.779237																		0.867023
DG(14:0/20:2)	0.730147	0.654488	0.975856		0.850912	0.767899	1.63842	0.652138	1.25116	0.794041		0.752055	0.789207	0.797364	0.961778	0.335497		0.504864	0.901436	0.94168		0.734176	0.859989	1.17336
DG(14:0/20:3)
DG(14:0/20:4)																							1.83056
DG(14:0/20:5)					0.500421											0.198579						0.742972
DG(14:0/22:0)		0.207628		0.516045			0.769398		0.802303			0.449904	0.592455	0.166223	1.4626	0.619171	0.590954		0.489953	0.381583		0.37995	0.901179
DG(14:0/22:1)	1.45639	0.227634	0.628194	0.74683	0.669915	0.317654	0.393641	0.263916	0.694386	1.41001	0.960843		0.879717	0.782205	0.876919	0.352288		0.533501		0.289362	0.854072	0.402791		0.356803
DG(14:0/22:2)			0.801532								1.1683		1.86111				1.16978			0.631859	2.27967
DG(14:0/22:4)	0.338367				0.258826		0.703368		0.519188	0.340947			0.857588	0.0982297	0.584242	0.121923	1.16963		0.937198	0.223868	1.14913	0.491653	0.417927	0.30886
DG(14:0/22:5)												0.687728
DG(14:0/22:6)			1.38545			1.20151				1.79089			1.5516							0.440769
DG(14:1/14:1)										3.61807						1.68561		1.36264
DG(14:1/16:0)
DG(14:1/16:1)		0.903994												0.646143		0.610692								1.64878
DG(14:1/16:2)														1.0998
DG(14:1/18:0)				1.28779		0.948567			4.1312		4.59033	2.4372				0.880429							3.09532
DG(14:1/18:1)						4.11393						4.12144		1.39884		1.98895				1.19108
DG(14:1/18:2)							2.7156	2.05987	3.91515	2.90863								0.791991			4.99591
DG(14:1/18:3)					0.883546									0.608976		0.811879		0.978985		0.418615		0.922239	1.1447
DG(14:1/20:0)
DG(14:1/20:1)												2.24561		1.00103						0.608665
DG(14:1/20:2)	1.09727
DG(14:1/20:3)														1.72394		1.81913		3.08815		1.97976		2.65419
DG(14:1/20:4)														0.568799
DG(14:1/20:5)	2.27572	0.510157	2.16314	0.898391		0.665195	1.81012	1.54103	2.54875		1.24393	1.93094	1.34371	0.458313	1.99285	0.891769	3.05815	0.37729				2.64198		0.818725
DG(14:1/22:0)			1.31241																					1.61801
DG(14:1/22:1)						0.307884			1.01789			0.628293				0.407741		0.498026	1.01697		2.3677			0.964441
DG(14:1/22:2)				1.13837	0.985789	0.371296							1.09478
DG(14:1/22:4)	5.77099	3.36571	6.29849	6.12728	5.42117	5.31577	3.22007	4.44442	4.9952	4.93177	7.50369	4.33438	5.96631	6.69787	7.57583	7.79699	9.14286	7.77588	4.58592	5.62148	11.1271	6.4026	6.97015	7.27461
DG(14:1/22:5)
DG(14:1/22:6)						1.91682						2.82188
DG(16:0/16:0)
DG(16:0/16:1)	2.85417	1.19167	5.40246	1.9694	5.20694	1.40497	3.68428	1.02521	4.45082	3.87434	4.58425	2.30804	3.85313	1.0551	5.47586	1.12601	5.11626	1.46304	1.60278	1.02295			3.06426	1.16523
DG(16:0/16:2)		2.48529			4.64511													1.97189		1.76227
DG(16:0/18:0)	2.02451	1.91967		1.18568				2.29042			3.62845						2.40354							1.75268
DG(16:0/18:1)			9.09144	4.11439			6.47317	3.8818					7.42633			1.93178				2.2189
DG(16:0/18:2)	13.0155	4.80482			11.9125														14.5198
DG(16:0/18:3)			1.30077			0.791612									1.91445			0.598464		0.741096
DG(16:0/20:0)	2.13452	1.77395	2.82625	3.06057	2.3182	2.06352	2.08289	1.87919	2.79034	2.76565	3.29792	3.06801	2.49372	1.59624	2.88965	3.57331	1.8928	2.36117	2.81543	1.44732		1.64591	6.41864	2.86256
DG(16:0/20:1)
DG(16:0/20:2)	1.86735																			0.728881
DG(16:0/20:3)		1.72389
DG(16:0/20:4)	0.550118	0.250549		0.62505				1.3018			1.07138	1.12781	1.21091	0.224875	0.779556	0.313937	1.85614			0.484275	2.1035		1.11551	0.487276
DG(16:0/20:5)
DG(16:0/22:0)				0.934099		0.468119			1.24231								1.89653	0.607093		0.47505
DG(16:0/22:1)	2.22699
DG(16:0/22:2)
DG(16:0/22:4)
DG(16:0/22:5)
DG(16:0/22:6)	4.86971	2.24619	3.76174	2.21902	3.37215	1.96183		3.37672	9.07634	5.18791		5.78634	4.35005	1.63067					5.41052	2.63887		2.60167
DG(16:1/16:1)		0.409846	0.754726		1.25167	0.597597		0.466598	1.66228	0.658706	1.03442	0.64123	0.542954							0.254196		0.425137	0.946088
DG(16:1/16:2)	2.10159	1.28482		1.08862	2.20292	1.53552		2.09382		2.68892	2.51486	2.70158	1.68752	1.34535		1.06613		0.702589		0.880234	4.25901
DG(16:1/18:0)																		0.718334		0.670265
DG(16:1/18:1)				3.44139	6.52949	4.61216	6.90211	4.5069					5.25912	2.68348	5.78331	1.60497				1.51593
DG(16:1/18:2)																0.644628	2.06632
DG(16:1/18:3)
DG(16:1/20:0)		2.20194				1.41642		1.35032	2.18277	1.73818				1.04209		1.42851		0.644573		0.826437				1.18185
DG(16:1/20:1)								1.62689	2.36987				1.45718	0.805631	1.96938
DG(16:1/20:2)				0.809167
DG(16:1/20:3)	0.796003	0.191451	0.738289	0.701553	0.990297	0.639411	0.459438	0.308827	0.62542	0.563233		0.324989	0.583918	0.572847	1.26529	0.537209	0.945204	0.509126	1.42934	0.289562	0.834969		0.642017	0.664532
DG(16:1/20:4)			1.6125																			0.68431
DG(16:1/20:5)				0.58162	0.982341		1.01173	0.670406		1.11995			1.66558			0.468367			1.22403	0.275785			1.48121	0.766371
DG(16:1/22:0)
DG(16:1/22:1)
DG(16:1/22:2)					0.300446				0.53616			0.59775					0.39791	0.365826		0.297485
DG(16:1/22:4)		0.343473	2.26174	1.48416	0.73933	0.992132			1.34353		1.74038	1.23872	1.74235	0.48783	1.41959	1.0509	2.7898	0.61946		0.683976		0.901225	1.12186	1.42756
DG(16:1/22:5)	1.20982	0.460548	0.600845	0.363035		0.288518	1.5074	0.818569	2.03106	1.19654	1.46739	1.07261	1.11737	0.233362	1.31493	0.359138	0.731629	0.232391		0.680823		0.864617		0.746172
DG(16:1/22:6)	1.87937	0.989079			2.06428			1.59972		2.02206	3.89207			1.17325	2.87698	0.930616		0.707819	2.27057	1.11002				2.78984
DG(18:0/18:0)		0.396001	0.958101	0.635912	0.987528	0.462557		1.01789		1.80801	1.73816			0.725418	1.38496	0.619486				1.0221				0.802905
DG(18:0/18:1)																1.41131				1.41779
DG(18:0/18:2)	2.99594
DG(18:0/18:3)																		0.776194
DG(18:0/20:0)		2.66634		1.33503		1.77738		1.15864	1.18831			1.37783	0.809892	2.61289		2.17065	0.783081	1.68326	1.18464	2.31314	1.45292	1.96488	1.02181	2.44063
DG(18:0/20:1)							2.06859								2.54974
DG(18:0/20:2)	0.565238	0.50327	1.78511	1.06234	0.559477	0.546512	0.853248	1.78451	2.35725	0.987334	1.44938	0.444262		0.400737	0.590737	0.506993	1.07468	0.420354		0.485045	1.97726	0.409416	0.784936	1.00142
DG(18:0/20:3)	6.36526	1.91602	4.71017	1.99843	5.06727	1.45832	2.52909	0.629762	0.566037	1.60324	3.14872	0.554772	2.33538	0.238312	2.756	0.915204	6.79573	1.66781	1.64136	0.886963	6.44098	1.92372	3.89929	0.991255
DG(18:0/20:4)	6.82518	1.86361	5.04762	2.74749	7.69609	2.56741	7.84052	3.07888	6.73546	4.49978	7.63478	3.3143	4.96331	2.4555	9.13262	1.62403	7.54311	1.7454	6.80238	3.1112	6.72259	3.40097	6.8372	2.57638
DG(18:0/20:5)
DG(18:0/22:0)		1.09243												0.677257
DG(18:0/22:1)		1.51523		0.832007		0.553214				1.13851				0.831422						1.34081		1.66318	2.98964	1.51173
DG(18:0/22:2)	1.72936	2.75213	1.80194	1.49604	0.629616	0.950567		0.907817		1.73872	1.41217			1.19347	0.788849	1.07506		1.19637		1.63659	4.81357	1.9161	1.85244	1.70619
DG(18:0/22:4)	1.9672	0.423417	1.16829	0.481007			1.91271				0.948667	0.645396		0.888411		0.241962	1.19076			0.411021	1.48598		1.89099	0.938941
DG(18:0/22:5)				2.57078															4.92291
DG(18:0/22:6)
DG(18:1/18:1)	3.4595	0.567457	3.76167	2.57385	1.49474	1.19056	1.47067	1.40641	1.93008	2.79182	1.36764	1.96332	2.17512	0.408455	3.95641	1.03789	2.33762	0.65267	0.847349	0.657081	1.3068	0.997729	1.81577	1.50647
DG(18:1/18:2)														1.42574						1.24793
DG(18:1/18:3)
DG(18:1/20:0)	1.53516	4.93937		3.35226	1.16361	3.73539	2.71299	3.74786		5.1077	2.21941	2.77093	2.17597	5.59093	2.72671	3.90752	1.19898	3.98592		4.9441		4.65658		3.8627
DG(18:1/20:1)													2.14491
DG(18:1/20:2)		0.392744	0.760256	0.598689	1.39337	0.693384		1.25323		0.550914			0.467312	0.363668		0.393999	0.970578		0.999976	0.325665	1.52163	1.34811
DG(18:1/20:3)	1.45448			1.69702	1.3679	1.0164								0.638231			2.09629			0.788153
DG(18:1/20:4)
DG(18:1/20:5)					1.30543														3.15587
DG(18:1/22:0)		0.414638	0.753241		0.735006	0.232539		0.606421		0.794447		0.470465		0.733605		0.46118	0.654627	0.522995	1.25884	0.352379	1.76771	1.10802	0.715935
DG(18:1/22:1)	0.500528	0.68666		0.601381		0.858551		0.314003	0.637351	0.373894	0.708884	0.187256	1.9809	0.192665	0.628502	0.212862	0.692364	0.210266		0.483843	2.32967	0.979556	0.499942	1.18182
DG(18:1/22:2)		0.410439	0.938023				0.979188					1.03551		0.636794		0.295377	1.5182	0.244853	2.42931	0.587814
DG(18:1/22:4)																				0.72647
DG(18:1/22:5)	1.0153	0.726247	1.55966	0.725077			1.89309	1.36967		1.21118		2.19971	2.13464	0.876754	2.60905	1.4973	1.61149	0.588782		0.403927	2.22039		3.51992
DG(18:1/22:6)		1.63611		1.17034		1.22709	2.91943	2.09118				2.19169		1.91185		1.28473		1.50859		1.74077		1.99732
DG(18:2/18:2)
DG(18:2/18:3)
DG(18:2/20:0)		2.37783		1.64155		0.632187		2.2585		1.72516				2.23173		2.10778		2.44713		3.12228		1.93777		2.3003
DG(18:2/20:1)
DG(18:2/20:2)
DG(18:2/20:3)												2.02787										2.70133
DG(18:2/20:4)
DG(18:2/20:5)
DG(18:2/22:0)				0.394886				0.45413						0.210981
DG(18:2/22:1)								0.865072				1.92895		0.637122									2.19141
DG(18:2/22:2)	1.28956				1.11233		1.79388	1.11813			1.82755				1.67226			0.406091
DG(18:2/22:4)				2.14575
DG(18:2/22:5)
DG(18:2/22:6)		0.682926	1.60399			0.70547			1.99609								1.53763
DG(18:3/18:3)		0.14705	0.652365		0.786581	0.144146	0.537553				0.447194	0.324827			0.74535	0.113921	0.414944	0.197561			0.669247		0.881863	0.417498
DG(18:3/20:0)		1.03601		0.851435		1.24834		0.563028						0.603387		1.41104	0.73001	1.29994	1.13055	0.982017		2.04876		2.06465
DG(18:3/20:1)
DG(18:3/20:2)		0.300485					1.08144	0.69287		0.797788
DG(18:3/20:3)	0.834066	0.19744		0.305283			0.629197			0.470052			0.514774			0.175597	0.994823	0.272616	0.687671	0.168675		0.436054		0.436808
DG(18:3/20:4)																				0.509803
DG(18:3/20:5)				0.550117														0.302535
DG(18:3/22:0)					1.05358			0.550879														0.613216
DG(18:3/22:1)	0.470679	0.314247					0.68238					0.643756		0.284988				0.368176	0.655822			0.433161
DG(18:3/22:2)		0.2572	0.327628	0.377595		0.250624	0.330547	0.301737		0.397625	0.779555		0.392926	0.160346				0.160945	0.343195	0.104468		0.343669	0.75264	0.312641
DG(18:3/22:4)										1.09013	1.11058			0.426752						0.452128
DG(18:3/22:5)		0.3735		0.0933247		0.208657	0.313277	0.713643	0.474246	0.462565	0.670306	0.187167	0.139163	0.198686	0.899481	0.261206	0.570809	0.170375	0.540823	0.199054	0.383899	0.355754	0.376278	0.54312
DG(18:3/22:6)
DG(20:0/20:0)		7.5355		2.57991		3.08758		2.01334	1.40136	2.70565	1.66143	1.65138	0.948881	4.65116	2.36247	7.61002	2.04796	9.68119		1.77854		6.72078	1.2439	6.57365
DG(20:0/20:1)		6.79077		2.92322		3.14349		1.88629		5.8966		4.53652	1.80621	6.94703		7.01316	1.61582	4.39335		1.9801		9.0987		3.89127
DG(20:0/20:2)		0.498526		1.22603		0.484375	0.629795	0.86442				2.00118		1.31444		1.14495	1.13835	1.631	0.942816	0.806672		1.2934		0.774103
DG(20:0/20:3)	0.550724	0.791396	2.04705	0.392855	1.40741	1.74851	1.10246	1.40657			0.96882	1.17331	0.650415	0.770627		1.31057	1.79758	1.25592		1.06133	1.88507	0.882926		1.01926
DG(20:0/20:4)		1.9209		1.28667			1.7521			1.952				1.37627		1.97896	1.79676	1.66874		2.057		1.46102		1.91146
DG(20:0/20:5)														1.03012		1.10149		0.974319		0.713554
DG(20:0/22:0)		0.661424		1.45193		0.344893		0.537124				0.668695		0.770632		0.464007		1.36638	0.724209	0.871538		1.15629	0.722225	0.717643
DG(20:0/22:1)	0.273131	1.69784	0.742017	1.03713	0.282077	0.855142	0.745593	1.10695	1.71116	1.61444	2.16264	0.792038	1.42507	2.27936	1.21129	1.4194	0.591687	1.62178	1.74685	2.30265	1.15062	2.28144	0.54304	1.53209
DG(20:0/22:2)		1.51679	1.37051	0.710412		0.608417		1.07597		0.644402		0.831239		3.57828	0.908377	1.82282	0.637319	2.98885		1.64674		1.76804		1.289
DG(20:0/22:4)		0.9383		0.524818	0.736185	0.837667	0.546116	0.765537	1.30788	0.667063			1.01147	0.992476		1.54807		1.29725	0.633939	0.621723	1.33977	1.33853
DG(20:0/22:5)	2.47056	0.771696	2.23502	0.932565	1.33342	1.29221	1.70449	2.30405	3.41486	2.66174	3.7099	1.64652	1.79501	0.928382	1.54822	1.57926	1.4872	2.20779	2.87924	2.2034	4.30066	2.70615	3.33225	2.92996
DG(20:0/22:6)	1.26616	4.28831	1.30724	6.35506	1.13065	4.65067		5.4364	1.80978	3.90078	1.38595	1.7909	1.97892	5.70099	1.67048	6.45726		7.00592	2.97171	6.65299	3.8377	4.15969	2.14644	7.82091
DG(20:1/20:1)					0.302802	0.240595			0.46112			1.34091		0.386095		0.136066			0.634727
DG(20:1/20:2)											1.54642						1.38124
DG(20:1/20:3)							0.496737	0.31692				0.405232	0.376912							0.188675
DG(20:1/20:4)
DG(20:1/20:5)														0.663565				0.71861
DG(20:1/22:0)
DG(20:1/22:1)
DG(20:1/22:2)	0.526167	0.182082	1.26654	0.58176	0.857236	1.25302	2.59934	0.879314	1.34228	0.628836	2.76549	0.496947	1.05085	0.505781	1.5463	0.458319	0.526114	0.509294		0.235662	1.2388	0.640467	0.901614	0.508334
DG(20:1/22:4)	2.1694	0.868922		1.64266		1.0499			4.10293	2.12976	4.19677		1.96019	0.751537	3.38164	0.866666				0.965499				2.06942
DG(20:1/22:5)		1.0777		1.41298		1.00077								0.682938		1.31252		1.61205		1.22984				0.912279
DG(20:1/22:6)						0.500474										0.429369		0.51255		0.392586		1.05118
DG(20:2/20:2)	0.288749								0.879537		0.417051									0.0671327			0.440838	0.216234
DG(20:2/20:3)	0.308877	0.242651												0.121279						0.214015		0.244782
DG(20:2/20:4)																	0.777731	0.267546		0.23344
DG(20:2/20:5)		0.427335											0.691977	0.211141						0.224694
DG(20:2/22:0)								0.564824
DG(20:2/22:1)	0.371587	0.231607	0.321011		0.261548		0.47258		0.351704	0.298047			0.564692	0.254832	1.03126	0.0959946	0.529916	0.191552		0.163002			0.596155	0.624339
DG(20:2/22:2)								0.460971
DG(20:2/22:4)		0.891527		0.353056		0.37685							0.695896	0.396868				0.235255
DG(20:2/22:5)		0.404427																0.18196		0.276563				0.409833
DG(20:2/22:6)	1.06632	0.498607				0.587846					1.70141	1.1168				0.550387						0.768573
DG(20:3/20:3)	0.0848473	0.0624263	1.00322	0.42941	0.233408	0.976202		0.125041	0.487832	0.237051		0.593998		0.0453798	0.118582	0.0765236	0.11905	0.106359		0.0427734		0.120528	0.235093	0.292791
DG(20:3/20:4)						13.8002
DG(20:3/20:5)					0.490595									0.0847157		0.104041		0.198918		0.198235		0.286318
DG(20:3/22:0)	0.315168	0.45321	0.265246	0.292533	0.215074	0.322753	0.410705	0.222139		0.443815	0.208975	0.250454			0.64096	0.140601	0.558516			0.0520876		0.174778		0.278825
DG(20:3/22:1)																			1.02931
DG(20:3/22:2)			1.18149		0.380238	0.365572	0.417728			0.553494	0.364915		0.462873		0.545195	0.469932	0.749711	0.148736	0.511364	0.19439		0.370256	0.438436
DG(20:3/22:4)	0.380639		0.438431	0.116797		0.138448		0.230568	0.399853	0.456486		0.154584				0.055241	0.34191	0.263807	0.732287	0.30083	0.344245	0.250805		0.358314
DG(20:3/22:5)		0.112		0.355363	0.623544		0.631381	0.324967		0.699186		0.277612	0.491353	0.131593	0.347638	0.227778	0.305796	0.247209	0.681204	0.304202
DG(20:3/22:6)			0.657438	0.272588	0.401448				2.17959			0.533716	0.778591	0.249202	0.739019			0.241089	1.2503	0.256132		0.376192	0.730586
DG(20:4/20:4)		0.173499				0.128049						0.582942								0.100907
DG(20:4/20:5)		0.120127		0.22868		0.169605	0.34405	0.562705	0.567656				0.389677	0.0868995	0.655954		0.337825			0.203954		0.374188	0.755386	0.763522
DG(20:4/22:0)
DG(20:4/22:1)					1.7653						2.24414					0.713782				0.438604			1.9243
DG(20:4/22:2)		0.178569			0.240993					0.233008		0.372383		0.169209					0.864694	0.0847506	0.625628	0.233894
DG(20:4/22:4)																0.21238		0.256337		0.147273				0.478789
DG(20:4/22:5)	0.575229		0.586025			0.21179	0.827715	0.303291	1.63515			0.470875	0.361139	0.14918		0.340266	0.733057	0.204514	0.459861				1.03822
DG(20:4/22:6)
DG(20:5/20:5)		0.0500659	0.388501	0.0633155	0.460965	0.0342501	0.476145	0.226901	0.618603	0.235501	0.250731	0.406702	0.215187	0.20386	0.284056	0.0725605	0.164019	0.0409954	0.661368	0.0710879	0.298464	0.0854944	0.103406	0.157846
DG(20:5/22:0)
DG(20:5/22:1)
DG(20:5/22:2)	0.558261					0.490972														0.150152
DG(20:5/22:4)								0.363759					0.43284					0.178615
DG(20:5/22:5)				0.468556									0.803754
DG(20:5/22:6)		0.755765												0.41503				0.58898
DG(22:0/22:0)	0.103467	0.115859					0.214475	0.0964734		0.121854	0.200763		0.143214						0.408583	0.15514
DG(22:0/22:1)	0.490229		0.286434	0.193913	0.221802	0.39763	0.569973	0.282002	0.428414	0.431726	0.247905	0.270205	0.202374	0.191221	0.131374	0.122293	0.608845		0.695388	0.144316	0.908309	0.240994	0.321609	0.62431
DG(22:0/22:2)	0.0812852	0.123014	0.318073	0.048364	0.44971	0.191458	0.160818	0.152882		1.41171	0.47406	0.760419	0.0773308	0.124675	0.217651	0.166284	0.249129	0.332768	0.369329	0.238362	1.23738	0.30175	0.705274
DG(22:0/22:4)		0.493126		0.24999	0.778967	0.296739		0.64902	0.59108		0.567261	0.894429	0.710082	0.256352	0.951807	0.237523	0.528995	0.302784	1.83989	0.330789	2.82367		0.804955	0.721767
DG(22:0/22:5)				0.330029			1.05615	0.510908					0.442216			0.169463	1.27129	0.201584
DG(22:0/22:6)														0.199842
DG(22:1/22:1)	0.221077	0.119969	0.185141	0.276811		0.072183					0.271792	0.500779	0.171234		1.18822			0.173692		0.114873		0.460101	0.944165	0.204402
DG(22:1/22:2)			0.407799	0.445829							0.951339													0.925196
DG(22:1/22:4)	0.215518		0.222983	0.486911		0.279291	0.481827		0.404247		0.470567	0.508447		0.380757	0.699206	0.289338	0.514346	0.201593	0.511534	0.208055				0.214671
DG(22:1/22:5)
DG(22:1/22:6)					2.26826
DG(22:2/22:2)	0.237321	0.0536432		0.210329	0.176974	0.05181	0.278592		0.144065	0.475665	0.243315	0.49528		0.0828806	0.107271			0.182282	0.371532	0.222375	0.401131		0.196368	0.144076
DG(22:2/22:4)	0.696987	0.234234	0.621244	0.389465	0.112869	0.42751	1.08342	0.293028	0.230132	0.1722	0.97381	0.156454	1.02306	0.183457	0.168163	0.14708	0.321355	0.105626	0.431428	0.1184	1.03144		0.4404	0.24249
DG(22:2/22:5)			0.520457	0.380616		0.211136	0.60045		1.06351								0.588474	0.478724	0.617759	0.158513	1.5914
DG(22:2/22:6)								0.947298									0.891997					0.50955
DG(22:4/22:4)	0.335448									0.292036						0.0662123		0.0611049		0.0615776
DG(22:4/22:5)		0.401059	0.291243	0.144786	0.414218	0.376946	0.354237	0.349733	0.315558		0.214596		0.374413	0.207781	0.397042	0.221283		0.333178	0.474305	0.156558	0.491052	0.229046	0.133914	0.177433
DG(22:4/22:6)
DG(22:5/22:5)	0.348682	0.458069	0.153693	0.29458	0.48132	0.186719	0.146861		0.176296			0.532265	0.221411	0.302979	0.660861	0.0389459	0.598607		0.225912	0.204225	0.509579	0.163081	0.522711	0.284048
DG(22:5/22:6)						0.874904		0.677293				0.938477						0.506835	1.15791	0.621326	1.86887		1.39438	0.688386
DG(22:6/22:6)				0.528701								1.09048						0.468931		0.412249
MG(14:0)																			21.0673
MG(14:1)																3.16728
MG(16:0)														4.60466
MG(16:1)																						5.55666		3.20175
MG(16:2)
MG(18:0)		4.32642		5.98736		4.59071				7.2638				7.45037		5.1509		3.52267		4.09436		13.2477
MG(18:1)				2.0581	11.6285	1.86329								2.18508		1.44687	12.2588			1.87133
MG(18:2)
MG(18:3)		10.6521														2.91546		5.88475		2.08952			19.6795	3.7995
MG(20:0)	16.2936	15.796	17.9257	21.9813	30.4842	11.4142	28.2241	13.7315	7.71255	14.7623	11.1753	19.407		18.4906		18.1356	11.7334	14.1471	25.9172	19.4449	31.7814	18.2593	20.5542	11.552
MG(20:1)	24.5374	51.6528		51.255		56.1384	43.8831	73.8989	51.422	63.0301	65.8341	62.4693	55.475	52.6616		53.5363	27.8267	49.3289	28.3667	52.5097		48.6835	21.929	60.448
MG(20:2)				3.32957	17.8369	5.28929		2.49879		3.99474				3.11302		5.84851				3.76563				4.21683
MG(20:3)	9.91612			1.63458		3.1263	6.17192	1.95654		3.24833	6.82657	4.44019					7.18354	3.19611	11.7245	2.51166	24.7791	7.33908	10.3277	1.7676
MG(20:4)	14.6133	4.08173	32.7287	1.77967	5.8882	2.01368	5.79634	1.50339	8.60071	4.68412	4.80967	2.25611	8.38616	2.29892		3.10541		4.01542		3.07657	24.7969	4.60074	12.2177	2.29909
MG(20:5)	11.7729	10.3873	30.3714	9.18205		8.19692			18.0859					4.82456		3.30258	14.7003	7.99523		4.7358				5.43474
MG(22:0)
MG(22:1)	11.5255			1.43192		1.5195		1.58059	8.33559		7.03672	2.56562		0.851877				1.37696	12.9243	2.09933			7.82048	2.35984
MG(22:2)											4.31772	3.00587				0.980704
MG(22:4)	4.85562	3.10373	18.9742	1.36046	21.4886	1.67309	4.76264	2.32521	5.84326	3.01654		5.85593	4.10841	3.51929		2.41043	4.77655	3.06092		1.39025	18.6426	2.31308	7.47137	2.18802
MG(22:5)	6.48566				12.6736	4.17461	11.1619	2.50517					32.0304				21.5208	3.29554		2.41094				2.73261
MG(22:6)																		4.17636
PC(14:0/14:0)	0.716369	0.715292	0.678951	0.673573	0.637096	0.682125	1.04046	1.05749	0.995352	0.849192	0.827737	0.817532	0.58155	0.670085	0.506106	0.5532	0.628316	0.684034	0.575893	0.562415	0.607812	0.70308	0.652747	0.686408
PC(14:0/14:1)	0.0621843	0.0752339	0.0648104	0.0782831	0.0682625	0.0721654	0.124944	0.126764	0.110643	0.106884	0.103617	0.0936465	0.0593447	0.0894865	0.0537414	0.0917176	0.0486297	0.0834571	0.0585112	0.0766907	0.0676755	0.0741765	0.059625	0.0756844
PC(14:0/16:0)	8.09935	9.28152	8.17258	9.24816	8.17182	9.43492	10.4433	10.6243	8.57174	9.046	8.92853	8.33014	7.78386	8.47418	7.19985	8.53484	7.49339	8.50717	7.65652	8.33449	8.44306	8.64409	7.90601	9.29686
PC(14:0/16:1)	1.3493	1.40067	1.39389	1.34487	1.3383	1.3244	1.95017	1.77306	1.8855	1.83197	1.87919	1.87711	1.31785	1.15313	1.22124	1.07813	1.25906	1.2006	1.2583	1.19747	1.49603	1.28887	1.51149	1.43476
PC(14:0/18:0)	0.886597	0.796776	0.936215	0.855732	1.03593	0.919204	0.880517	1.26634	1.11003	1.07578	0.918926	1.26166	1.18002	1.14918	1.13932	1.1893	0.512506	0.644259	1.27191	1.12135	0.901492	0.520124	0.895855	0.892957
PC(14:0/18:1)	2.37301	2.22375	2.43165	2.17435	2.22576	2.11289	2.43147	2.5427	2.6271	2.47792	2.59695	2.66434	2.33977	1.8639	2.12945	2.01517	2.33834	2.11027	2.089	2.03899	2.39169	2.45908	2.44061	2.39877
PC(14:0/18:2)	0.147787	0.142586	0.146771	0.121042	0.143778	0.129126	0.100705	0.102826	0.118355	0.116048	0.106949	0.129347	0.142779	0.126979	0.142399	0.115323	0.143159	0.115426	0.123107	0.125773	0.132684	0.142913	0.12022	0.122164
PC(14:0/18:3)	0.0149335	0.0205054	0.0143228	0.0189135	0.0120689	0.0146703	0.0154898	0.0140611	0.0172056	0.0139749	0.0170779	0.0150907	0.0162971	0.0195733	0.0158041	0.0191071	0.018054	0.0176745	0.0151896	0.0156574	0.0172798	0.017099	0.0144816	0.0178072
PC(14:0/20:0)	0.0146472	0.0202901	0.01961	0.0197023	0.0186542	0.0180762	0.0192782	0.0152838	0.0129419	0.0188674	0.0159484	0.018253	0.0138003	0.0179816	0.0174032	0.0170288	0.0180672	0.0162867	0.0176889	0.0195406	0.0170921	0.0188909	0.0159799	0.0195052
PC(14:0/20:1)	0.0317311	0.0500988	0.0335188	0.0321101	0.0276811	0.0301623	0.0278124	0.0247722	0.0264876	0.0184334	0.0215631	0.0192938	0.0242085	0.0251312	0.019973	0.0267095	0.0275031	0.0535498	0.0262871	0.0393387	0.032596	0.033319	0.0338248	0.0299602
PC(14:0/20:2)	0.0432666	0.0467034	0.0439785	0.0459369	0.0424134	0.0408669	0.0202958	0.013391	0.0213032	0.0135566	0.016079	0.0192159	0.0346542	0.0321287	0.0369247	0.0327628	0.0441909	0.0393802	0.041274	0.0374622	0.043664	0.0479461	0.0384219	0.0547958
PC(14:0/20:3)	0.0251596	0.0361836	0.0342014	0.0421059	0.0257767	0.04692	0.014516	0.0254434	0.0186862	0.0178613	0.0197971	0.0138688	0.0223087	0.0312852	0.0275208	0.0213458	0.0294087	0.0493858	0.0253683	0.0462352	0.0416139	0.0310679	0.033114	0.0451866
PC(14:0/20:4)	0.0126264	0.033042	0.0202833	0.0468266	0.0324783	0.0446757	0.0278591	0.0236298	0.0297641	0.0242692	0.024421	0.0289818	0.0300488	0.018752	0.0295084	0.0572701	0.0206953	0.0344521	0.0346163	0.0895108	0.0449176	0.0324285	0.0256945	0.0240588
PC(14:0/20:5)	0.00877695	0.0215771	0.0051049	0.016466	0.00497538	0.0163876	0.00609985	0.0114334	0.0117114	0.0105336	0.00603742	0.0197703	0.00599448	0.0184308	0.00470746	0.0137547	0.00850228	0.0168057	0.00624807	0.0252161	0.00564437	0.00816625	0.00470758	0.0125595
PC(14:0/22:0)	0.0265782	0.0284417	0.0239065	0.0282191	0.0230324	0.028134	0.030331	0.0295077	0.0207257	0.0197158	0.0230047	0.0254902	0.0191791	0.0229836	0.0243637	0.01979	0.0271752	0.0248653	0.0246604	0.0180376	0.0191896	0.0203976	0.0212274	0.0246445
PC(14:0/22:1)	0.0150477	0.0174153	0.00940607	0.0134839	0.010578	0.00727938	0.0115864	0.0095141	0.0101044	0.0105873	0.0107255	0.01231	0.0130785	0.011552	0.0095269	0.0128381	0.0117773	0.0104045	0.00918418	0.00791001	0.00996182	0.0114321	0.0112913	0.0125934
PC(14:0/22:2)	0.00308547	0.00401931	0.00302513	0.00592218	0.00399391	0.00658903	0.003958	0.00288893	0.00383534	0.00332736	0.00513701	0.00118544	0.00259693	0.00392119	0.00193991	0.00541756	0.00503358	0.00311051	0.00277532	0.00493118	0.00501234	0.00288292	0.00303161	0.00174002
PC(14:0/22:4)	0.01824	0.0130451	0.0113581	0.0191866	0.0110075	0.0220317	0.00847897	0.00828245	0.0115442	0.0128906	0.0130556	0.0152319	0.0197382	0.0247173	0.0244362	0.0297428	0.0126416	0.00885084	0.0164811	0.0410343	0.0164814	0.0169412	0.0147644	0.0219219
PC(14:0/22:5)	0.0134515	0.0128223	0.0114097	0.0156367	0.00741548	0.0163278	0.00592683	0.0101465	0.0137839	0.00835805	0.0116576	0.0118521	0.0121608	0.0146188	0.0136247	0.0110023	0.0134899	0.0159477	0.0198317	0.0305784	0.00973819	0.0105537	0.0158509	0.0181955
PC(14:0/22:6)	0.0141737	0.0182993	0.0154938	0.0221595	0.0179289	0.0233289	0.0221259	0.0168365	0.0285158	0.020677	0.0206192	0.0211891	0.0177264	0.0192932	0.0262597	0.0159024	0.0112226	0.0129752	0.0178355	0.023992	0.0184595	0.0152918	0.021433	0.0184007
PC(14:1/14:1)	0.00760361	0.0184494	0.00524688	0.0134976	0.00715147	0.0126115	0.00621383	0.00687802	0.00477331	0.00852724	0.00323007	0.00515161	0.00578517	0.0157332	0.00797303	0.0165188	0.00787648	0.0158965	0.00743811	0.0168847	0.00833358	0.0185053	0.0103801	0.014845
PC(14:1/16:0)	0.416156	0.353437	0.520697	0.491715	0.538365	0.472149	1.02088	0.878048	0.846888	0.831384	0.907112	0.842247	0.674635	0.595776	0.564373	0.488677	0.424193	0.307915	0.751217	0.48851	0.69503	0.655688	0.70207	0.616223
PC(14:1/16:1)	0.0927065	0.105915	0.101686	0.117706	0.0955417	0.115647	0.202291	0.163452	0.143706	0.174791	0.162922	0.156713	0.103704	0.144926	0.0881787	0.114554	0.0940603	0.0996473	0.128769	0.12336	0.109119	0.129774	0.0996985	0.113532
PC(14:1/18:0)	1.00323	0.599206	1.10666	1.25703	1.08758	1.47771	1.08773	1.1776	1.18266	1.88603	1.77055	1.34084	1.11037	1.00977	0.140219	1.28994	0.566613	0.391664	0.763062	0.324304	1.25477	1.06596	1.24237	0.028982
PC(14:1/18:1)	0.202652	0.10676	0.26178	0.285479	0.201199	0.255415	0.280531	0.200276	0.303249	0.269034	0.383145	0.217829	0.216364	0.244879	0.0215092	0.176669	0.137424	0.0971882	0.0177905	0.0285791	0.339182	0.0198399	0.0237378	0.19208
PC(14:1/18:2)	0.0123086	0.0166299	0.0186545	0.020301	0.0194016	0.0189633	0.0182561	0.0164329	0.0164739	0.0153775	0.0214612	0.0235827	0.0171921	0.0189813	0.0197197	0.0131553	0.0125042	0.00970323	0.0241249	0.00975817	0.0196032	0.0188803	0.0188836	0.0158723
PC(14:1/18:3)	0.00289378	0.00932683	0.0012456	0.0122027	0.00228556	0.0106757	0.0014087	0.00865662		0.0061189	0.00204445	0.00137913	0.00348265	0.0130884	0.00144807	0.0089206	0.00150906	0.00940017	0.00259837	0.0124111	0.00263769	0.00699732	0.00527831	0.00674109
PC(14:1/20:0)	0.00417684	0.00557574	0.00266436	0.0038868	0.00281068	0.00580282	0.00491963	0.00504218	0.00440899	0.00717326	0.00561485	0.00483346	0.00386551	0.00299737	0.00556842	0.00508498	0.00278915	0.00576339	0.00437055	0.00656016	0.00457242	0.00662361	0.00360275	0.00298578
PC(14:1/20:1)	0.00133363	0.00256007	0.00236504	0.00296721			0.000694245	0.000815421				0.000829204	0.000882732		0.00201506	0.00168934	0.00221554	0.00202401	0.00126296	0.00234891	0.00222659			0.00186397
PC(14:1/20:2)	0.00322767	0.00435322		0.00578566	0.00139977	0.00302732	0.000532783	0.000799926	0.00147575	0.00301739	0.00127284	0.00204122	0.0015213	0.00168196	0.00294798	0.00175187	0.0016898	0.00330419		0.00536513	0.000716574	0.00382115	0.0021389	0.00312861
PC(14:1/20:3)	0.0190537	0.0206156	0.0171562	0.0193354	0.0156057	0.0188296	0.0153767	0.0145027	0.0148978	0.0182119	0.0148882	0.0167972	0.019256	0.0205803	0.0162265	0.0175928	0.018703	0.0138205	0.0214311	0.0198333	0.0162191	0.0205665	0.0226327	0.0210344
PC(14:1/20:4)	0.00629972	0.0122841	0.00394117	0.00839394	0.00538353	0.00992965	0.0022505	0.00582118	0.00357231	0.00299621	0.0015224	0.00197068	0.00318973	0.0123725	0.00324876	0.0117997	0.00502988	0.0113658	0.00646506	0.012009	0.00456241	0.00721207	0.00642746	0.0103162
PC(14:1/20:5)	0.00821991	0.02486	0.00376478	0.0194862	0.00487073	0.0140473	0.00409766	0.0129782	0.00357809	0.00569149	0.00399783	0.00509233	0.00608029	0.0303851	0.00675284	0.0240627	0.00721525	0.0245266	0.00716181	0.0254172	0.00766086	0.0173679	0.00909741	0.0175874
PC(14:1/22:0)	0.00625728	0.00467178	0.00509291	0.00439115	0.00236839	0.00584224	0.00614704	0.00562671	0.00595211	0.00346355	0.00460213	0.00613042	0.00558933	0.00237333	0.00590532	0.00505272	0.00541851	0.00528666	0.00687868	0.00507352	0.00453944	0.00160279	0.00533753	0.00516717
PC(14:1/22:1)	0.00183926		0.000996723	0.00304545	0.00196222	0.00298916	0.00115824	0.00106435	0.00135588		0.00152451	0.00179104	0.000991851	0.00105724	0.00193632	0.00204476	0.00144419	0.00371863	0.00241839	0.0013654	0.00140791	0.000681489	0.000572125	0.0029561
PC(14:1/22:2)		0.00255827	0.00133134	0.00151521	0.00195013	0.00107948			0.000870282		0.00183551	0.000538525		0.00162726		0.00130302			0.00130776	0.00119866	0.00161759	0.000567993	0.000880702	0.00112454
PC(14:1/22:4)									0.00115233							0.00196571				0.00305068
PC(14:1/22:5)		0.00357074		0.00363779	0.000885112	0.00238856		0.00127033		0.000933862		0.00170463		0.00274334		0.00335998	0.00212941	0.00157239		0.00553229	0.000693742		0.00179961	0.00221785
PC(14:1/22:6)	0.0132773	0.0333857	0.0111274	0.0291141	0.0136209	0.0283077	0.00906797	0.0168749	0.00648946	0.0106763	0.00472839	0.00498226	0.0164182	0.0366191	0.0137688	0.0355871	0.0106818	0.0331679	0.0154538	0.0263301	0.0147948	0.0293112	0.0195008	0.0229398
PC(16:0/16:0)	10.0598	11.4773	9.04791	11.1418	10.4242	11.0573	9.81579	11.8291	8.21165	7.88251	8.27218	7.81265	10.4076	12.8971	9.79514	12.4262	8.82967	10.1549	9.33407	12.1922	8.6802	9.75242	9.0516	10.1873
PC(16:0/16:1)	9.70639	10.1669	9.65066	9.58501	9.80734	9.94468	10.9841	11.9353	11.5672	12.4384	11.8423	12.2888	9.3683	10.069	9.64149	9.78431	9.4061	9.36783	9.71665	10.7453	9.40678	9.87495	9.43075	9.38632
PC(16:0/18:0)	1.99736	2.57076	1.76623	2.15958	1.97324	2.44414	1.58271	2.18838	1.77113	1.88285	1.69404	1.66573	1.67732	2.49366	2.02025	2.9294	1.73998	2.20337	2.21428	2.8681	1.96345	2.48084	1.98618	2.27543
PC(16:0/18:1)	27.1375	26.1478	27.5614	25.4122	27.2133	26.4613	25.885	24.0127	25.6198	24.6944	25.3313	25.3746	27.3143	25.4486	28.2053	25.5284	29.6941	28.4379	27.4542	25.1259	26.5442	26.9633	28.3211	27.6713
PC(16:0/18:2)	1.52138	1.32845	1.60242	1.42197	1.49149	1.41221	1.17375	1.08259	1.17045	1.06985	1.11081	1.14539	1.43455	1.33811	1.45469	1.32722	1.61086	1.44756	1.39864	1.26863	1.39245	1.35782	1.32046	1.33895
PC(16:0/18:3)	0.144221	0.179503	0.152241	0.149082	0.144564	0.178896	0.149931	0.147237	0.134836	0.147527	0.127849	0.132692	0.170258	0.180203	0.156652	0.172921	0.150411	0.162667	0.137638	0.172519	0.147496	0.146341	0.135587	0.151802
PC(16:0/20:0)	0.104649	0.154179	0.108809	0.114908	0.105337	0.116411	0.0766968	0.0871379	0.0756126	0.0827424	0.0603222	0.0806638	0.0855347	0.131747	0.086825	0.117298	0.0908441	0.136038	0.0903607	0.1352	0.0981601	0.10247	0.10756	0.12704
PC(16:0/20:1)	0.454107	0.520535	0.420136	0.494936	0.449364	0.510445	0.289391	0.308268	0.243913	0.274569	0.268649	0.250022	0.404503	0.441384	0.415673	0.448877	0.445498	0.541105	0.519333	0.55654	0.534838	0.548864	0.512059	0.533567
PC(16:0/20:2)	0.568302	0.538745	0.557097	0.549186	0.531556	0.529836	0.201874	0.213283	0.197094	0.178397	0.179883	0.182444	0.510295	0.519106	0.499302	0.496799	0.572605	0.534367	0.568336	0.605161	0.584258	0.557727	0.603222	0.524097
PC(16:0/20:3)	0.692698	0.685112	0.736178	0.733223	0.691198	0.670954	0.399537	0.39539	0.405998	0.365501	0.396251	0.399747	0.654485	0.588237	0.608496	0.59444	0.772521	0.753196	0.638403	0.591359	0.779653	0.709659	0.690591	0.683591
PC(16:0/20:4)	0.639389	0.551578	0.733871	0.608409	0.652352	0.62143	0.878282	0.82316	0.811978	0.84656	0.904736	0.884275	1.10072	0.883411	1.17024	0.925101	0.556301	0.495195	1.02755	0.879404	0.843835	0.682244	0.709401	0.696879
PC(16:0/20:5)	0.0577486	0.0983748	0.0630916	0.0695865	0.0493838	0.0668393	0.0984798	0.0976208	0.0970846	0.111545	0.0935789	0.111097	0.0773147	0.0871845	0.0872671	0.0920432	0.0687055	0.0704203	0.0855944	0.0913117	0.0684807	0.0547207	0.0619561	0.0672875
PC(16:0/22:0)	0.0816795	0.12314	0.0869309	0.0938822	0.0872623	0.105142	0.0951623	0.0897136	0.0725575	0.080954	0.0783093	0.0798302	0.0852319	0.096139	0.102314	0.0990016	0.0854127	0.0978541	0.0991829	0.0864975	0.0864602	0.0839951	0.089363	0.0970247
PC(16:0/22:1)	0.0752528	0.0895208	0.0815387	0.0725848	0.0644045	0.0828969	0.0555273	0.05683	0.0544159	0.0548255	0.0424565	0.0562866	0.0704606	0.077243	0.0724955	0.0828136	0.0720442	0.0691284	0.0740215	0.0843433	0.0754933	0.0810519	0.0742833	0.0736113
PC(16:0/22:2)	0.0629124	0.064648	0.065361	0.0622025	0.0559276	0.0653113	0.0227769	0.0270948	0.0233314	0.0196006	0.0224816	0.024044	0.0493927	0.0580014	0.0466895	0.0497198	0.0638085	0.0696877	0.0503824	0.0646844	0.0578315	0.0619733	0.0606614	0.062028
PC(16:0/22:4)	0.194626	0.154318	0.220794	0.18707	0.194909	0.177115	0.12271	0.109364	0.118791	0.105604	0.129523	0.113813	0.337084	0.248233	0.354337	0.260043	0.183595	0.144892	0.280598	0.264033	0.221261	0.193671	0.209626	0.184593
PC(16:0/22:5)	0.196672	0.213097	0.249299	0.208734	0.209204	0.22365	0.307072	0.280039	0.256421	0.287074	0.269343	0.322901	0.373113	0.319651	0.358115	0.321163	0.202757	0.234452	0.397953	0.304966	0.257501	0.247828	0.247346	0.252399
PC(16:0/22:6)	0.251645	0.187725	0.268259	0.262967	0.267622	0.229463	0.40955	0.354354	0.376782	0.329242	0.357907	0.376181	0.378575	0.295193	0.338231	0.28049	0.223696	0.201539	0.352843	0.236665	0.270593	0.270042	0.275	0.23846
PC(16:1/16:1)	1.03418	1.0656	0.963041	1.0446	1.04612	0.995718	1.42634	1.28616	1.47281	1.5411	1.57705	1.63427	0.962893	0.966088	1.03367	0.893463	0.976035	0.938916	0.982698	0.959372	1.05763	0.909008	0.958408	0.941203
PC(16:1/18:0)	0.903522	0.878435	0.891711	0.718084	0.783957	0.791557	0.943957	0.845821	1.14185	1.10512	1.0669	1.09894	0.837283	0.777499	0.850074	0.80044	0.8581	0.796012	0.954836	0.754703	0.912108	0.912535	0.850255	0.796541
PC(16:1/18:1)	5.43019	4.85093	5.08599	5.24438	5.12012	4.75538	5.6891	5.18107	6.10814	6.31884	6.60057	6.65797	4.91622	4.65604	5.24329	4.67696	5.50146	4.84339	4.80353	4.97387	5.51652	5.40067	5.03288	5.17271
PC(16:1/18:2)	0.340484	0.329897	0.360119	0.318607	0.343401	0.289367	0.282416	0.275021	0.309556	0.338027	0.317828	0.381461	0.303568	0.256091	0.313766	0.268272	0.389793	0.30463	0.295404	0.262161	0.315867	0.30683	0.310455	0.275234
PC(16:1/18:3)	0.0412035	0.0553387	0.0490861	0.0631441	0.0477321	0.0707568	0.0495432	0.0569532	0.0487497	0.055342	0.0569754	0.0530526	0.0411765	0.0554321	0.0472941	0.0454461	0.0409554	0.0557862	0.039588	0.057605	0.0444888	0.0563633	0.0400434	0.0563456
PC(16:1/20:0)	0.0258274	0.027519	0.0269221	0.0244694	0.0290602	0.0250506	0.0299868	0.0251601	0.0225874	0.0270235	0.0270381	0.0259432	0.0232023	0.0207673	0.0219147	0.0182257	0.0308135	0.021149	0.0213676	0.0265545	0.0230341	0.0301967	0.0187599	0.0186929
PC(16:1/20:1)	0.118625	0.128748	0.125277	0.106129	0.105196	0.110595	0.0984386	0.100585	0.118678	0.0999919	0.106471	0.108595	0.0941314	0.067479	0.0972691	0.0774175	0.140437	0.105404	0.100125	0.102785	0.125282	0.12241	0.133767	0.118265
PC(16:1/20:2)	0.147832	0.142377	0.162467	0.121744	0.143474	0.130213	0.0616705	0.055728	0.0644585	0.0672662	0.0743383	0.0666351	0.115674	0.110872	0.116479	0.0995712	0.152646	0.143535	0.109547	0.101706	0.128974	0.10647	0.141427	0.118357
PC(16:1/20:3)	0.128813	0.118465	0.143337	0.123922	0.107105	0.11426	0.0760914	0.086976	0.0868891	0.0824875	0.0942011	0.0954492	0.112125	0.100392	0.108968	0.0889106	0.134635	0.100977	0.0963483	0.10393	0.138507	0.0969656	0.127683	0.0955165
PC(16:1/20:4)	0.095815	0.108039	0.117048	0.114733	0.126175	0.0967899	0.160953	0.150244	0.190159	0.172828	0.200736	0.174781	0.19257	0.154763	0.215158	0.165681	0.0961364	0.0748655	0.164831	0.15073	0.141891	0.0992103	0.158584	0.101356
PC(16:1/20:5)	0.0139233	0.00553713	0.0117394	0.0102243	0.00389346	0.00558169	0.0128676	0.00777137	0.0141376	0.00641973	0.00804781	0.00783153	0.0121685	0.00539402	0.00795371	0.0130518	0.00398142	0.00294036	0.00617887	0.00462618	0.000967461	0.00421182	0.00771113	0.0047617
PC(16:1/22:0)	0.0310742	0.0255945	0.0323786	0.0281669	0.0304961	0.0266181	0.032515	0.0280541	0.038069	0.0384033	0.0377855	0.0446178	0.029415	0.0229444	0.0302196	0.0236084	0.0357191	0.0311491	0.0279309	0.0271994	0.0258395	0.0204466	0.0324188	0.0231211
PC(16:1/22:1)	0.0200579	0.0255811	0.0219948	0.020479	0.0194143	0.0190602	0.0195127	0.0161059	0.0164895	0.0168898	0.0171446	0.0203007	0.0189696	0.0120302	0.0255755	0.0158455	0.0194022	0.0155504	0.017755	0.0150355	0.0207635	0.0171971	0.0165038	0.0167887
PC(16:1/22:2)	0.0176976	0.0188716	0.0188658	0.0106805	0.0123533	0.0149664	0.00478185	0.00463295	0.00588734	0.00790226	0.0101862	0.00615195	0.0153948	0.0132233	0.0129419	0.00888695	0.0184967	0.0127842	0.0152416	0.0141709	0.0178062	0.0141823	0.0157662	0.0128698
PC(16:1/22:4)	0.0311645	0.035451	0.0406958	0.0391411	0.0465931	0.0378957	0.0243686	0.0251433	0.0320698	0.0319307	0.0357136	0.033019	0.0609867	0.0483871	0.0679779	0.055529	0.0336933	0.0292992	0.0508656	0.0618484	0.0559059	0.0521051	0.0422212	0.0357563
PC(16:1/22:5)	0.0349152	0.0434254	0.0422355	0.035343	0.0380221	0.0457966	0.0584358	0.0513987	0.059983	0.0586781	0.0638922	0.0636818	0.0719729	0.0669036	0.0634383	0.0583517	0.0376337	0.032017	0.0515213	0.0592006	0.0499856	0.0391977	0.0527954	0.0394552
PC(16:1/22:6)	0.0359486	0.0335069	0.0417021	0.032	0.0396725	0.0327189	0.0710116	0.0612991	0.0778024	0.066375	0.0712203	0.0630807	0.0617076	0.024766	0.0580551	0.0357016	0.034814	0.0149472	0.0423588	0.0349942	0.0540735	0.0296788	0.0459438	0.027213
PC(16:2/16:2)	0.00848004	0.00532177	0.0127613	0.0151425	0.0136073	0.0185587	0.00501183	0.00455603	0.00583084	0.00316212	0.00267515	0.00442557	0.0153378	0.0158759	0.0184424	0.0183859	0.00571457	0.00735417	0.0202784	0.0152173	0.0201183	0.012872	0.0130537	0.0218762
PC(16:2/18:0)	0.168495	0.119488	0.163438	0.137297	0.173892	0.139293	0.0830732	0.0597018	0.105224	0.082516	0.109903	0.0857197	0.159093	0.131214	0.187457	0.135735	0.118092	0.108185	0.156808	0.124049	0.195643	0.156322	0.204153	0.143106
PC(16:2/18:2)	0.0411041	0.0401117	0.037799	0.0445179	0.0402584	0.0420829	0.013893	0.0141722	0.022405	0.0217951	0.0199988	0.00864209	0.0478792	0.0377931	0.0497059	0.0393791	0.0271637	0.0269344	0.0391771	0.0449654	0.0389902	0.0389899	0.0423251	0.0398156
PC(18:0/18:0)		0.000795614			0.0146278	0.0377961		0.010737								0.0363589				0.0073019			0.00473053
PC(18:0/18:1)	6.55348	6.02825	6.28373	5.86013	5.94135	5.86606	4.77795	4.82938	5.48376	5.25246	5.30703	5.03791	5.76546	5.95392	6.13623	5.91308	5.88367	6.92643	6.11135	5.88962	6.05299	5.7452	6.15605	6.22829
PC(18:0/18:2)	0.323936	0.301568	0.302569	0.276245	0.290943	0.289448	0.276901	0.29754	0.350469	0.337418	0.351521	0.343167	0.305133	0.309201	0.32454	0.321407	0.30802	0.357702	0.310177	0.284157	0.264013	0.265062	0.291095	0.300963
PC(18:0/18:3)	0.0515307	0.0969922	0.0667929	0.1543	0.0601131	0.162851	0.0416618	0.0566538	0.0546725	0.0627674	0.0699516	0.0703257	0.0474454	0.103779	0.059653	0.0906475	0.0562538	0.152575	0.0228061	0.161684	0.0557469	0.109143	0.0587251	0.103736
PC(18:0/20:0)					0.00664202				0.000814435				0.00190451		0.0013277	0.00169424		0.00419337
PC(18:0/20:1)	0.0179364	0.0394448	0.0265844	0.027414	0.0316026	0.0417675	0.0126888	0.0189737	0.0216045	0.0115369	0.0182998	0.0124339	0.0415847	0.0343854	0.0184617	0.0340459	0.0513186	0.0372414	0.0473	0.0304987	0.0356473	0.0511466	0.0383488	0.0192354
PC(18:0/20:2)	0.0614879	0.0718412	0.0546659	0.0687569	0.0514072	0.0502586	0.0165717	0.0333829	0.0346236	0.0268657	0.0380371	0.0291481	0.0398173	0.0547921	0.0472453	0.0555476	0.0885099	0.0871148	0.0519922	0.0463558	0.0341285	0.0480155	0.0530495	0.0619514
PC(18:0/20:3)	0.459274	0.501332	0.468255	0.420694	0.461571	0.435031	0.1923	0.255143	0.227059	0.250559	0.219859	0.254294	0.387485	0.401467	0.375124	0.471729	0.51187	0.650402	0.380698	0.357121	0.341734	0.375863	0.395194	0.387342
PC(18:0/20:4)	0.471382	0.462087	0.557818	0.491481	0.49302	0.448416	0.487221	0.520652	0.502903	0.559192	0.548661	0.595715	0.880801	0.81401	0.966363	0.853586	0.377602	0.511857	0.844824	0.794254	0.493517	0.483791	0.547835	0.550673
PC(18:0/20:5)	0.0412025	0.044865	0.0527572	0.0495286	0.0380282	0.042296	0.0714779	0.0727328	0.0829153	0.0702328	0.071219	0.0819111	0.0758749	0.0587353	0.0730163	0.0658927	0.046703	0.0296877	0.061874	0.0484488	0.057951	0.0443614	0.0474462	0.0466856
PC(18:0/22:0)	0.00174234
PC(18:0/22:1)	0.00117491	0.00498555	0.00548017	0.00483607	0.00559259	0.00867207	0.000315375	0.000314207				0.00123685	0.0014149	0.00673526	0.00258145	0.00423311	0.00354079	0.00312545	0.00308371	0.00264339	0.00381622	0.00111357	0.00394032	0.00269088
PC(18:0/22:2)	0.00530937	0.00812635	0.00670635	0.00353674	0.00538611	0.00194778	0.00509496		0.00634231		0.0014319	0.0046263	0.00275026		0.00452146	0.00532003	0.0127227	0.00809869		0.000516889	0.00427305	0.00293082	0.00124104	0.00456442
PC(18:0/22:3)	0.139914	0.111623	0.142392	0.110057	0.135752	0.108676	0.0144052	0.0109716	0.0193237	0.014796	0.0132657	0.0144019	0.0798777	0.0613111	0.0717823	0.0481658	0.149114	0.122027	0.07207	0.0604439	0.0985096	0.0757211	0.101888	0.062955
PC(18:0/22:4)	0.103425	0.0894325	0.116912	0.0983293	0.101033	0.0956073	0.0653488	0.0565955	0.0632814	0.0512934	0.050088	0.0571256	0.170997	0.126404	0.18254	0.154839	0.086599	0.0937015	0.141682	0.112702	0.0913412	0.08111	0.103005	0.0812389
PC(18:0/22:5)	0.132901	0.152562	0.158408	0.156352	0.1331	0.142429	0.159352	0.171708	0.153776	0.186924	0.1504	0.169529	0.229219	0.245977	0.238314	0.254201	0.115546	0.208321	0.235898	0.193584	0.135664	0.151407	0.145955	0.176953
PC(18:0/22:6)	0.202978	0.142393	0.246653	0.199598	0.214538	0.20118	0.223388	0.217674	0.257115	0.199164	0.192872	0.196321	0.297837	0.247839	0.273511	0.271843	0.172082	0.190725	0.257389	0.191783	0.208398	0.186967	0.224577	0.191387
PC(18:1/18:1)	8.21595	7.88691	8.454	8.6368	8.48106	7.4532	7.72261	7.00278	8.98445	8.90583	8.01076	8.8275	8.22203	7.34021	8.26409	7.13684	9.59627	8.4054	8.81669	7.49133	9.10022	9.05088	8.61297	8.24304
PC(18:1/18:2)	1.15552	1.07718	1.16203	1.03031	1.12477	0.984314	0.948194	0.83857	0.982985	1.02218	0.978875	1.10471	0.989946	0.93881	1.10967	0.892599	1.27644	1.06363	1.02172	0.857251	1.12761	1.05572	1.04462	0.992573
PC(18:1/18:3)	0.176563	0.191981	0.140868	0.201631	0.171771	0.224094	0.158955	0.149299	0.142162	0.171835	0.134499	0.171169	0.148473	0.164564	0.169487	0.176368	0.153475	0.184499	0.183863	0.170846	0.181135	0.206649	0.18155	0.195328
PC(18:1/20:0)	0.0492466	0.0612891	0.0604794	0.035686	0.0698975	0.0680332	0.0595282	0.0400855	0.0537529	0.0340528	0.04067	0.0443193	0.0653346	0.0514967	0.0692981	0.0446536	0.0667956	0.0630682	0.0376203	0.0497913	0.0557655	0.0473246	0.0564453	0.0640198
PC(18:1/20:1)	0.371493	0.337676	0.361351	0.348096	0.311091	0.302797	0.257571	0.251766	0.292593	0.259821	0.251925	0.275289	0.289915	0.2815	0.292502	0.318072	0.374356	0.377895	0.246534	0.31498	0.353683	0.295765	0.340979	0.348486
PC(18:1/20:2)	0.501283	0.454594	0.507174	0.405382	0.410522	0.358459	0.157221	0.152558	0.184622	0.157583	0.17659	0.163969	0.346081	0.303302	0.356406	0.328885	0.526783	0.423492	0.353482	0.328136	0.431926	0.372415	0.391093	0.318122
PC(18:1/20:3)	0.564876	0.457495	0.573566	0.464036	0.546024	0.403672	0.308748	0.302396	0.341762	0.303769	0.362455	0.332466	0.39266	0.366273	0.440778	0.357326	0.562423	0.494121	0.456693	0.43801	0.548897	0.458127	0.535853	0.427504
PC(18:1/20:4)	0.531074	0.384423	0.573181	0.445825	0.510664	0.420405	0.599394	0.51748	0.651288	0.515274	0.626038	0.546346	0.793656	0.644351	0.846622	0.657048	0.46998	0.328673	0.894643	0.70448	0.721111	0.513201	0.669792	0.499945
PC(18:1/20:5)	0.0366166	0.0389618	0.0314094	0.0390442	0.0318788	0.0368689	0.0671513	0.0555607	0.0692585	0.0671968	0.075224	0.0743016	0.0541337	0.0366342	0.0458043	0.0548947	0.0422624	0.0406714	0.0571985	0.0393102	0.0418399	0.0366115	0.0401408	0.0294909
PC(18:1/22:0)	0.0952133	0.0884403	0.0894637	0.0739428	0.0740546	0.0642533	0.0871025	0.0791344	0.0832618	0.0859866	0.0820185	0.0904023	0.0921326	0.0689803	0.0989837	0.0692308	0.0948794	0.0871543	0.0911822	0.0703912	0.0746498	0.0830006	0.0880869	0.0825669
PC(18:1/22:1)	0.0522253	0.0557445	0.0460047	0.043495	0.0418122	0.0477392	0.0350568	0.0369861	0.0501262	0.0415767	0.0431043	0.0524427	0.0572013	0.0466419	0.0555682	0.0428367	0.052632	0.0424841	0.0490233	0.0372302	0.0558839	0.0510089	0.0517221	0.055889
PC(18:1/22:2)	0.0383962	0.0306175	0.0456273	0.0435354	0.0354085	0.0316061	0.0188721	0.0120376	0.0197864	0.021448	0.0212492	0.0216037	0.0307943	0.0232425	0.0303291	0.0290816	0.0372233	0.0334932	0.0368545	0.0332734	0.0360104	0.0350878	0.0374138	0.0386634
PC(18:1/22:4)	0.116966	0.0976909	0.142593	0.109847	0.153283	0.113031	0.080002	0.0756178	0.08043	0.07319	0.0667998	0.0769874	0.196303	0.139188	0.22266	0.159872	0.111286	0.083631	0.183008	0.1396	0.150937	0.120809	0.137623	0.119559
PC(18:1/22:5)	0.157119	0.120936	0.174695	0.14027	0.154639	0.121778	0.218281	0.178648	0.198727	0.154512	0.199702	0.186344	0.235149	0.195893	0.291642	0.190017	0.151748	0.0960626	0.24379	0.174866	0.169831	0.162535	0.182141	0.140693
PC(18:1/22:6)	0.196218	0.131465	0.240517	0.179003	0.219911	0.15838	0.264627	0.234067	0.285479	0.236617	0.286635	0.235166	0.275769	0.145269	0.270725	0.194139	0.183476	0.123556	0.240006	0.145455	0.220601	0.172067	0.278683	0.171328
PC(18:2/18:2)	0.0396702	0.033643	0.0431722	0.0337756	0.036512	0.0334623	0.0222918	0.0239777	0.0274165	0.0387864	0.0330077	0.0379752	0.0308732	0.0270768	0.0338919	0.0295708	0.0413409	0.0313908	0.0319799	0.0219816	0.0412174	0.0270343	0.0333665	0.0300232
PC(18:2/18:3)	0.0121723	0.0110274	0.0104093	0.0158836	0.00896398	0.0136085	0.00984136	0.0115198	0.0110546	0.00796949	0.00885922	0.0130885	0.00784154	0.0176862	0.00993999	0.0095536	0.0113579	0.0133556	0.0102816	0.0176909	0.00759573	0.0140343	0.0070674	0.0131474
PC(18:2/20:0)	0.000794954	0.00450946	0.00238285	0.0025917	0.00111898	0.00295213	0.00241831	0.00400745	0.00426259	0.00338784	0.00182917	0.00364235	0.00193697	0.00120316		0.00759925	0.00560392	0.00314648		0.000625639		0.00312926	0.00267281	0.0010525
PC(18:2/20:1)	0.0242993	0.0213847	0.018606	0.0170129	0.0206834	0.0208483	0.0218013	0.015564	0.0169285	0.0221	0.0174903	0.0164819	0.0137913	0.0166484	0.0177469	0.0109523	0.0191283	0.0253563	0.0207908	0.0139668	0.0245135	0.0152622	0.02024	0.0163591
PC(18:2/20:2)	0.032629	0.0246466	0.0296122	0.0265218	0.0252824	0.022789	0.00915424	0.00697601	0.0100297	0.011109	0.0107762	0.0101195	0.0215379	0.0140095	0.0273387	0.0200347	0.0314267	0.0236945	0.0210454	0.0167453	0.0259972	0.0161818	0.0255739	0.0250731
PC(18:2/20:3)	0.0308658	0.0170755	0.0166735	0.025235	0.0255482	0.0158729	0.0144576	0.0119251	0.00988225	0.0140309	0.0131467	0.0106806	0.0201636	0.0183476	0.0304658	0.0138319	0.0128137	0.0166797	0.0258084	0.0165736	0.0232824	0.0224552	0.0229204	0.0104649
PC(18:2/20:4)	0.0428143	0.0402193	0.064197	0.047673	0.0556925	0.0409966	0.0522777	0.0392088	0.0502006	0.0489437	0.0585793	0.0683161	0.0865244	0.0431251	0.0874957	0.0372885	0.0355747	0.0249882	0.0878561	0.0425321	0.0453734	0.0539188	0.0600288	0.0392112
PC(18:2/20:5)		0.00153929	0.00108488	0.00144453	0.00359433	0.00414084				0.00765563	0.00111254	0.00423078	0.0034906		0.00116465	0.00176285	0.00126759	0.00174429	0.00189748		0.000813814	0.00271534	0.000960305	0.00219222
PC(18:2/22:0)	0.00305275	0.00466787	0.00338972	0.0044208	0.00300136	0.00212719	0.00294064	0.00310496	0.00244911	0.00346964	0.00258494	0.00371323	0.00420537	0.00305325	0.00267743	0.00211184	0.00742812	0.0050995	0.00211988	0.000490413	0.00310515	0.00296764	0.0031304	0.00426671
PC(18:2/22:1)	0.00228617	0.00433172	0.000864371	0.00236405	0.00175417	0.00417681	0.00252011	0.0027762	0.00187429	0.00243535	0.00344124	0.0030411	0.00339202	0.00265214	0.00166913	0.00251676	0.00240244	0.00389108	0.00175249	0.00266029	0.00432491	0.000675196	0.00217987	0.0025469
PC(18:2/22:2)	0.00196866		0.00321272	0.00142821	0.00289278	0.0016949		0.000866607	0.00165453	0.000474945	0.001612		0.0017669	0.00184243	0.00414181	0.00120869	0.00334778	0.00221395	0.000677207	0.0021594	0.00166165	0.0010853	0.000791754	0.00175542
PC(18:2/22:4)	0.0128711	0.00735776	0.00751205	0.00880144	0.0115152	0.00572022	0.00455546	0.00975853	0.00767613	0.00234819	0.00416831	0.00667378	0.0102858	0.0128707	0.0169205	0.0131377	0.00751808	0.00551423	0.0178419	0.00751947	0.0117973	0.0122309	0.0135048	0.00815611
PC(18:2/22:5)	0.0175917	0.00431088	0.017993	0.00716047	0.0163911	0.0118847	0.0166806	0.0180877	0.00694845	0.0129368	0.0118142	0.010016	0.0167075	0.00930495	0.0236809	0.0113614	0.0104899	0.00936158	0.0202997	0.0101391	0.0107183	0.0169692	0.00824353	0.0112923
PC(18:2/22:6)	0.00271984	0.00430517	0.00613144	0.00514195	0.00331278	0.001247	0.00454444	0.00467035	0.00683217	0.00742518	0.00641962	0.00636944	0.0105865	0.00595408	0.0092827	0.00386745		0.00470653	0.00698383	0.0028484	0.00340744	0.00469452	0.00522593	0.00859162
PC(18:3/18:3)		0.000863502		0.00220614	0.00107939		0.000569973	0.00171692	0.000753592		0.00112712		0.00178552	0.000743111		0.00128451		0.00165637	0.00069354	0.00235515				0.001675
PC(18:3/20:0)			0.00177686			0.00070994	0.00151869			0.000884024	0.00078957	0.00101579	0.0019899	0.00197067	0.00126125			0.00162784		0.00118989	0.00134085		0.000968241
PC(18:3/20:1)	0.000858907	0.000894501		0.000858585	0.00327717	0.00378391	0.00357038	0.00104821	0.00333866	0.00273978	0.000691849	0.0022064	0.000651621	0.000798565	0.00668889	0.00435179	0.00588864	0.00278214	0.00472711	0.00516053	0.00462067	0.00428007	0.0028612	0.00300964
PC(18:3/20:2)	0.0040747	0.00639247	0.00694683	0.00556948	0.00318127	0.00448709	0.00190472	0.00115641	0.00140203	0.0022158		0.00054492	0.00105283	0.00321572	0.00382663	0.00136109	0.00773177	0.00272204	0.000864923	0.00193686	0.00122995	0.00329483	0.00486256	0.00440897
PC(18:3/20:3)			0.00107165					0.000910103		0.000937518	0.00265872	0.000726945			0.00188945	0.000870012	0.000579399	0.000761499	0.00171134	0.000808026				0.000811739
PC(18:3/20:4)	0.00155785		0.000624765	0.00111122					0.00180176					0.000726415		0.000689286
PC(18:3/20:5)			0.000555325		0.000462954		0.00117541				0.00160991	0.000640915	0.00210103	0.0021702	0.000979967	0.00204852	0.00331264	0.00432466		0.00115582			0.00422433
PC(18:3/22:0)
PC(18:3/22:1)	0.000363722		0.000917517			0.00123777		0.00032546		0.000648491			0.000269418	0.00076528	0.000329141				0.000258943		0.00040829		0.000292937	0.000518297
PC(18:3/22:2)	0.000161621	0.000274224	0.000755581	0.000677969	0.00087733	0.00121486	0.000285146	4.93592e-05	0.000172268	0.000101338	0.000199931	0.000529814	0.000347387	0.000346888		0.000739415		0.00134486		0.000448635		9.47766e-05	0.000714169	0.000512462
PC(18:3/22:4)		0.000912084		0.00159414	0.000602506	0.000732186	0.000340695	0.000894906	0.000255811	3.58272e-05	0.00071091		0.000400433		0.00076884	0.000291702	0.00072747			0.00111853	0.000808033	0.00145952		0.000635147
PC(18:3/22:6)		0.00112944		0.000646116	0.000371233	0.000688911	0.000130105	0.000901346	0.00107875	0.000385956	0.000261413	0.000348731	0.000278759	0.000733502	0.000357007		0.000547584				0.00136162
PC(20:0/20:0)			0.000843663	0.00176706					0.000667656		0.000500852		0.000478218
PC(20:0/20:1)	0.000495599	0.00144621				0.00117714	0.00129347	0.00137272		0.000270833	0.00061289				0.0020335	0.00128256	0.0022266	0.0033685	0.000386	0.00173642			0.00166132
PC(20:0/20:2)	0.000659774		0.000602818	0.00204821				0.00114905	0.000811555	0.0013561				0.00116868		0.00144055	0.000971627	0.000842995	0.000385176	0.000732264	0.00103467	0.000997096
PC(20:0/20:3)	0.0021086	0.00217239	0.00519155	0.0011018	0.00142327	0.00529359	0.00307632	0.000556381		0.00301121	0.0014852	0.00208208	0.00149891	0.00116559	0.00185748	0.00411853	0.00776549	0.0010006	0.00340139	0.000992423	0.0043176	0.000817227		0.00344592
PC(20:0/20:4)	0.00428451	0.00230481	0.00226914	0.000893453	0.00709243	0.00413903	0.000346344	0.00537174	0.0054326		0.00410358	0.00217179	0.00553482	0.00631262	0.0055373	0.00799417	0.00566038	0.00715535	0.000942224	0.0034777		0.00207654	0.000558528	0.00357987
PC(20:0/20:5)	0.000803145		0.000984933	0.00122213	0.00129563		0.00137003	0.000434726		0.00113832	0.000686722	0.00147235	0.00183155	0.00169272	0.00172036	0.000873124		0.000829955	0.00157079	0.000550775	0.00110359	0.000679647	0.00105923	0.0018792
PC(20:0/22:0)
PC(20:0/22:1)
PC(20:0/22:2)
PC(20:0/22:4)	0.000146236	0.00184288	0.000623609		0.00177435	0.00123834	0.000627135	0.000571041	0.000144727		0.000310543	0.00103391	0.00169639	0.000360005	0.00188459	0.00167121		0.000560908	0.00141148	0.00146039	0.000170585		0.00027667	0.000120756
PC(20:0/22:5)	0.00200532	0.00323914		0.000804466	0.000535495	0.00116624	0.00094118	0.00343052	0.00156113	0.00072026	0.00211395	0.00308677	0.00218894	0.00315776	0.00191473	0.000679968	0.00226886	0.00347294	0.00297536	0.00157049	0.00246449	0.00127872	0.000317324	0.001054
PC(20:0/22:6)		0.000461338	0.00162241		0.00143323		0.00081883	0.000475817	0.000367604				0.000780257	0.000327929	0.00197685	0.00087103		0.00061629					0.00176536
PC(20:1/20:1)		0.0011311		0.00216644	0.00247111	0.00167722	0.00100452			0.00149757	0.00111256	0.00134248		0.00197544			0.00197981	0.000815557		0.00127346	0.00162915	0.000458646
PC(20:1/20:2)	0.00438484	0.00279294	0.00334279	0.000930034	0.00310623	0.00292396		0.00172037	0.000487406		0.00120633		0.00150723	0.000681387	0.00241719	0.00154896	0.00640969	0.00756572	0.00407582	0.00264283	0.00397892	0.00253701		0.00304429
PC(20:1/20:3)	0.00828435	0.000661885	0.00102909	0.00186398	0.00121285	0.000737938	0.00332093	0.00325946	0.00557779	0.00524186	0.00565475	0.00312453	0.00522435	0.00406279	0.00527031	0.0114328	0.0019923	0.00658979	0.00490653		0.00384846	0.00830801	0.00984382	0.00099379
PC(20:1/20:4)	0.0152659	0.00590633	0.0181927	0.0075954	0.0114483	0.00764392	0.00481245	0.00636135	0.00841162	0.00845979	0.00765336	0.00727963	0.0205611	0.0205499	0.0264896	0.018284	0.00858417	0.0131909	0.0205154	0.0118825	0.0128641	0.00154731	0.0164163	0.0128961
PC(20:1/20:5)					0.00218702	0.00276076	0.00217459			0.00167869		0.00418547	0.000974238	0.00195846		0.00232747			0.0027932	0.000876376	0.00136922	0.000830708	0.00142723	0.00142924
PC(20:1/22:0)	0.000945336			0.000570781		0.00147481	0.000735397	0.000442466	0.000626162		0.000459683		0.000678563	0.000483323	0.000806667	0.000780733	0.0006395			0.000821926		0.000732926	0.00109332
PC(20:1/22:1)	0.000713858	0.000412507	0.000819021	0.000684693	0.00116695				0.000855284		0.000652179	0.00112771		0.000411593	0.00112058	0.000367468	0.00139779	0.000355645	0.000752454				0.00110729	0.000782792
PC(20:1/22:2)		0.000334713	0.000307094	0.00141769		0.000560894	0.000856361	0.000566677	0.000876004	0.000293288	0.000339672		0.000739156	0.000421116	0.000355616	0.000979652	0.000280087			0.00116817	0.000681613			0.00110861
PC(20:1/22:4)	0.00117181	0.00114232	0.00406749	0.00120748	0.000667406	0.00263905	0.00247437	0.000487792	0.00230271		0.00110304	0.00168659	0.00212015	0.00245342	0.00370768	0.000811915	0.00241396	0.00174453		0.00172204	0.00308539	0.00123144	0.000678069	0.000680635
PC(20:1/22:6)
PC(20:2/20:2)	0.00282308	0.00262066	0.00357979	0.00106253	0.00187714	0.00367615							0.00132361	0.000862515	0.00150852	0.00112764	0.00405854	0.004667		0.00170005	0.0016307	0.00163316	0.00306198	0.00167897
PC(20:2/20:3)	0.00325605	0.00757031	0.0106497	0.00316002	0.00484995	0.00826298	0.00175539	0.00330592		0.00243999	0.00177063		0.00366463		0.00196728	0.00656898	0.00166963				0.0055531
PC(20:2/20:4)	0.00806275	0.00837448	0.00757818	0.00666374	0.0132385	0.008605	0.00301839	0.00479612	0.00439983		0.00673209	0.00283603	0.0209838	0.0125281	0.0128558	0.0049473	0.0124626	0.00693446	0.0107524	0.00638921	0.0115344		0.00969883	0.000719128
PC(20:2/20:5)	0.00041268	0.000486204	0.00125292	0.00142278	0.000813737	0.00159951	0.000696799	0.00439006	0.00167319		0.00103116	0.00319418	0.00103314	0.000880474	0.00161599	0.000979738	0.000945391	0.00196113	0.00282162	0.00232108	0.00155422	0.00213045	0.000885824	0.000922813
PC(20:2/22:0)	0.00138428	0.000447031	0.00152821	0.00204133	0.00159051	0.000741484	0.000355634	0.000429245	0.000364099	0.00095879	0.000706583	0.00115063	0.00120506	0.00125183	0.000864694	0.00120773		0.00262819	0.000334033	0.000167428	0.00139498	0.000527541	0.00150646	0.00114235
PC(20:2/22:1)	0.00109265	0.00309193	0.00186547	0.00076169	0.000687772		0.000704833	0.00100555	0.000864181	0.000939071	0.000220002	0.000887249	0.000442867	0.000235995	0.00138241	0.00073044	0.000155366	0.00175661	0.000193094	0.000346483	0.00103476	0.00106299	0.0018421	0.00128647
PC(20:2/22:2)	0.000779094	0.000377221	0.00040044			0.00151572	0.000521375				0.000710315			0.000395771		0.000877371	0.000433631	0.00137849	0.00130501
PC(20:2/22:4)	0.00379324		0.000778701	0.00137469			0.00156559			0.00237466			0.00257144			0.00140882		0.0010578	0.00144708	0.00147377	0.00182949
PC(20:2/22:6)
PC(20:3/20:3)
PC(20:3/20:4)
PC(20:3/20:5)	0.247822	0.327189	0.290146	0.423933	0.375494	0.365753	0.125308	0.0946667	0.122361	0.12696	0.168383	0.129981	0.176678	0.215927	0.132731	0.191001	0.371484	0.493746	0.182817	0.335424	0.355264	0.354124	0.319018	0.345991
PC(20:3/22:0)	0.0025278	0.0049327	0.00229186	0.00202397	0.00247963	0.00252425	0.00182421	0.00199693			0.000828222	0.00243896	0.00336925	0.00120173			0.00205788	0.000728226	0.0018108		0.00295045	0.00385211	0.00159583	0.00261617
PC(20:3/22:1)	0.00241462	0.00172116		0.000402659	0.00149573	0.000328825	0.000386041	0.00244811	0.000523304		0.000910053		0.000295459	0.000920151	0.000751489	0.00163902	0.0029129	0.00171289			0.00147519			0.000639024
PC(20:3/22:2)
PC(20:3/22:4)
PC(20:3/22:6)
PC(20:4/20:4)
PC(20:4/20:5)	0.31629	0.34234	0.431569	0.470283	0.446491	0.527685	0.767877	0.609263	0.630699	0.611673	0.652995	0.558591	0.544838	0.676434	0.603054	0.734121	0.373065	0.519094	0.51865	1.09238	0.488631	0.40873	0.410531	0.5583
PC(20:4/22:0)	0.00158727	0.0017466		0.00565813	0.00327679	0.00379369	0.00378831	0.00290813	0.00342074	0.00555984	0.00409876	0.00530207		0.00268242	0.00849531	0.00233849		0.00153204	0.00429255		0.00207455		0.00322922	0.00460517
PC(20:4/22:1)	0.000537452	0.00290281		0.00438595				0.0033266	0.00251531		0.000931556	0.00288814	0.000726488	0.000394417	0.0014384	0.000856823	0.000919464	0.00253549	0.00130139		0.0033874	0.00182659	0.00193034	0.00248385
PC(20:4/22:2)
PC(20:4/22:4)
PC(20:4/22:6)
PC(20:5/20:5)	0.00259363	0.00331202	0.00354764	0.00321462	0.00485334	0.00595179	0.0111287	0.00406392	0.00538012	0.008176	0.00937168	0.00546424	0.00293703	0.00535197	0.00447149	0.0055558	0.00461392	0.00448718	0.00371489	0.00612399	0.00337169	0.00294793	0.00262713	0.00467322
PC(20:5/22:0)
PC(20:5/22:1)	0.000717017	0.000974557	0.000363838				0.000805373	0.000521956	0.000549951	0.000409052		0.00083093	0.00052069		0.00107904	0.000538368	0.000451086	0.000466079	0.000486295	0.000102767		0.000365768	0.00076655	0.000238417
PC(20:5/22:2)		0.000527956	0.000434359			0.000506963												0.000257477				0.000338573
PC(20:5/22:4)	0.00292326	0.00394353	0.00445881	0.00523331	0.00206106	0.00490386	0.00204402	0.00363878	0.00276429	0.00246474	0.000658811	0.00238634	0.00266751	0.00821999	0.00354702	0.00705282	0.00225251	0.00372498	0.00786473	0.00936466	0.00378115	0.00515956	0.00505179	0.00474302
PC(20:5/22:5)	0.00325893	0.0056135	0.0054529	0.00602193	0.00493487	0.00419624	0.00809274	0.00612884	0.00509576	0.00644465	0.00563689	0.00731616	0.00676465	0.00709877	0.00745787	0.00850214	0.00497641	0.00676148	0.0101843	0.0163159	0.00264409	0.0068996	0.00544318	0.00547615
PC(20:5/22:6)	0.00365685	0.00136444	0.00388278	0.00316661	0.0054549	0.00327068	0.00411819	0.00211173	0.00461396	0.00336465	0.00447724	0.00455358	0.00404187	0.00607877	0.00517508	0.00676208	0.00413036	0.00428608	0.00482608	0.00741121	0.0053518	0.00310873	0.00467116	0.00170226
PC(22:0/22:0)
PC(22:0/22:1)
PC(22:0/22:2)
PC(22:0/22:4)	0.00160425	0.00114613	0.0010627	0.00131112	0.00171063	0.00177466	0.00152969	0.00072509	0.00226118	0.00223146	0.00134836	0.00204836	0.00333519	0.00253766	0.00231323	0.00224342	0.00119868	0.00133488	0.00172583	0.000582032	0.00121838	0.00103929	0.0013105	0.000396644
PC(22:0/22:6)	0.000789681		0.0017736	0.00080698	0.000417365				0.00135465	0.00187167	0.000732154	0.00430886	0.000516087	0.000362753			0.000272801		0.000723297	0.000369454		0.00059052	0.00162056
PC(22:1/22:1)
PC(22:1/22:2)
PC(22:1/22:4)		0.00186162	0.000977145				0.000426922			0.000838386					0.000844987			0.000612967	0.00068974	0.0004287		0.000763104
PC(22:1/22:6)
PC(22:2/22:2)
PC(22:2/22:4)			0.000185398	0.000233815	0.000301525			0.000345204			0.000287355			0.000232807							0.000194838		0.000289454	0.000493582
PC(22:2/22:6)
PC(22:4/22:4)
PC(22:4/22:6)
PC(22:6/22:6)
LPC(14:0)	0.0665518	0.0581655		0.0486389		0.100611	0.208987	0.063596	0.151221	0.0982252	0.0398163	0.0979949		0.114479		0.0263129						0.0441062
LPC(14:1)	0.104323	0.0293356			0.109812	0.0307915		0.0343223	0.0516521		0.111852		0.101643	0.00560074		0.0330879		0.0369907		0.00770503			0.330705
LPC(16:0)	15.9067	24.5769	15.0965	23.2719	15.9113	21.375	14.9416	20.44	16.9423	15.1325	16.8582	16.1325	18.4514	23.8114	15.4187	15.1464	12.1455	12.8953	14.7261	19.6038	15.0456	16.4951	16.8021	15.0571
LPC(16:1)	3.11224	4.12959	3.24325	4.64045	4.06558	5.09192	3.86277	5.26188	3.47634	6.10054	4.34596	6.33676	2.45025	3.4109	3.02562	2.3908	2.08443	2.4842	2.56181	2.84877	2.48807	3.77218	4.39149	3.42055
LPC(16:2)	0.449981	0.276003	0.300382	0.359079	0.178203	0.42294	0.121636	0.151957	0.146767	0.212938	0.339939	0.191122	0.297241	0.381533	0.252114	0.240693		0.121336	0.192122	0.299231	0.346519	0.522373	0.195205	0.288676
LPC(18:0)	19.3929	7.50257	16.4587	8.27642	23.2865	8.17591	22.7372	9.39111	23.5993	7.49584	20.9665	7.28654	23.3809	8.01302	23.5712	5.68235	20.0335	8.65326	19.935	7.25795	19.3854	6.82387	25.3938	6.46823
LPC(18:1)	46.628	51.3734	47.3579	50.7092	40.2987	49.7612	46.0131	53.7439	45.9799	60.9031	47.2581	58.0462	43.3556	52.9352	42.5602	59.5681	46.7575	56.9692	44.1803	55.8108	42.2039	57.2155	36.5699	59.1394
LPC(18:2)	1.84096	1.47258	2.25558	1.44003	1.90094	1.63296	1.88204	1.76931	1.81742	1.93971	1.28905	2.54856	0.52356	1.19695	1.9587	1.047	1.07002	1.33879	1.2601	1.08912	0.847762	1.57615	0.70048	1.14649
LPC(18:3)	0.185304	0.0593694	0.259821	0.0565595		0.0502278	0.192213	0.0760269	0.146717	0.110217	0.252062	0.127782	0.129426	0.0257568	0.124559			0.0957186			0.556205	0.0910623	0.397355	0.0644429
LPC(20:0)	0.283155	0.242925	0.302273	0.191115	0.347238	0.243862	0.594978	0.210928	0.390434	0.19621	0.135155	0.283015	0.640703	0.265627	0.405232	0.22263	0.234682	0.345821	0.235191	0.387272	1.18961	0.276414	0.718621	0.174175
LPC(20:1)	1.42622	1.17194	2.01526	1.24661	1.27609	1.26947	1.2921	1.34146	1.47387	0.924248	1.41973	0.851892	1.26146	0.907733	0.778375	0.888722	3.72295	2.34279	1.01473	1.34059	2.67855	1.32502	2.25625	1.71827
LPC(20:2)	2.01895	1.21656	1.91321	1.06829	1.36621	1.42997	0.310725	0.553523	0.551365	0.399703	0.691899	0.604023	1.16014	0.811209	1.44206	1.11334	2.53196	1.81583	2.52996	0.932751	2.4201	1.38255	2.0782	1.48899
LPC(20:3)	3.10778	2.33278	2.05079	2.79643	2.6956	3.10745	1.61531	1.86533	1.24953	1.53166	1.2548	1.60285	1.42974	2.03873	1.97498	2.74489	3.46059	4.36527	2.6838	2.26134	4.20731	3.12559	2.51841	3.0253
LPC(20:4)	1.51559	1.44912	3.34347	1.76018	2.12157	2.10994	3.22258	2.01158	1.463	2.05611	1.77198	2.22799	2.80195	2.1245	3.86651	4.17633	2.14443	1.78445	3.37562	3.07068	2.50539	2.20208	3.85677	2.55609
LPC(20:5)		0.0352167		0.0587966	0.276986	0.0698968	0.252196	0.101498	0.182812	0.196876	0.370572	0.127793	0.127776	0.0556705		0.0595188		0.0262153		0.0665022		0.149462		0.0866331
LPC(22:0)	0.366208	0.191549	0.293373	0.0936487		0.158209	0.189789	0.209005	0.142279	0.119277	0.227913	0.0554204	0.172638	0.153231		0.301091	0.326076	0.255557	0.654057	0.203254		0.0891827		0.148175
LPC(22:1)		0.230331	0.451633	0.128563	0.273244	0.142873	0.127018	0.0732855		0.073072	0.0872587	0.0508356		0.123655		0.21961	0.482334	0.308185	0.776017	0.332871	0.407867	0.204304		0.324043
LPC(22:2)	0.219212	0.208007	0.488295	0.174941	0.296911	0.185117		0.082339	0.176229	0.0473413		0.0635613		0.0587241		0.0976346	0.539403	0.381165		0.144614	0.511713	0.0499428		0.197162
LPC(22:3)	1.28507	1.38066	1.36644	1.47005	2.29539	1.92167	0.171944	0.284695	0.153753	0.247169	0.21027	0.312009	0.653751	0.756136	0.756732	1.10164	1.46396	2.64554	1.63282	1.13475	1.94407	1.5679	1.60014	1.90557
LPC(22:4)	0.658384	0.831752	1.1994	0.930677	1.43968	1.18062	0.685728	0.695994	0.683313	0.744118	0.831187	0.844393	1.24933	1.31357	1.89514	2.08862	1.11735	1.3296	2.27832	1.46386	2.1516	1.11303	0.815982	1.19596
LPC(22:5)	1.03608	0.966077	1.33608	0.963303	1.2555	1.14901	1.05222	1.13083	0.721943	1.07537	0.853224	1.36914	1.16247	1.1989	1.5441	2.17847	1.45778	1.43869	1.57918	1.30744	0.890511	1.49547	0.816309	1.07633
LPC(22:6)	0.396434	0.265123	0.267643	0.31512	0.604483	0.390402	0.525856	0.507386	0.499886	0.395828	0.68448	0.839602	0.650012	0.29747	0.425694	0.672739	0.427573	0.366113	0.384869	0.436658	0.219738	0.478802	0.558231	0.518495
PC(O-16:0/16:0)	36.3906	37.6311	31.9303	40.8759	31.3322	41.3894	34.0547	42.4468	29.3265	33.6284	29.7952	31.8102	30.673	40.6994	30.8636	38.256	29.5215	33.88	31.9949	39.1838	30.0112	36.5808	29.5841	36.6602
PC(O-16:0/16:1)	14.0294	16.5032	14.5191	14.7045	14.0099	15.348	14.9529	15.2885	16.4323	17.7255	16.5672	17.0823	12.8974	12.4655	12.682	12.1773	15.2575	16.0545	13.4908	14.6408	13.3491	13.5126	14.2477	13.8807
PC(O-16:0/18:0)	0.73706	0.6384	0.810395	0.798004	0.748115	1.05469	0.743569	1.13476	0.480651	1.13302	0.584689	0.837571	0.753527	0.962162	0.874419	1.33761	0.40037	0.707476	0.949265	1.56703	2.06952	1.54164	1.19378	1.48013
PC(O-16:0/18:1)	22.9092	21.7023	26.225	21.1501	26.0661	19.6997	27.9708	20.9803	28.3557	23.7458	27.6973	25.6596	26.5863	21.7818	25.532	20.3074	25.8164	23.9981	26.6181	19.8386	30.2477	26.1397	29.0933	23.3893
PC(O-16:0/18:2)	1.56829	1.18513	1.63338	1.21504	1.66098	1.05692	1.27124	1.00721	1.42412	1.03685	1.30423	1.39385	1.29843	1.08675	1.32056	0.943867	1.65386	1.68173	1.08518	0.882905	1.40145	1.07658	1.28373	1.27169
PC(O-16:0/18:3)	0.0833491	0.135329	0.0935753	0.124346	0.169962	0.120266	0.170461	0.151048	0.11822	0.183795	0.136689	0.211954	0.154478	0.11699	0.0833787	0.088583	0.135123	0.152828	0.0805482	0.0953877	0.0997686		0.103694	0.0734977
PC(O-16:0/20:0)	0.0566202	0.101586	0.0256749	0.112522	0.0633966	0.108897	0.0397677	0.0539915	0.0364577	0.0564711	0.0226198	0.0164376	0.0548237	0.0333396	0.025355	0.0309259	0.0640889	0.0664227	0.0288517	0.0699729	0.0972786	0.103458	0.0250186	0.0852852
PC(O-16:0/20:1)	1.05095	1.45878	0.865075	0.998603	0.805218	0.87415	0.497942	0.838269	0.623699	0.669576	0.53264	0.677982	0.464786	0.528399	0.530599	0.612052	1.43847	1.76372	0.354389	0.473924	0.61456	0.697903	0.542129	0.832975
PC(O-16:0/20:2)	0.952873	0.984224	1.19686	0.907583	1.04133	0.90585	0.360068	0.342792	0.411116	0.342276	0.37518	0.410176	0.504436	0.506907	0.482942	0.518121	1.59573	1.39813	0.431802	0.405739	0.398352	0.538867	0.644381	0.631562
PC(O-16:0/20:3)	2.42101	2.38071	2.39015	2.32759	2.16945	2.68629	1.24196	1.39017	1.78544	1.60281	1.67555	1.37161	1.75644	1.43182	1.58497	1.38192	3.28048	3.02073	0.706538	1.27322	1.08448	1.13041	1.14924	1.65213
PC(O-16:0/20:4)	1.77314	1.78012	2.25776	1.62563	2.31319	2.83198	2.90002	3.02314	3.58021	4.16355	4.05206	5.1973	2.49271	2.94582	3.71595	3.91957	2.08896	2.21379	2.96377	2.99107	1.1931	0.610313	1.54187	1.79787
PC(O-16:0/20:5)	0.106703	0.080417	0.129306	0.085196	0.142428	0.148379	0.156793	0.167354	0.300635	0.418605	0.348247	0.37511	0.104821	0.146153	0.237977	0.172867	0.0969271	0.119217		0.163542	0.0804889	0.0603658	0.108458	0.0741413
PC(O-16:0/22:0)		0.0166374				0.0309738								0.0160834		0.0097792		0.0165475		0.0147066
PC(O-16:0/22:1)	0.17389	0.228591	0.0928023	0.158728	0.100513	0.160049	0.0169604	0.0407522	0.0178551	0.037199	0.00252144	0.0330807	0.0379882	0.110513	0.0331289	0.0846336	0.175985	0.198139	0.120846	0.0690192	0.0665483	0.090041	0.062275	0.109989
PC(O-16:0/22:2)	0.271635	0.427069	0.252621	0.279451	0.304051	0.343242	0.0594503	0.0855051	0.0880934	0.0841305	0.0743636	0.0770904	0.121555	0.127915	0.121503	0.163269	0.437744	0.429565	0.138456	0.124071	0.153756	0.186532	0.151832	0.232915
PC(O-16:0/22:4)	0.782323	0.944236	0.858971	0.800028	0.966271	1.06634	0.685543	0.776506	0.850029	1.06274	0.946373	0.996373	1.26466	1.41538	0.929527	1.58816	0.8825	0.913681	0.687136	1.23807	0.437195	0.380147	0.268609	0.738601
PC(O-16:0/22:5)	0.895897	0.877008	0.832971	0.793916	0.951521	0.643627	1.34678	1.26009	1.85413	2.18772	1.87853	1.89723	0.952599	1.13099	1.2284	1.40558	0.801043	0.703969	0.791455	0.948969	0.0681262	0.753399	0.570548	0.935079
PC(O-16:0/22:6)	0.255595	0.202371	0.276721	0.430066	0.629929	0.351572	0.597469	0.600519	0.745216	0.765799	0.973962	1.14003	0.486419	0.284753	0.271373	0.501398	0.489597	0.275201		0.306934	0.0362458		0.287237	0.26972
PC(O-18:0/18:0)
PC(O-18:0/18:1)	12.3603	9.88736	12.687	9.84066	13.5366	8.57493	10.7311	8.38402	10.7958	9.01067	10.7453	8.43566	15.4133	11.6866	15.5714	12.6114	12.8756	9.86665	15.7528	12.3142	15.615	14.1436	15.6578	13.0842
PC(O-18:0/18:2)	0.751197	0.70451	0.616375	0.54826	0.752239	0.548708	0.399833	0.413378	0.59436	0.511874	0.548016	0.426293	0.537028	0.625833	0.69704	0.560573	0.726288	0.678218	0.695118	0.519727	0.65103	0.622835	0.758912	0.527665
PC(O-18:0/18:3)	0.0756128	0.0684	0.101385	0.0775125	0.0954339	0.0618134	0.0451719	0.0357559	0.0364593	0.0730654	0.03203	0.0477937	0.0778808	0.0432848	0.0787904	0.0781894	0.0954691	0.0469406	0.0543989	0.081425	0.0119738	0.045081	0.107107	0.0813695
PC(O-18:0/20:0)		0.00389945		0.00481378	0.00624696		0.00485019		0.019116		0.00873141			0.00812639				0.00422782		0.00500075	0.0233083			0.00527429
PC(O-18:0/20:1)	0.164004	0.321272	0.171773	0.186254	0.173112	0.206945	0.103059	0.113072	0.102613	0.0771607	0.0685241	0.0671344	0.0679972	0.138304	0.0807743	0.131212	0.153956	0.296355	0.0826019	0.127499	0.0442596	0.21653	0.141351	0.175349
PC(O-18:0/20:2)	0.279756	0.349931	0.278771	0.226623	0.212714	0.303872	0.0470587	0.0823626	0.12241	0.0797341	0.0583818	0.0664976	0.116233	0.162754	0.175641	0.196437	0.307208	0.314493	0.0810663	0.240991	0.162425	0.213833	0.142762	0.208644
PC(O-18:0/20:3)	0.367582		0.00878541	0.0915542			0.226137	0.0535764	0.333288	0.105101	0.220264	0.245691	0.233025	0.0719167	0.341718	0.246658	0.563298	0.201949	0.245883	0.180997	0.581129		0.448261	0.148233
PC(O-18:0/20:4)	0.896692	0.787136	0.921368	0.928211	1.03775	0.768502	0.691268	0.722073	0.957965	0.679169	0.859939	0.901636	1.88201	0.764803	1.51672	1.52005	0.599788	0.476379	1.62435	1.3796	0.746441	0.85001	1.20524	0.861918
PC(O-18:0/20:5)	0.0768902	0.0615704	0.0207662	0.0543263	0.0398303	0.0266481	0.0823043	0.0859637	0.101054	0.123698	0.0734875	0.0856716	0.105056	0.0723094	0.0236519	0.0860683	0.0655317	0.0215223	0.0720693	0.0750019	0.0630612	0.0575657	0.0292517	0.0835632
PC(O-18:0/22:0)		0.00386478									0.00673648
PC(O-18:0/22:1)	0.00347451	0.0362466	0.00997663	0.0235488	0.00850982	0.0578142	0.00378778	0.00927595		0.00841591			0.0253522	0.00635631	0.0084689	0.00934378	0.0209044	0.0374505	0.00504365	0.00569773		0.036162	0.018827
PC(O-18:0/22:2)		0.0810889	0.0377049	0.0381837	0.0269851	0.0146432		0.0104783	0.00662758	0.014676	0.0024502	0.00557665	0.0238703	0.0362012		0.037127		0.0264788	0.0162054		0.0164742	0.0332739	0.0079798	0.0126084
PC(O-18:0/22:4)		0.0126386	0.0845986	0.091484	0.0369663	0.00403781	0.0243063	0.078763		0.072649		0.0593246	0.262766		0.141815	0.16604	0.0315618		0.0912076		0.0555415		0.0292428
PC(O-18:0/22:5)	0.316855	0.271182	0.415072	0.249083	0.306721	0.354131	0.324726	0.281039	0.307418	0.268765	0.302424	0.359919	0.524838	0.433218	0.691489	0.652109	0.231256	0.298642	0.565236	0.435459	0.269854	0.13176	0.349572	0.265344
PC(O-18:0/22:6)					0.0230859				0.0168076												0.0756303		0.0554848	0.143805
PC(O-20:0/20:0)
PC(O-20:0/20:1)		0.0193079		0.00796235		0.017314	0.0156455	0.00884565						0.00398162		0.019053		0.0145062			0.0125056	0.00792252		0.0406305
PC(O-20:0/20:2)		0.00147223				0.00363168	0.00104353	0.00277557			0.00643217	0.00367431	0.000187651
PC(O-20:0/20:3)	0.143411	0.0770669	0.122803	0.147425	0.170092	0.146296	0.037288	0.0284596	0.0369966	0.00489915		0.0155951	0.0492647	0.039853	0.0584835	0.075536	0.131329	0.0737431	0.107297	0.138263	0.141453	0.134682	0.118747	0.110147
PC(O-20:0/20:4)	0.105666	0.035833	0.122294	0.091238	0.0936208	0.0879661	0.191655	0.102333	0.138711	0.0865473	0.0999305	0.0700369	0.0768099	0.0984024	0.0962717	0.111201	0.0552784	0.0487305	0.164673	0.208379	0.113437	0.0997544	0.0715031	0.135373
PC(O-20:0/20:5)			0.0106763	0.00573737	0.00559221	0.00236181	0.00426454			0.0134228		0.0103159		0.017359							0.00755536	0.00425624
PC(O-20:0/22:0)
PC(O-20:0/22:1)
PC(O-20:0/22:2)
PC(O-20:0/22:4)										0.025916		0.0112795					0.00632135
PC(O-20:0/22:6)
PC(P-16:0/16:0)	14.9637	17.2221	14.5977	18.152	15.0323	16.9592	18.9397	23.0799	17.5329	20.1239	20.2226	19.2522	16.0965	22.3245	16.9029	21.5407	13.9175	16.5324	16.9918	21.9491	15.4592	18.5831	15.3581	17.6678
PC(P-16:0/16:1)	4.50104	3.75903	4.65201	4.83152	5.27546	4.40095	7.64309	6.75434	7.64049	8.03579	9.7404	9.55361	5.23547	4.17881	5.43456	4.22623	4.91371	3.94015	5.48294	3.90911	5.36692	5.1796	5.18271	4.30268
PC(P-16:0/18:0)	1.0838	0.628946	0.941739	0.629836	1.18577	1.23293	0.979123	1.1228	1.08597	0.498332	1.42926	1.7351	1.69517	1.43038	0.382113	2.04402	0.415797	0.881657	1.65969	1.34857	2.79685	1.9311	0.635128	2.64023
PC(P-16:0/18:1)	20.2011	17.3835	20.5798	19.7732	21.2502	19.2691	24.9936	21.7283	24.812	25.1695	26.9457	25.9409	23.0656	22.2649	23.5327	18.9034	19.8421	16.7672	23.6891	16.7782	25.8885	23.9513	23.7177	22.4662
PC(P-16:0/18:2)	0.873197	0.691223	0.930413	0.883227	0.98709	0.461708	0.896904	1.09511	1.24481	1.27921	1.18954	1.36622	0.911034	0.987232	0.794397	0.811522	0.724168	0.570838	0.935179	0.710803	0.90092	0.761763	0.81621	0.713809
PC(P-16:0/18:3)	0.0427389	0.0692173		0.0904102	0.0519416	0.0732617	0.112358	0.120817	0.0561516	0.0478803	0.107354	0.123591	0.054774	0.0741765	0.078813	0.0539109		0.0434197	0.144137	0.0863516	0.131967		0.0192562	0.0717501
PC(P-16:0/20:0)	0.0239687	0.0129306		0.0135416				0.012563	0.0372902			0.0437899			0.0393453	0.0469182			0.0536493	0.0136162	0.0286947			0.0141872
PC(P-16:0/20:1)	0.360504	0.268996	0.203174	0.245109	0.277473	0.277546	0.17147	0.285205	0.247542	0.317289	0.367082	0.261515	0.227542	0.242719	0.059055	0.355575	0.412137	0.533419	0.198969	0.235005	0.0941282	0.126881	0.223452	0.291274
PC(P-16:0/20:2)	0.0761497	0.0993681	0.244046			0.0862187		0.200319		0.00564468	0.101858	0.0430184	0.233752	0.0514074	0.0312738	0.0330028		0.0645921				0.112768
PC(P-16:0/20:3)
PC(P-16:0/20:4)	0.0593979	0.0106669	0.0309611	0.0726184	0.0349025	0.0606107	0.126189	0.186549	0.132015	0.0348198	0.0960427	0.22517	0.00639926	0.0687106	0.107316			0.0221186	0.184773		0.106942	0.0347174		0.0680714
PC(P-16:0/20:5)		0.0249929		0.00751142		0.00221395	0.0397027		0.0138344							0.0144215				0.0574962	0.0400904
PC(P-16:0/22:0)
PC(P-16:0/22:1)		0.0411454	0.0531996	0.0169785				0.0394071		0.015432	0.0129668				0.0236672	0.0455777				0.0168559		0.0215162
PC(P-16:0/22:2)		0.0418966	0.0396039				0.00490526	0.00356472					0.0293452			0.0116171				0.00266636	0.0052118	0.00179967	0.0348715
PC(P-16:0/22:4)
PC(P-16:0/22:6)
PC(P-18:0/18:0)	3.00379	1.79934	3.02228	2.04496	2.65866	2.47901	2.05796	1.77582	2.23063	2.11221	2.21315	1.59213	2.55238	1.98422	2.20175	2.41253	1.94664	1.34877	3.02959	2.73433	1.54534	2.26013	2.26102	2.02838
PC(P-18:0/18:1)	48.3224	51.0299	49.4636	47.5936	47.9101	49.5094	40.2868	40.2708	40.8845	37.711	33.9681	35.0845	45.1311	42.7402	44.7798	43.295	50.9497	52.9843	44.0465	48.3918	41.4882	42.9964	45.5141	46.2108
PC(P-18:0/18:2)	3.28462	3.31859	2.39294	3.04693	2.93708	2.61465	2.02604	1.97798	2.15534	1.90011	2.14518	1.77374	2.651	2.21902	2.95937	2.13968	3.95018	3.56129	1.73917	2.42884	1.93485	1.77103	2.61945	2.12335
PC(P-18:0/18:3)	0.295127	0.327484	0.205058	0.238542	0.312275	0.287811	0.235511	0.166769	0.22625	0.241806	0.256434	0.13881	0.23668	0.258057	0.242538	0.235453	0.275185	0.239777	0.347733	0.199302	0.0719282	0.218667	0.158265	0.038312
PC(P-18:0/20:0)		0.0163676	0.0493314	0.0546884	0.00954917	0.00715804	0.0225789		0.00735861				0.0394165	0.0575276	0.050767	0.0646666	0.062693	0.0937229		0.0350137	0.0340664	0.0532024		0.0177843
PC(P-18:0/20:1)	0.709952	1.1079	0.570251	0.676636	0.514739	0.73924	0.222155	0.394109	0.413089	0.281816	0.292319	0.355741	0.278221	0.440119	0.474112	0.433332	0.786844	0.946557	0.239152	0.454619	0.342477	0.481301	0.441039	0.470969
PC(P-18:0/20:2)	1.1739	0.986838	1.17622	1.1323	1.04725	1.11191	0.347574	0.233973	0.288643	0.297849	0.214316	0.345069	0.516054	0.486522	0.714907	0.509121	0.91362	1.21314	0.503914	0.467704	0.64305	0.444652	0.653117	0.793387
PC(P-18:0/20:3)			0.548112				0.0134486		0.723018		0.62161	0.705636	0.763476		0.643963	1.23267						0.960051
PC(P-18:0/20:4)	0.724763	0.999231			0.326		0.811973	0.45675	0.182423	1.86877		1.39251			0.339901	1.27125	0.56417		0.5371		2.90608		2.14384
PC(P-18:0/20:5)			0.118407	0.228785		0.156782	0.0233038						0.132619			0.156025	0.0796669			0.0997304	0.202106		0.0181765
PC(P-18:0/22:0)
PC(P-18:0/22:1)	0.144724	0.0813528	0.0756466	0.116399	0.0264429	0.108239		0.0226043			0.033008	0.0111017	0.0176288	0.0696436	0.0506597		0.101084	0.144599	0.0227185	0.0252886			0.0581109
PC(P-18:0/22:2)		0.0362561				0.0640451		0.011155								0.0678374	0.050945		0.0356113
PC(P-18:0/22:4)
PC(P-18:0/22:6)
PC(P-20:0/20:0)
PC(P-20:0/20:1)	0.0545011	0.00781151	0.026986	0.0550911	0.0164287	0.0485524	0.0285934	0.0407208	0.0444881	0.0529086	0.0375711	0.0215735	0.0262725	0.0618953	0.0161279	0.0327641	0.0359373	0.0384773	0.0237362	0.00721629	0.0124978	0.00327009	0.0501889	0.0687916
PC(P-20:0/20:2)	0.059525		0.0263482	0.0134201	0.115649	0.038646	0.00509762	0.00524559	0.0312278	0.00571816	0.00553789	0.0340832	0.0824946	0.0377123	0.120959	0.0299924	0.0292705	0.0511855	0.0550857	0.0407132		0.0742508	0.0744951	0.0122281
PC(P-20:0/20:3)
PC(P-20:0/20:4)
PC(P-20:0/20:5)									0.00147621							0.00349398
PC(P-20:0/22:0)
PC(P-20:0/22:1)
PC(P-20:0/22:2)				0.00950092				0.0153186							0.019061
PC(P-20:0/22:4)	0.0410445	0.0349656	0.0521663	0.0732623	0.0307565	0.0108578	0.0118936		0.00850268				0.0170991	0.0221633		0.0292656	0.0286214	0.0223564	0.0794472	0.00761507		0.0325257	0.0207126
PC(P-20:0/22:6)
PE(14:0/14:0)	0.00764356	0.00820821	0.00740997	0.00733143	0.00400868	0.00833574	0.0102746	0.0123254	0.00754787	0.00963204	0.00769009	0.00835746	0.00596028	0.0060912	0.00366953	0.00577104	0.00438763	0.00313953	0.00421669	0.00782804	0.00652351	0.00458822	0.00332918	0.00427191
PE(14:0/14:1)	0.00281154	0.00471561	0.00254821	0.0040674	0.00324285	0.00553895	0.00459577	0.00621777	0.00477045	0.00362616	0.00301001	0.003966	0.00180731	0.0046923	0.00171707	0.00252129	0.00140853	0.00398171	0.00146595	0.00296154	0.000933304	0.00105943	0.000955847	0.00315065
PE(14:0/16:0)	0.518204	0.524537	0.459136	0.430772	0.525164	0.398946	0.563902	0.509828	0.401661	0.398344	0.558511	0.367621	0.329029	0.446367	0.262366	0.252878	0.203878	0.346328	0.198232	0.323659	0.2683	0.260234	0.264031	0.253683
PE(14:0/16:1)	0.184831	0.184655	0.153189	0.175661	0.171127	0.175105	0.209439	0.233829	0.186858	0.17031	0.172853	0.166608	0.135627	0.151156	0.125202	0.159138	0.137245	0.145941	0.121807	0.155523	0.123663	0.137508	0.130391	0.125736
PE(14:0/18:0)	1.54486	1.4174	1.14692	1.24503	1.14887	1.37322	1.06578	1.2404	1.15906	0.801108	1.32368	0.954978	1.21267	1.16196	1.22823	0.983917	0.502669	0.805997	1.25874	1.57107	0.641281	0.834738	0.707489	0.792915
PE(14:0/18:1)	1.12488	1.09315	0.950605	0.893847	0.95254	0.951047	1.07239	1.09995	1.10554	0.791248	0.890235	0.793513	0.838546	0.872326	0.782429	0.97683	0.835472	0.781428	0.740697	0.875567	0.775863	0.878439	0.736028	0.863635
PE(14:0/18:2)	0.0523429	0.0593511	0.0557244	0.051708	0.0556468	0.0465345	0.0419952	0.0439936	0.0401764	0.0253925	0.0385345	0.0328509	0.0500971	0.0406998	0.0480975	0.0519248	0.0469025	0.0345656	0.0358032	0.0500694	0.033566	0.0506704	0.0401519	0.0478781
PE(14:0/18:3)	0.00263368	0.00315642	0.00313171	0.00283542	0.00393796	0.0022661	0.00369481	0.00152465	0.00568819	0.00266451	0.00441544	0.00551923	0.000736675	0.00138633	0.00136581	0.00244795	0.00248511	0.00282031	0.00250474	0.00216469	0.00220711	0.0028201	0.00257854	0.00226846
PE(14:0/20:0)	0.0698399	0.129699	0.107563	0.0679732	0.0948931	0.0616221	0.0411905	0.0642091	0.096863	0.0975894	0.0693084	0.0774092	0.0502076	0.104491	0.111334	0.0700939	0.0891229	0.0368338	0.0525786	0.107708	0.0853136	0.0680666	0.0402349	0.0481682
PE(14:0/20:1)	0.32775	0.366763	0.427889	0.326857	0.320211	0.217823	0.320192	0.254043	0.58013	0.371151	0.237727	0.502052	0.242404	0.333163	0.409878	0.327341	0.261109	0.180716	0.364489	0.408457	0.224418	0.206806	0.277741	0.279019
PE(14:0/20:2)	0.0744765	0.0686422	0.0694127	0.0762165	0.0652134	0.0601184	0.0589344	0.0627114	0.0662753	0.0494111	0.0502556	0.0503191	0.0545915	0.0549417	0.0573586	0.0446929	0.039404	0.03799	0.0429889	0.0466191	0.0304585	0.0407413	0.0329214	0.0372094
PE(14:0/20:3)	0.10836	0.133508	0.115833	0.100588	0.100026	0.0999501	0.127213	0.130298	0.157946	0.10021	0.110509	0.104968	0.0856955	0.0829131	0.0820024	0.0372861	0.0481569	0.0382139	0.03394	0.0456671	0.0519594	0.0359039	0.0404438	0.0416405
PE(14:0/20:4)	0.0365536	0.0250019	0.0379618	0.0300135	0.0357354	0.0305586	0.0672978	0.0649066	0.0528163	0.0370344	0.040201	0.0350946	0.0355432	0.0276927	0.0428515	0.0329558	0.0216948	0.0242424	0.0393681	0.032009	0.0320882	0.0280516	0.0279219	0.0249745
PE(14:0/20:5)	0.00699496	0.00375572	0.0058951	0.00576597	0.00456736	0.00487787	0.0105481	0.00926	0.0100311	0.00627853	0.00517736	0.00416809	0.00309814	0.00390109	0.00430681	0.00341422	0.00342568	0.00244421	0.00294203	0.00222597	0.00290927	0.0035445	0.00301392	0.00248408
PE(14:0/22:0)	0.00629547	0.00583316	0.00297345	0.00542099	0.00505902	0.00382621	0.00348076	0.00401241	0.00534015	0.00560229	0.00291512	0.00103915	0.00464138	0.00288141	0.0048622	0.00276562	0.00333198	0.00494099	0.00396075	0.00202248	0.00479776	0.00520996	0.00350538	0.00247392
PE(14:0/22:1)	0.0170555	0.0136611	0.0181506	0.0100411	0.0212954	0.0128787	0.0118997	0.013922	0.0130856	0.0127503	0.00906088	0.00512944	0.0119747	0.00845361	0.0104498	0.0108017	0.0151943	0.0136479	0.0127738	0.0100771	0.0146702	0.0139148	0.0196113	0.0117256
PE(14:0/22:2)	0.180925	0.191494	0.158477	0.165145	0.169684	0.157202	0.147664	0.143022	0.165061	0.134555	0.144858	0.141758	0.154255	0.139597	0.148268	0.093446	0.0919822	0.0987096	0.0911107	0.103023	0.087916	0.0831687	0.0717452	0.0797826
PE(14:0/22:4)	0.119756	0.116301	0.119491	0.109471	0.125097	0.104757	0.13643	0.124648	0.150746	0.134868	0.137979	0.126194	0.117159	0.111399	0.111943	0.0841296	0.0725562	0.0660223	0.0648473	0.0788578	0.078277	0.0723799	0.0658855	0.0659411
PE(14:0/22:6)	0.027955	0.0233612	0.0276824	0.023699	0.0286864	0.0274202	0.0479205	0.0470356	0.0447824	0.0368359	0.0333983	0.0354038	0.0245078	0.0234716	0.0252969	0.0233967	0.0230542	0.0171911	0.0199932	0.0196339	0.0239699	0.0172968	0.0221258	0.0225052
PE(14:1/14:1)				0.000208955		0.000205213		0.000813366		0.000564449	0.00028717				0.000402525			0.000656021
PE(14:1/16:0)	0.0298602	0.0399221	0.031442	0.0394658	0.0272479	0.0293914	0.0507073	0.0581472	0.0488892	0.0458668	0.0384768	0.0349775	0.0265011	0.0254869	0.0213563	0.0280935	0.0267215	0.0313767	0.0207121	0.0273298	0.0231147	0.0236863	0.0173278	0.022743
PE(14:1/16:1)	0.00767227	0.0102166	0.00978224	0.0100781	0.00736176	0.00744074	0.0142799	0.0146352	0.0125134	0.0148577	0.0127281	0.013647	0.00615034	0.00659131	0.00603042	0.00778022	0.00963578	0.0105815	0.003884	0.00914565	0.00518608	0.00819265	0.00490905	0.0054173
PE(14:1/18:0)	0.0327459	0.0436497	0.0360666	0.0392912	0.0349656	0.0287666	0.0601208	0.0649163	0.0686957	0.066355	0.0538477	0.0581865	0.023378	0.0344232	0.0200649	0.0173527	0.03248	0.022777	0.0285892	0.0309938	0.034116	0.0238961	0.0290448	0.0391615
PE(14:1/18:1)	0.0224607	0.0271697	0.032199	0.021481	0.0168005	0.017303	0.0307832	0.0302068	0.0358364	0.0277583	0.0252793	0.0195392	0.0189631	0.0201602	0.0210277	0.0220973	0.0322	0.0250476	0.0125663	0.026302	0.0290029	0.0192174	0.0173643	0.0254246
PE(14:1/18:2)	0.00133947	0.0028643	0.00040499	0.000506517	0.00073725	0.000331396	0.000576879	0.0005739	0.000450717	0.00113471	0.000457135	0.000558808	0.00126537	0.00131755	0.000442586	0.0012266	0.00165601	0.0021619		0.00210037	0.00103833	0.000543061	0.00256972	0.000483543
PE(14:1/18:3)
PE(14:1/20:0)	0.00291084	0.00203475	0.00229846	0.00291095	0.00260152	0.00162622	0.00323787	0.00286967	0.00443341	0.00324034	0.00240233	0.00166285	0.00210632	0.00251149	0.00182527	0.00107634	0.00223125	0.00255234	0.00309708	0.000736456	0.00378558	0.00177528	0.00290018	0.00267349
PE(14:1/20:1)	0.00740349	0.00846966	0.00392735	0.00769506	0.00506463	0.00593014	0.00567039	0.00879715	0.00874188	0.00760115	0.00579597	0.00636636	0.00522778	0.00454256	0.00700406	0.00446394	0.00621609	0.00816599	0.00666201	0.00575638	0.00935109	0.00602661	0.00810699	0.0046806
PE(14:1/20:2)	0.00176924	0.001914	0.00181868	0.00143809	0.00178495	0.00186898	0.0022015	0.00161526	0.00198464	0.00228485	0.00227723	0.00208411	0.00244509	0.00183664	0.00108968	0.00223086	0.00266164	0.00384158	0.00216936	0.000906214	0.00252237	0.00167186	0.00138802	0.00149111
PE(14:1/20:3)	0.00229356	0.00289557	0.00238837	0.00368665	0.0031743	0.00124374	0.0041427	0.00355119	0.00619578	0.00558361	0.00364889	0.00288849	0.00128882	0.00108727	0.000962043	0.0013197	0.00262896	0.00270566	0.000822235	0.00210938	0.00210265	0.00213202	0.00313308	0.00112031
PE(14:1/20:4)	0.00152028	0.000370748	0.00174072	0.000439897	0.00101635	0.000304526	0.00147519	0.00155327	0.00210927	0.000786771	0.00174765	0.00116195	0.000810066	0.00100141		0.00129362	0.00132094	0.00156955	0.00149299	0.00123137	0.000731255	0.00133334	0.00132744	0.00115385
PE(14:1/20:5)	0.000310461	0.000975539	0.00053236	0.0011318	0.000410904		0.00129637	0.000812757	0.000198563	0.000958765	0.000710542	0.00103209	0.000555047	0.000274106	0.000742864	0.000167012		0.000307468			0.000169139			0.000917975
PE(14:1/22:0)	0.00189852	0.00216761		0.00185706	0.00167546	0.00110591	0.00205264		0.00196811	0.000213791	0.00138756	0.00173032	0.00202173	0.00120274	0.000639408	0.00155692	0.00202864	0.000790118	0.000523999	0.00169957	0.00222683	0.000695927	0.00124161	0.00228592
PE(14:1/22:1)	0.00168614		0.00100874	0.00109939	0.00122889	0.000338684	0.00139929		0.00111957	0.000470025	0.00166732	0.000864075	0.000689723	0.000286851	0.00109452	0.000851905		0.00091779		0.000614802	0.000853363	0.000486261	0.00209472	0.00126772
PE(14:1/22:2)	0.00469262	0.0044107	0.00474722	0.00389338	0.00470641	0.00418444	0.0067237	0.00506128	0.00603517	0.00654354	0.00485384	0.00565965	0.00458619	0.00305745	0.00415124	0.00229404	0.00373548	0.00305151	0.00113306	0.00277455	0.00307468	0.00255117	0.00159743	0.00306238
PE(14:1/22:4)	0.00145028	0.000641774	0.00268141	0.00157323	0.00219293	0.00214677	0.00353351	0.00359552	0.00531236	0.00374802	0.00315873	0.0039404	0.00246207	0.00187951	0.00191544	0.00384294	0.00145885	0.00191663	0.00256154	0.0024457	0.00194877	0.00209116	0.000961104	0.0023844
PE(14:1/22:6)	0.000857543	0.00338227	0.000382242	0.00269508	0.00216648	0.00194989	0.0014023	0.00255801	0.00112327	0.00165019	0.000831713	0.000940267	0.000809061	0.00195433	0.00150203	0.00165304	0.000389218	0.000547048	0.000566094	0.000932578	0.0005229	0.000522071	0.000467075	0.000871291
PE(16:0/16:0)	1.86085	2.71934	2.19147	2.36557	1.83994	3.30418	3.02364	2.46923	2.15246	2.45544	2.01997	2.36623	2.78209	2.81455	2.11436	0.9363	0.989187	1.94807	1.15568	1.8766	1.14715	1.00561	1.29362	1.59069
PE(16:0/16:1)	2.03815	2.16121	1.88672	2.08751	1.98079	2.12329	2.69271	2.51665	2.31433	2.19533	2.13546	2.12651	1.72861	1.83746	1.62166	1.67108	1.81599	1.92317	1.39505	1.60108	1.66371	1.5494	1.4268	1.48315
PE(16:0/18:0)	3.28827	4.9948	3.80879	4.59323	5.16285	3.83544	3.67276	5.58737	3.48525	3.57533	3.51697	2.61789	3.62343	5.03908	4.58124	2.61242	3.94273	3.50688	3.3751	6.12187	2.96621	3.17428	2.83515	2.97249
PE(16:0/18:1)	11.5562	12.5735	9.64609	11.1127	11.8732	11.7087	11.6744	11.4534	10.8187	10.4559	9.9852	9.07367	10.5387	11.7915	10.4736	9.37159	10.3228	10.6881	9.35139	11.1175	10.1655	10.9078	11.1245	10.3039
PE(16:0/18:2)	0.597735	0.581843	0.578115	0.598515	0.610116	0.593257	0.528836	0.522998	0.450277	0.480907	0.429859	0.422986	0.665816	0.596002	0.61285	0.577725	0.483171	0.481468	0.548875	0.52504	0.529507	0.569079	0.533017	0.42589
PE(16:0/18:3)	0.0455953	0.0453263	0.0442494	0.042348	0.0440247	0.0311919	0.0635393	0.0521243	0.0521626	0.050652	0.0432908	0.0400492	0.041199	0.0473728	0.054377	0.0511302	0.0264321	0.0203996	0.0295634	0.0342583	0.0280213	0.0149666	0.0308905	0.0275223
PE(16:0/20:0)	0.453923	0.787855	0.662267	0.298762	0.439704	0.510299	0.476596	0.525266	0.378312	0.453674	0.64904	0.455218	0.5784	0.539315	0.665019	1.2493	0.474828	0.668476	0.421734	0.585135	0.345744	0.451315	0.48701	0.495669
PE(16:0/20:1)	3.52735	4.63486	6.35328	3.22924	2.74276	5.03779	5.38051	4.04084	3.05968	2.99508	3.36831	3.18546	6.24663	3.93432	6.15023	6.18966	5.51448	5.40754	4.01213	3.05973	3.80802	4.89591	5.97917	3.04646
PE(16:0/20:2)	0.605024	0.659719	0.691662	0.557387	0.534318	0.633496	0.495275	0.499386	0.407111	0.391873	0.368084	0.396426	0.565007	0.482015	0.601759	0.469764	0.562942	0.558401	0.479081	0.465203	0.499693	0.459928	0.496751	0.35718
PE(16:0/20:3)	0.954974	0.922103	0.727198	0.829403	0.7174	0.870316	0.898422	0.963939	0.884181	0.70223	0.730958	0.762102	0.688971	0.699329	0.764318	0.511846	0.610597	0.694498	0.640113	0.589639	0.647839	0.623749	0.569641	0.606029
PE(16:0/20:4)	0.544221	0.461561	0.550236	0.513651	0.556136	0.580314	1.06064	1.03505	0.893362	0.953766	0.802717	0.83117	0.695791	0.620793	0.719381	0.731278	0.454964	0.391749	0.891495	0.824301	0.713915	0.571849	0.614924	0.587768
PE(16:0/20:5)	0.0562455	0.061478	0.0501877	0.0496181	0.05377	0.053634	0.119758	0.119974	0.0962778	0.0892738	0.0675515	0.0729601	0.0475116	0.0589965	0.0502579	0.0420467	0.0389311	0.0315608	0.0368926	0.0405177	0.051374	0.0414394	0.0343146	0.0334715
PE(16:0/22:0)	0.0345407	0.0355635	0.032712	0.040636	0.0324618	0.0296595	0.0294503	0.0371556	0.0329956	0.0353213	0.0274893	0.0317722	0.042059	0.0396228	0.0402998	0.0306439	0.0294619	0.0183086	0.0355611	0.0286764	0.030882	0.0327798	0.0308289	0.0180952
PE(16:0/22:1)	0.110152	0.244358	0.120922	0.135104	0.144053	0.159751	0.0900242	0.103305	0.0763611	0.0753207	0.0745374	0.062653	0.118625	0.146455	0.169238	0.109723	0.0808394	0.13595	0.173091	0.186748	0.140046	0.168614	0.140187	0.183504
PE(16:0/22:2)	0.61413	0.791588	0.559899	0.592382	0.523978	0.611888	0.492939	0.482763	0.40142	0.397658	0.339157	0.292656	0.553625	0.613928	0.571137	0.446731	0.374959	0.442682	0.389092	0.488645	0.381268	0.39779	0.391552	0.363416
PE(16:0/22:4)	0.980722	1.10019	1.07187	0.967323	1.04405	1.01885	1.06452	1.05129	1.07937	0.991113	1.01854	0.8752	1.1629	1.11837	1.27328	1.0379	0.767343	0.765921	1.03811	1.0788	0.872418	0.826136	0.844096	0.855453
PE(16:0/22:6)	0.322492	0.284277	0.376125	0.328861	0.394706	0.323623	0.558088	0.53515	0.522141	0.490061	0.50283	0.463468	0.368902	0.36812	0.396883	0.39439	0.372251	0.274387	0.507862	0.43291	0.468488	0.405794	0.440997	0.448648
PE(16:1/16:1)	0.242099	0.242671	0.26152	0.264022	0.241609	0.242627	0.376882	0.395729	0.384035	0.361236	0.372849	0.27766	0.214284	0.236245	0.225587	0.236924	0.248899	0.260477	0.198577	0.231667	0.206412	0.170999	0.171341	0.18598
PE(16:1/18:0)	4.27843	4.64005	4.13764	3.9159	3.40192	3.99894	4.67885	5.19787	5.42421	6.56928	4.32696	5.44604	4.4211	4.1231	3.05543	3.18592	4.78238	5.11993	3.17222	3.74874	3.23551	4.02942	2.97653	4.0175
PE(16:1/18:1)	3.10903	2.94269	2.93724	3.09475	2.83927	2.9641	3.78367	3.84463	3.54524	3.70993	3.649	3.25542	2.56919	2.72125	2.44137	2.72411	3.54267	3.4316	2.53877	3.20984	3.16774	2.68822	2.64037	2.6754
PE(16:1/18:2)	0.160898	0.15155	0.193663	0.178583	0.15867	0.141826	0.129703	0.147595	0.134032	0.113301	0.144281	0.103761	0.108411	0.145161	0.132369	0.137147	0.186051	0.192267	0.136505	0.15057	0.174478	0.14023	0.116149	0.102543
PE(16:1/18:3)		0.00191705	0.00270626					0.00153085	0.00341548		0.00829222	0.00162275	0.000764684			0.0109086	0.0143738	0.00461715	0.00458248	0.00792642	0.00832158		0.0082453	0.0110721
PE(16:1/20:0)	0.262453	0.205716	0.261852	0.217846	0.285644	0.198421	0.192319	0.287792	0.31823	0.301462	0.311638	0.255866	0.261478	0.160699	0.298662	0.181313	0.24629	0.263139	0.201383	0.190598	0.252185	0.140685	0.194414	0.20535
PE(16:1/20:1)	0.989292	0.868554	1.14998	1.08153	0.9992	0.705697	1.08677	0.999422	0.862249	1.02067	1.21974	1.13452	0.855164	0.722892	1.29595	0.850862	1.11337	0.915952	1.15166	0.914141	1.0251	0.758576	0.837688	0.635412
PE(16:1/20:2)	0.155085	0.160651	0.192056	0.194389	0.162348	0.166434	0.113691	0.108551	0.123464	0.125798	0.110871	0.143047	0.151332	0.131692	0.170811	0.142402	0.244381	0.21546	0.153803	0.152851	0.179271	0.145777	0.155507	0.139109
PE(16:1/20:3)	0.148355	0.145638	0.147378	0.131149	0.13751	0.109851	0.152278	0.123231	0.161367	0.150886	0.150323	0.145986	0.104668	0.088499	0.125377	0.0725004	0.114782	0.0839307	0.0846964	0.0821488	0.104136	0.0948571	0.0884134	0.0815901
PE(16:1/20:4)	0.196639	0.218988	0.209149	0.214591	0.238328	0.249728	0.367254	0.378121	0.343714	0.320347	0.322139	0.293636	0.275477	0.356618	0.303588	0.616118	0.269617	0.277326	0.660776	0.765415	0.435916	0.430274	0.411004	0.42381
PE(16:1/20:5)	0.0139022	0.0146629	0.00936541	0.00427535	0.0107738	0.0165915	0.0223109	0.026583	0.0315852	0.0294036	0.0214701	0.0242443	0.0160436	0.00998131	0.0133969	0.0293924	0.0182008	0.0266685	0.0321355	0.0361468	0.0171994	0.0231899	0.0194346	0.0178589
PE(16:1/22:0)	0.0200265	0.0299404	0.0212825	0.0206281	0.0220737	0.021764	0.0149539	0.0207856	0.0227059	0.0213136	0.0186396	0.0236897	0.0217495	0.0172834	0.0185493	0.0193296	0.0205325	0.0208995	0.0216209	0.0151388	0.0180675	0.0186477	0.0174795	0.0186215
PE(16:1/22:1)	0.0774961	0.0953415	0.0874024	0.0857493	0.0811763	0.0960266	0.0660541	0.0702445	0.0773959	0.0761646	0.0748972	0.0697609	0.0659356	0.0556276	0.0689576	0.0810854	0.133467	0.114234	0.0655438	0.0728335	0.0895336	0.0818211	0.0807835	0.0878448
PE(16:1/22:2)	0.319647	0.271997	0.303233	0.240579	0.264102	0.258966	0.296079	0.261852	0.321898	0.266487	0.282825	0.25559	0.251041	0.194229	0.257278	0.1591	0.268585	0.190856	0.198462	0.173344	0.188475	0.16743	0.189992	0.173025
PE(16:1/22:4)	0.267638	0.287518	0.271892	0.290931	0.259989	0.261371	0.292417	0.279392	0.320578	0.299882	0.295574	0.283683	0.3229	0.386688	0.35819	0.607485	0.29082	0.280917	0.380898	0.477063	0.28706	0.306831	0.30061	0.316533
PE(16:1/22:6)	0.0794005	0.0776375	0.101691	0.0910131	0.0884276	0.0913778	0.162469	0.153726	0.15674	0.140082	0.146718	0.127147	0.112251	0.110854	0.118743	0.262874	0.129459	0.100657	0.16418	0.12859	0.146624	0.11042	0.138699	0.13311
PE(18:0/18:0)	0.274679	0.444024	0.28764	0.243801	0.252258	0.362416	0.243763	0.506625	0.36981	0.384761	0.323261	0.371678	0.481515	0.307722	0.325859	0.58954	0.565629	0.492159	0.545599	0.45224	0.425848	0.463003	0.390645	0.515742
PE(18:0/18:1)	20.4811	19.237	22.2584	21.9623	19.677	20.3258	16.8807	16.433	20.515	17.7847	18.6567	19.4103	19.9181	22.9196	19.794	19.7254	18.99	19.3455	19.2087	19.0818	21.4519	19.2395	21.1954	21.8548
PE(18:0/18:2)	1.02398	0.797706	0.939752	0.974778	0.976608	0.952321	0.891373	0.858251	1.18957	0.99124	1.09238	1.07378	0.816848	0.867946	0.855061	0.7752	1.03504	1.13338	0.803129	0.702714	0.970592	0.746138	0.814158	0.875462
PE(18:0/18:3)	0.133064	0.184414	0.123585	0.0824836	0.132299	0.0788721	0.096981	0.117473	0.0851008	0.110833	0.122498	0.130867	0.0453	0.108875	0.0594962	0.102235	0.0791054	0.0891702	0.130687	0.186136	0.156815	0.0840944	0.0507137	0.103743
PE(18:0/20:0)	0.0688086	0.121875	0.0917104	0.0940589	0.0743165	0.0908787	0.0742932	0.080768	0.0973779	0.0849635	0.0952001	0.0932924	0.0854248	0.0986238	0.0814157	0.707177	0.778407	0.761678	0.732432	0.76797	0.646141	0.603017	0.628151	0.721307
PE(18:0/20:1)	0.894774	0.77206	0.794958	0.748654	0.770626	0.504753	0.559378	0.390328	0.719454	0.374787	0.894944	0.567619	0.520004	0.765432	0.70229	0.603751	0.827761	1.13799	0.628852	0.657669	0.484553	0.549249	0.400374	0.475371
PE(18:0/20:2)	0.347321	0.365814	0.298702	0.280089	0.263414	0.286793	0.0842322	0.0618595	0.128182	0.0700758	0.105162	0.104379	0.214335	0.195026	0.211915	0.291339	0.533422	0.605197	0.346288	0.342085	0.425512	0.435938	0.383113	0.383633
PE(18:0/20:3)	2.77787	2.75503	2.25889	3.00132	2.67395	3.01512	1.40549	1.50769	1.62604	2.10227	1.92798	2.21937	1.75282	1.74196	1.57644	1.82726	3.92584	3.67742	2.49348	2.26842	3.18133	3.56835	2.78083	3.30849
PE(18:0/20:4)	4.03236	3.82206	4.40349	5.63145	4.98492	5.51209	7.57856	8.23335	6.95352	9.95818	8.16989	10.5221	6.81144	6.83237	6.31843	7.67835	3.92953	3.58096	8.52948	7.23594	5.67927	6.29924	5.76022	6.98924
PE(18:0/20:5)	0.164095	0.145575	0.167216	0.197244	0.181106	0.18512	0.349435	0.357373	0.361156	0.439769	0.38304	0.474275	0.232721	0.223843	0.217478	0.25668	0.166762	0.163271	0.256902	0.236402	0.174202	0.195506	0.183841	0.189885
PE(18:0/22:0)	0.0373852	0.0429052	0.0436349	0.0449764	0.0476487	0.0555893	0.0365695	0.033694	0.0471797	0.054074	0.0436461	0.0513641	0.0416705	0.0321957	0.0383517	0.0599487	0.0143765	0.0339372	0.0396943	0.0605476	0.0281001	0.0278939	0.025896	0.0220083
PE(18:0/22:1)	0.00701461	0.0329695	0.00570717	0.00433873	0.00877198	0.022118	0.00104676	0.00231998	0.0010072	0.00266591	0.00866955	0.00544643	0.0138281	0.0184605	0.0152465	0.0237536	0.0235857	0.0384622	0.00791128	0.0267053	0.00929653	0.0138268	0.00522588	0.0248239
PE(18:0/22:2)	0.0510535	0.0936143	0.0613945	0.063787	0.0598294	0.0984142	0.0379858	0.0451842	0.0456573	0.0538886	0.0333604	0.0518126	0.0466015	0.0618692	0.0525266	0.0987549	0.160482	0.188645	0.0858678	0.111277	0.108218	0.117023	0.103571	0.122675
PE(18:0/22:4)	1.29649	1.16037	1.2886	1.46354	1.36045	1.48732	0.927174	0.851427	0.890322	1.02688	0.932263	1.05414	2.19168	2.15532	2.37743	2.25179	1.55999	1.48398	2.80091	1.94699	1.81004	1.95829	1.77361	1.79861
PE(18:0/22:6)	1.88495	1.57617	2.01051	2.50498	2.22341	2.32801	2.69119	2.53325	2.48753	3.24824	2.96728	3.52245	2.66222	2.35438	2.53606	2.62887	2.38777	1.80985	3.14779	1.87417	2.70713	3.03539	2.63252	2.77365
PE(18:1/18:1)	9.38946	8.73266	7.82598	8.41916	7.74759	8.28424	8.03984	7.67561	8.27275	7.88817	8.63581	7.67231	7.68567	8.16623	7.20134	8.97633	8.37042	9.67873	7.47952	7.736	10.4655	10.6186	9.25984	9.87761
PE(18:1/18:2)	1.06671	1.02731	1.07004	1.14525	1.03471	0.945663	0.930151	0.868372	0.802339	0.934941	1.03431	0.863179	0.760036	0.783998	0.694068	1.08454	1.19657	1.19822	0.984366	0.934984	0.917506	1.18078	0.922742	1.15725
PE(18:1/18:3)	0.043961	0.0843206	0.0259998	0.0551336	0.0540042	0.043797	0.0611789	0.0852996	0.060697	0.0517118	0.0917328	0.0507996	0.0326929	0.0418913	0.0434894	0.063737	0.0442214	0.0900301	0.05975	0.0378763	0.0486606	0.0621947	0.0521622	0.0537048
PE(18:1/20:0)	2.51248	1.96682	1.73339	1.73519	2.78674	1.30358	1.52989	1.28369	1.31019	1.38305	2.24288	1.81943	1.54299	1.66063	2.1156	2.04416	1.60246	1.78656	1.92988	1.05605	1.15917	1.48639	2.03511	1.60187
PE(18:1/20:1)	4.68753	2.62559	4.14922	2.51504	5.86967	2.79522	3.16821	3.41753	3.63159	2.42156	4.05399	3.30596	3.1694	0.105854	4.20196	3.85611	3.88972	3.30108	3.59787	2.50534	3.76012	3.13166	4.51411	3.07478
PE(18:1/20:2)	0.662029	0.598581	0.605757	0.564215	0.741432	0.518471	0.279853	0.256397	0.401811	0.322256	0.360836	0.317289	0.502184	0.421326	0.527466	0.532733	0.89987	0.699391	0.556576	0.510244	0.646272	0.572042	0.70969	0.702796
PE(18:1/20:3)	0.808995	0.760503	0.762816	0.893595	0.864367	0.849127	0.550598	0.579579	0.639727	0.640101	0.644511	0.66563	0.52689	0.531844	0.577365	0.549834	1.10705	0.876175	0.76007	0.661171	1.03293	0.882171	0.378973	0.943854
PE(18:1/20:4)	0.97139	0.836264	0.996899	1.1841	1.22767	1.20208	1.84034	1.82726	1.6986	2.11222	2.05882	2.49421	1.47684	1.55061	1.5195	1.46363	1.13834	0.7868	2.2388	1.81971	1.67899	1.55336	1.56896	1.64429
PE(18:1/20:5)	0.0578771	0.1345	0.121368	0.165934	0.0892843	0.153672	0.152092	0.157385	0.158253	0.191267	0.167263	0.171691	0.108003	0.125594	0.0610897	0.160299	0.197257	0.186947	0.183486	0.188607	0.135459	0.152845	0.110885	0.110833
PE(18:1/22:0)	0.0721129	0.0798937	0.0887563	0.0838916	0.0740019	0.0865499	0.0602023	0.0477571	0.0753344	0.0767023	0.073454	0.0642448	0.077515	0.0685363	0.0924413	0.0922237	0.124909	0.0778571	0.0915925	0.0825133	0.0942485	0.0958837	0.0926493	0.0873696
PE(18:1/22:1)	0.295363	0.324318	0.325342	0.325031	0.327246	0.327379	0.235355	0.197555	0.250687	0.24758	0.193406	0.217736	0.25731	0.254855	0.275623	0.349493	0.445693	0.371122	0.321111	0.316516	0.397627	0.329399	0.324409	0.39634
PE(18:1/22:2)	0.860375	0.826625	0.874653	0.783195	0.941015	0.751832	0.73637	0.670633	0.811454	0.719721	0.650781	0.639622	0.859039	0.647272	0.890621	0.531472	1.02724	0.791621	0.721964	0.579329	0.719977	0.717136	0.72467	0.645219
PE(18:1/22:4)	0.716487	0.694908	0.760082	0.748643	0.734631	0.741201	0.649933	0.619186	0.666909	0.723406	0.679795	0.706778	1.01291	0.934097	1.02612	0.877103	0.769425	0.660656	1.09326	1.03787	0.93779	0.893913	0.90643	0.867372
PE(18:1/22:6)	0.476025	0.376434	0.48903	0.472795	0.506885	0.506812	0.690371	0.648717	0.635466	0.680811	0.695469	0.693903	0.634174	0.634833	0.617818	0.595101	0.602306	0.396954	0.903934	0.708803	0.810131	0.763941	0.83412	0.768523
PE(18:2/18:2)	0.0208943	0.0189389	0.0234581	0.0289325	0.0272913	0.0299158	0.0151417	0.019581	0.018744	0.0166497	0.0178345	0.020144	0.0332513	0.0181203	0.0192888	0.0136387	0.0282554	0.0361713	0.0241523	0.0152353	0.0215123	0.0309237	0.0213989	0.0306134
PE(18:2/18:3)		0.00376478			0.000622068		0.00135747					0.000830251				0.00182092	0.00492636	0.000878658	0.00167142	0.0009042	0.0038477	0.0020264		0.000731761
PE(18:2/20:0)	0.0854364	0.0690048	0.0875813	0.0621374	0.0881863	0.0540921	0.054569	0.0710257	0.070475	0.0727022	0.0793238	0.0677296	0.0830544	0.0827261	0.056151	0.0530784	0.111319	0.0838804	0.0743373	0.0592144	0.0568382	0.0423026	0.0519087	0.0449944
PE(18:2/20:1)	0.193201	0.143108	0.230849	0.147632	0.184817	0.191003	0.124859	0.16467	0.130438	0.156469	0.15973	0.129967	0.178778	0.10552	0.141675	0.10087	0.282833	0.214578	0.164082	0.160527	0.186812	0.121056	0.171383	0.1015
PE(18:2/20:2)	0.032707	0.0194014	0.043888	0.0283392	0.0316427	0.0269162	0.0152713	0.00895267	0.00661045	0.00627299	0.0159802	0.010401	0.0182082	0.0136934	0.0178509	0.0207527	0.0681516	0.0628977	0.0384506	0.0334648	0.0480038	0.0366004	0.0409766	0.03153
PE(18:2/20:3)	0.0132559	0.0150099	0.0109031	0.0199953	0.0205282	0.00954063	0.0136096	0.00885817	0.00993093	0.0120134	0.00719611	0.00902487	0.0104994	0.0145625	0.00493251	0.010909	0.0192123	0.043175	0.012526	0.0143158	0.0240223	0.0198839	0.0201859	0.0149667
PE(18:2/20:4)	0.0292219	0.0315168	0.0265347	0.0305021	0.0307398	0.0267549	0.029402	0.0313852	0.0300934	0.0332469	0.0339411	0.0386509	0.0332642	0.0360139	0.0446068	0.0726654	0.0483371	0.0421528	0.0772242	0.087748	0.0752912	0.0768477	0.0488295	0.0583992
PE(18:2/20:5)	0.00448875	0.00400251	0.000660721	0.00958165	0.000847695	0.0079589		0.00327489		0.00124344	0.00198353	0.00187583	0.000866436	0.00381643		0.010166	0.00740782	0.0132563	0.00796829	0.0112396	0.0059318	0.00582251	0.00130843	0.00304984
PE(18:2/22:0)		0.000135344	0.000440863	0.000356462	0.00295102	0.000150311			0.00506386			0.000127078		0.00480598		0.00629528	0.00826966	0.00605172	0.00543904	0.00661071	0.00745574	0.0048676	0.00544288	0.00384111
PE(18:2/22:1)	0.00932916	0.00225432	0.011543	0.00733554	0.0112063	0.00671736	0.00897591	0.0074163	0.0084818	0.00944419	0.00897741	0.00799312	0.0118161	0.00785351	0.0139126	0.0165119	0.026862	0.0185488	0.0103358	0.0154083	0.0208608	0.0170412	0.0170462	0.0139501
PE(18:2/22:2)	0.0442413	0.0282274	0.0341219	0.0233301	0.0295556	0.0166076	0.029131	0.0220888	0.0306237	0.0295136	0.0276895	0.0231883	0.028462	0.0240565	0.0346148	0.024823	0.0506253	0.0373567	0.0245916	0.0210241	0.0320567	0.0288856	0.0281196	0.0286094
PE(18:2/22:4)	0.022635	0.0211848	0.0242182	0.0174207	0.0214139	0.00318349	0.0188992	0.00694312	0.0233208	0.00429181	0.00831021	0.00823311	0.019156	0.00518971	0.0213448	0.028038	0.0312188	0.02897	0.058144	0.0557063	0.0674587	0.0564238	0.0343305	0.0425828
PE(18:2/22:6)	0.00177672	0.00155347	0.00168608	0.00246179	0.00126579	0.000432134	0.0016577	0.0014731	0.00163171	0.000508714	0.00114398	0.000772372	0.000701571	0.0014282	0.000607487	0.0197859	0.0295689	0.022534	0.0360346	0.0240101	0.035833	0.0307602	0.0278069	0.0405058
PE(18:3/18:3)
PE(18:3/20:0)	0.00681019	0.0081631	0.00653525	0.00704631	0.00549735	0.00653881	0.0062327	0.00536986	0.00720228	0.00530006	0.00629739	0.00349687	0.00605235	0.00502118	0.00501948	0.00607414	0.00715368	0.00796616	0.00787551	0.00864263	0.00686969	0.00508997	0.00796284	0.00720355
PE(18:3/20:1)	0.0150325	0.00760402	0.00800452	0.00849158	0.010352	0.00755703	0.00911284	0.0108086	0.0127628	0.00721047	0.0111474	0.00883489	0.00602208	0.00533669	0.00745401	0.00965214	0.0222909	0.0110869	0.0171527	0.00929339	0.0126859	0.00863573	0.00910405	0.00688691
PE(18:3/20:2)	0.00320719	0.00116511		0.000708313	0.00165154	0.001013		0.000974098	0.000730644	0.000781297			0.000922459	0.000748081	0.00140827	0.00130939	0.00447127	0.00472216	0.00145889	0.00191397	0.00322895		0.00144687	0.00100777
PE(18:3/20:3)	0.00096199	0.00128362	0.000564504	0.000512279	0.000990167	0.00167038	0.00122986	0.000256274	0.000773238	0.00091887	0.000391503	0.000384144	0.000748734	0.0014052	0.000336334	0.00185419	0.000255888	0.000994208	0.000577929	0.00017649	0.000922383	0.000882717	0.00132712	0.000602338
PE(18:3/20:4)		0.00053435		0.000884908		0.000414241	0.000468033		0.000915691	0.000424717	0.000584529	0.000286718		0.000846301		0.000722288	0.00403599	0.000830183	0.00165546	0.000839703	0.00354648	0.000293672	0.00265747	0.000288137
PE(18:3/20:5)	0.00139169	0.00412494		0.00227394	0.0014217	0.00367533	0.000898961	0.00130007	0.000351819	0.00117519	0.000594256	0.00216634	0.000293795	0.00255611		0.0040172	0.00215824	0.00254471	0.0010244	0.00383207		0.00233961	0.000535728	0.00310707
PE(18:3/22:0)				0.00129753		0.000790088			0.000916652	0.000838954	0.000537384			0.00110733		0.00145947	0.00133527	0.00321749	0.00220889	0.00237653			0.000667606
PE(18:3/22:1)	0.00172884	0.00243169		0.00231604	0.00260831	0.00138445	0.00123176	0.00220032	0.00103911		0.000569469	0.000907837				0.00194115	0.00252164	0.0039556	0.00288238	0.00444622	0.00106659	0.00388265	0.00144649	0.000578421
PE(18:3/22:2)	0.00184076	0.00212847	0.0040369	0.00232364	0.000439587	0.00265621	0.00164163	0.00231669	0.00237923	0.00183599	0.00259404	0.00213739	0.00263697	0.00219613	0.00322745	0.00158002	0.00268923	0.00126349	0.00157079	0.00269622	0.00281422	0.00152072	0.00258125	0.00312425
PE(18:3/22:4)	0.00261214	0.001039	0.00124852	0.00157845	0.00218644	0.00156368	0.00125497	0.00208391	0.00223157	0.00237059	0.00416163	0.00311555	0.00116467	0.00072954	0.000933592	0.00438818	0.00256481	0.000632096	0.00229754	0.00154308	0.00104832	0.00150834	0.00124133	0.00397476
PE(18:3/22:6)	0.000595175	0.00106152	0.000178472	0.000161878	0.000662368	0.00169476	0.000155071	0.00102527	0.000327114	0.000584015	0.00140644	0.00195967	0.000584136	0.00177874	0.000365717	0.00129714	0.000798815	0.00139792	0.00122438	0.00213794	0.00187754	0.0014139	0.0009019	0.00318804
PE(20:0/20:0)			0.000995404			0.000380202	0.000299844		0.000530095												0.000316808
PE(20:0/20:1)	0.0137837	0.0219187	0.0141797	0.0130815	0.018386	0.0123867	0.00746873	0.00965091	0.0129333	0.0127417	0.00783881	0.00822816	0.0106102	0.0204761	0.00653497	0.0211878	0.0210722	0.032831	0.0103862	0.014497	0.0115117	0.0148158	0.0116008	0.0177026
PE(20:0/20:2)	0.0374228	0.0387765	0.029249	0.0225207	0.02765	0.0284515	0.00828179	0.0107985	0.0171404	0.0109543	0.0129628	0.0102586	0.0239597	0.0228216	0.00883792	0.0270949	0.0341094	0.0443726	0.0201773	0.0251833	0.0166594	0.0253408	0.0203329	0.0385317
PE(20:0/20:3)	0.124558	0.156369	0.101072	0.114375	0.0935413	0.152327	0.0518152	0.0677658	0.0926217	0.0715059	0.0767516	0.0643935	0.125048	0.105483	0.0774463	0.126801	0.211857	0.179653	0.116365	0.123653	0.143297	0.121243	0.108046	0.141938
PE(20:0/20:4)	0.0764983	0.156963	0.105477	0.104337	0.0976019	0.143313	0.0793108	0.120448	0.186501	0.172196	0.117927	0.136457	0.332774	0.214742	0.179318	0.182313	0.137207	0.137295	0.250922	0.298725	0.185618	0.121189	0.172266	0.158796
PE(20:0/20:5)	0.00293791	0.0108885	0.0120353	0.0122625	0.00944705	0.0134959	0.0156779	0.0141598	0.0210322	0.0196951	0.0162898	0.0175185	0.0207131	0.0141051	0.0159957	0.0159224	0.0166288	0.0151332	0.0205104	0.0257368	0.0147626	0.0106081	0.0111794	0.0128886
PE(20:0/22:0)	0.000454722	0.0010423	0.000130779	0.000340072	0.000154879	0.000489502		0.000357896	0.000412486		0.0002661	0.000456958	0.000433011	0.00134517	0.000384349	0.00114717	0.000332145	0.000320674	0.000225482	0.000373558	0.00134036	0.000162493	0.000278378	0.000513352
PE(20:0/22:1)		0.00102912		0.000371979	0.000954586			0.000283623		0.000226877	0.000752582	0.000229777		0.0021915	0.000669672	0.000994088	0.00145958	0.000793787	0.000592755	0.00182362	0.000285292	0.000558851	0.000717277	0.00182982
PE(20:0/22:2)	0.00256028	0.00515124	0.00376236	0.00300705	0.00300035	0.00438884	0.000317844	0.000674029		0.000761864	0.000248579	0.000858823	0.00356527	0.00155066	0.000883019	0.00311877	0.00666145	0.00813969	0.00238965	0.00261404	0.00325025	0.00395578	0.00214718	0.00497484
PE(20:0/22:4)	0.0255192	0.0274313	0.02777	0.0304506	0.0327668	0.0289145	0.0144074	0.0128708	0.012489	0.0197315	0.015391	0.0157427	0.0518065	0.0483169	0.0313931	0.0662826	0.0404683	0.0429186	0.0449483	0.0604719	0.0334548	0.0424983	0.036485	0.0352704
PE(20:0/22:6)	0.018976	0.0240481	0.0244165	0.0196407	0.0239949	0.0209999	0.0350531	0.0198743	0.0283488	0.0291774	0.0294812	0.0249142	0.0450472	0.0258572	0.0460271	0.0419377	0.0297309	0.0658585	0.0515406	0.0504212	0.0342694	0.0442424	0.0553577	0.0305927
PE(20:1/20:1)	0.0314767	0.044173	0.0290987	0.0382652	0.0339043	0.0339398	0.03431	0.0228092	0.0241661	0.023861	0.0308222	0.0242871	0.033834	0.0308908	0.0515119	0.0346222	0.0347947	0.0426742	0.03997	0.0404823	0.0439337	0.0370632	0.0390451	0.0437134
PE(20:1/20:2)	0.0633761	0.0567977	0.0460406	0.0545386	0.0463249	0.0547863	0.024968	0.0235353	0.0265203	0.0203496	0.0209228	0.0181749	0.0427867	0.0392125	0.0721448	0.0486017	0.0800602	0.0906328	0.0524287	0.0432448	0.0537649	0.0429817	0.0783263	0.0673827
PE(20:1/20:3)	0.100959	0.0895192	0.105365	0.0879534	0.124741	0.0622519	0.0449205	0.0636566	0.0633853	0.0770003	0.0396542	0.0539216	0.0881323	0.0741176	0.136943	0.0997567	0.15378	0.151696	0.106847	0.121561	0.112554	0.0877532	0.155369	0.126614
PE(20:1/20:4)	0.111631	0.0806349	0.0986927	0.0627086	0.136172	0.0386256	0.0577727	0.0727534	0.121266	0.115266	0.0741344	0.136843	0.196629	0.131046	0.24981	0.249563	0.206463	0.128162	0.276128	0.252114	0.18827	0.128723	0.285162	0.228886
PE(20:1/20:5)	0.00575163	0.00755302	0.00467365	0.0044923	0.00410294	0.00602533	0.00801543	0.0074712	0.0138115	0.00935028	0.00971647	0.0141181	0.00819427	0.00783847	0.00945493	0.0210756	0.0185167	0.0169335	0.0238222	0.0185817	0.0157254	0.0179494	0.0170167	0.0167571
PE(20:1/22:0)	0.000721888	0.000876856	0.00118126		0.000412468	0.00169389	0.00059298		0.000994136	0.000254801		0.000720559	0.000308731	0.000778055	0.00133497	0.0009782	0.00422178	0.000861193	0.000890306	0.00112457	0.00200265	0.000384525	0.000369538	0.000369578
PE(20:1/22:1)	0.00269394	0.00272179	0.00322379	0.00360469	0.00284249	0.0020767	0.00114614	0.0030007	0.000441754	0.000544442	0.00103172	0.000518282	0.00158498	0.00294518	0.00260936	0.00490465	0.00567654	0.0106759	0.00630763	0.00559492	0.00391087	0.00574312	0.00683303	0.00426002
PE(20:1/22:2)	0.00916784	0.00672365	0.00839024	0.0103869	0.0102275	0.0105518	0.00358207	0.00500091	0.00485461	0.00353429	0.00508982	0.00515361	0.00753366	0.006255	0.00765537	0.00947237	0.0161001	0.0166332	0.00861112	0.0105529	0.0140371	0.014332	0.0124947	0.00722555
PE(20:1/22:4)	0.0328507	0.0189428	0.0425288	0.0255272	0.0293846	0.0365814	0.0273683	0.0208782	0.0227573	0.019854	0.0199646	0.0253178	0.0659927	0.0463817	0.0501414	0.0752283	0.0614582	0.0391928	0.0669266	0.0657794	0.0669141	0.0603645	0.0718773	0.0438284
PE(20:1/22:6)	0.0372894	0.0225366	0.0422547	0.0300132	0.0392008	0.0349484	0.0555874	0.0200865	0.0471566	0.0487605	0.0356293	0.0335061	0.0492737	0.0311121	0.0409131	0.0620878	0.0744836	0.0489878	0.0756506	0.0622602	0.0751153	0.0770936	0.0873039	0.0622318
PE(20:2/20:2)	0.00394926	0.00604769	0.00257535	0.00820055	0.00231754	0.00178114	0.00074359	0.000266227	0.000639085	0.000267902	0.000493052	0.000976559	0.00408846	0.00131574	0.00110716	0.00305729	0.0213752	0.0105087	0.00630661	0.00747772	0.010287	0.00874273	0.0105942	0.00728349
PE(20:2/20:3)	0.0137209	0.00704139	0.0099586	0.0110497	0.0141938	0.00893374	0.00523445	0.00177748	0.00185962	0.00318104	0.00157097	0.00150454	0.00943353	0.00804345	0.00273358	0.0228093	0.0511474	0.0488989	0.0228213	0.0223363	0.0375191	0.029654	0.0316809	0.0248578
PE(20:2/20:4)	0.0507893	0.0382496	0.0574689	0.0511794	0.0522243	0.0419229	0.0327965	0.0336597	0.0310449	0.0429791	0.0354979	0.0538969	0.0541136	0.04739	0.0612661	0.0727067	0.0774191	0.0477591	0.0945164	0.0795318	0.0791898	0.0684668	0.0693924	0.068895
PE(20:2/20:5)	0.00109177	0.00142394		0.00092511	0.00136116	0.000167469	0.000197086	0.000734047	0.00138524	0.000500914	0.00123129	0.00102251	0.000955831	0.00136247	0.00138627	0.00652208	0.00561896	0.00766634	0.00630759	0.00964334	0.00797293	0.00416264	0.00349286	0.00316248
PE(20:2/22:0)		0.000538266	0.000273998	0.000251385		0.000268875	0.000251655	0.000270559	9.09641e-05	0.000193088	0.000431569					0.00112012	0.00355787	0.00396046	0.00142593	0.00132329	0.00155737	0.00108221	0.00331344	0.00220331
PE(20:2/22:1)			0.000233019		0.000254393	0.000113113	0.00112605			0.000747701	5.7736e-05			0.000342648		0.00411446	0.00831514	0.00806307	0.00469466	0.0048851	0.00355695	0.00481467	0.00341528	0.00558167
PE(20:2/22:2)	0.000165629	0.00884846	0.00747508	0.00862005	0.0104374	0.00748698		0.00265537	0.0021863	0.00238127	0.0029616	0.00252276	0.00483784	0.00591628	0.00610671	0.00540052	0.0178303	0.0120471	0.00803544	0.00553593	0.00846547	0.0071952	0.00711575	0.00849571
PE(20:2/22:4)	0.0172524	0.0167033	0.0201184	0.0194625	0.0205913	0.0203675	0.00634757	0.00713468	0.00711594	0.00565737	0.00591541	0.00609369	0.023749	0.020302	0.0266347	0.029557	0.0267772	0.0180363	0.0346064	0.0271724	0.0278968	0.0287672	0.0270747	0.0235794
PE(20:2/22:6)	0.016958	0.0168682	0.0179787	0.0187849	0.0182868	0.0164316	0.00935511	0.00790283	0.0102805	0.0102246	0.00804767	0.0103344	0.0186713	0.0159343	0.0214711	0.0245345	0.0368993	0.0339911	0.0381567	0.0230098	0.0397235	0.0338558	0.035072	0.0306734
PE(20:3/20:3)	0.00889967	0.00813122	0.00835609	0.00743821	0.00893076	0.00810846	0.00198867	0.00307536	0.00396291	0.00498622	0.00418351	0.00423786	0.00513411	0.000172504	0.00617301	0.00558751	0.0144779	0.0124354	0.0103933	0.00916292	0.0136158	0.0108995	0.0137383	0.0130742
PE(20:3/20:4)	0.00653236	0.00395266	0.00768469	0.00598248	0.00644381	0.00746505	0.00715629	0.00620547	0.00704729	0.00515219	0.00625298	0.0100969	0.00870321	0.00447072	0.00847671	0.0249203	0.0211417	0.0197291	0.0391283	0.0293825	0.0354027	0.032728	0.0349781	0.0325882
PE(20:3/20:5)	0.00290628	0.00630288	0.00597996	0.00571512	0.0055378	0.00244745		0.00171568	0.00138411	0.00100199	0.000595356	0.000659546	0.000617236	0.00345593	0.00305511	0.00628176	0.0147641	0.0154502	0.00627413	0.00300752	0.00581907	0.00727872	0.00495523	0.00494166
PE(20:3/22:0)	0.0104422	0.0125283	0.00950599	0.00877764	0.00974574	0.00824633	0.00499926	0.00511925	0.00598773	0.00472041	0.00476482	0.0081648	0.00666401	0.00744288	0.00882814	0.00729166	0.00780148	0.0121283	0.00565189	0.00487226	0.00464443	0.00736244	0.00537467
PE(20:3/22:1)	0.0155689	0.0141853	0.014789	0.018182	0.0156783	0.014807	0.010377	0.00919332	0.007287	0.00663537	0.00781155	0.00872377	0.0105134	0.00894423	0.0094965	0.0107618	0.0243646	0.0248419	0.0102887	0.00872552	0.0158158	0.0125089	0.0150998	0.0152608
PE(20:3/22:2)	0.0134462	0.0131161	0.000228704	0.0091584		0.000296677	0.00869317	0.00691246	0.0102236	0.00816305	0.0082662	0.00763203	0.0105451	0.012051	0.015326	0.0142406	0.0142578	0.0242175	0.0137104	0.00653852	0.0170302	0.0229744	0.0154002	0.00952457
PE(20:3/22:4)	0.00991925	0.00824695	0.0115787	0.00646785	0.00620021	0.0055656	0.00371135	0.00509058	0.00256737	0.00292959	0.00477913	0.00220186	0.00666797	0.00716465	0.0103665	0.0184358	0.00852114	0.00511588	0.0230313	0.0154965	0.0121512	0.0199013	0.0115275	0.0198898
PE(20:3/22:6)	0.0112462	0.0124313	0.00846751	0.0100981	0.0116361	0.013517	0.00841719	0.00927583	0.0098841	0.0100059	0.00938423	0.00897636	0.0108419	0.0128513	0.0115507	0.0204931	0.0303874	0.0250905	0.0241667	0.0226154	0.0313163	0.0275194	0.0263942	0.0239029
PE(20:4/20:4)	0.00413312	0.0033946	0.00678306	0.00541145	0.00637793	0.00508697	0.00831571	0.00901737	0.00885276	0.0100021	0.000306315	0.000416389	0.0112808	0.00736333	0.00844288	0.0102074	0.00372492	0.00339089	0.0175768	0.00893746	0.00829667	0.00491566	0.00721669	0.00512432
PE(20:4/20:5)	0.00570184	0.00517804	0.00556347	0.00601023	0.0039449	0.0117812	0.00169068	0.00916985	0.00209137	0.0071147	0.00280265	0.00296184	0.00430289	0.00661753	0.00174503	0.0132211	0.00897661	0.017888	0.009882	0.0185886	0.00666951	0.00723535	0.00456848	0.0130509
PE(20:4/22:0)	0.00125024	0.00276499	0.000996899	0.00287214	0.000581669	0.00248758		0.000686133	0.00192787		0.000407994		0.0018812	0.00303075	0.000494186	0.0203503	0.0155661	0.0219045	0.0366204	0.0228913	0.0269157	0.0214953	0.025133	0.0190459
PE(20:4/22:1)	0.000359992	0.000939083						0.000705042		0.000485787		0.000634286		0.000411684	0.000416549	0.0382126	0.0391109	0.0329521	0.0611011	0.0387327	0.0562167	0.049247	0.0388403	0.0426983
PE(20:4/22:2)	0.0107952	0.0120001	0.0105288	0.00889275	0.0154892	0.0112409	0.0246447	0.0192987	0.0220208	0.0186348	0.0267837	0.0143496	0.0342341	0.0145923	0.025602	0.0413891	0.0422623	0.00675216	0.0677	0.0444331	0.0469102	0.00502496	0.0130748	0.00361065
PE(20:4/22:4)	0.00270435	0.00306407	0.00386969	0.00422915	0.00387683	0.00276708	0.0049559	0.00169068	0.0107951	0.00375702	0.00300732	0.00636355	0.00949692	0.00313631	0.0133737	0.0490981	0.0226377	0.0148032	0.0172995	0.0342731	0.0321358	0.0384882	0.00765299	0.0185719
PE(20:4/22:6)	0.00160709	0.00180504	0.000280454	0.000777878	0.00131825	0.00371278	0.00166925	0.00508087		0.000651759	0.00107353	0.00123577	0.00180721	0.00236563	0.000819199	0.000921766	0.00200594	0.00134972	0.00147902	0.0105325	0.00212448	0.00179731	0.00166656	0.00174184
PE(20:5/20:5)	0.00487477	0.013473	0.00510679	0.00957073	0.00503505	0.0150709	0.0122029	0.0194637	0.0070961	0.0141917	0.0120478	0.0147413	0.00770767	0.0151065	0.00426074	0.0207346	0.0106794	0.0149832	0.00462911	0.0225752	0.0126531	0.0099568	0.0102332	0.0142924
PE(20:5/22:0)	0.000815493	0.00142281	0.00119559	0.00173071	0.000679308	0.00238564	0.00174522	0.000986859	0.000748609	0.000609009	0.000822631	0.00127634		0.00134597	0.000466132	0.00345553	0.00262205	0.00331205	0.00211235	0.00722046	0.00108286	0.00112437	0.000836846	0.00181225
PE(20:5/22:1)	0.00124359	0.0013007		0.00159973		0.0014195	0.000199908	0.000451882		0.00117461		0.000678448	0.00145555	0.000993921		0.00308616	0.00222449	0.0028096	0.00260456	0.00267891	0.0010572	0.00172407	0.00187061	0.00165326
PE(20:5/22:2)	0.00206784	0.000561286	0.00266748	0.003329	0.00299387	0.00137949	0.00200353	0.00167477	0.00172729	0.00172364	0.00294636	0.00252105	0.00150529	0.00204777	0.00271703	0.00125257	0.00394682	0.00349822	0.00310733	0.00445273	0.00307517	0.00146909	0.00227163	0.00369645
PE(20:5/22:4)	0.00976511	0.0196166	0.0111258	0.035614	0.00872775	0.0389282	0.0126194	0.0233221	0.00384557	0.0209894	0.0158839	0.0199594	0.00932304	0.038156	0.00554809	0.0373285	0.0140509	0.0394268	0.0144419	0.0852823	0.0146541	0.0263673	0.0166908	0.0399865
PE(20:5/22:5)	0.00814441	0.00740806	0.0142504	0.016192	0.00672384	0.00758653	0.00785831	0.00305565	0.00302688	0.00327133	0.00776118	0.00185041	0.00740251	0.0235118	0.0128858	0.033021	0.018313	0.0239144	0.0182177	0.0363874	0.00992526	0.024735	0.00807592	0.0156308
PE(20:5/22:6)	0.0050617	0.00723828	0.00807746	0.0133441	0.0043975	0.00988921	0.00886031	0.00550077	0.00418366	0.00570902	0.00539185	0.00738732	0.00539092	0.0113016	0.00673691	0.0123377	0.0139675	0.0136865	0.0143487	0.0191242	0.00910689	0.0150922	0.00407469	0.0117564
PE(22:0/22:0)						0.00058769	0.000198278											0.000126709	0.000223202	0.000204948	0.000306796			0.00027663
PE(22:0/22:1)		0.000401997	0.000366087	0.000165097	0.000387642	0.000351056	0.000119821		0.00022385	0.000365818	0.000157372	0.000300793		0.000689154	0.000779734	0.000621606	0.000113279	0.00147061	0.000403868	0.00212887	0.000221011	0.00056118	0.000475664	0.000973053
PE(22:0/22:2)	0.000301522	0.00110251		0.000176564	0.000348655	0.000115676		0.000161389	0.000507449	0.000282032	0.000308597	0.000136767		0.000643952		0.000454929	0.000900538	0.00150911	0.000901939	0.00128303	0.000918313	0.00058866	0.00106426	0.000929982
PE(22:0/22:4)	0.000355205		0.000243002	0.000491614		0.000146536	0.000246094	0.00086156	0.00113317	0.000392016	0.000331035		0.000126381	0.00233891	0.00137246	0.0113471	0.00446689	0.00668987	0.00696441	0.00287902	0.00524919		0.00665693	0.000822433
PE(22:0/22:6)			0.000242745		0.000446176	0.000314989					0.000701728		0.000231416	0.000366355	0.000302252	0.000645518	0.00267967	0.000369207	0.00748006	0.000616831	0.00730335	0.00216442	0.000560396	0.00483668
PE(22:1/22:1)		0.000138758		0.0002225	0.000136685	0.000491412	0.000210586			0.000232277	0.000133097		0.000468365	0.000484681		0.000597102		0.00081631	0.000341934	0.000138077	0.000109219	0.000445607		0.000434574
PE(22:1/22:2)	0.000605419	0.00165142		0.00103267	0.000192069	0.000541438	0.000221748		0.000660975	0.000219727			0.000136155	0.000679359	0.000267934	0.000122422	0.000605179	0.000722462	0.000381533	0.00259069	0.00121902	0.00049665	0.00035293	0.000440101
PE(22:1/22:4)		0.00083811	0.0001601	0.00139669		0.00120716		0.000682009	0.00050335		0.00024647	0.0012761	0.000916939	0.000120847		0.0182904	0.0161322	0.0126959	0.0227602	0.0162456	0.0157668	0.0150058	0.0140921	0.0121345
PE(22:1/22:6)	0.00818153	0.0055207	0.00808286	0.0077095	0.0108865	0.00747381	0.0142258	0.0113637	0.0144679	0.0107068	0.0104384	0.0105282	0.0118615	0.00877156	0.0156528	0.016618	0.0197183	0.0155609	0.0238702	0.0137123	0.0188444	0.0193778	0.0227552	0.0164004
PE(22:2/22:2)				0.000298578	0.000260573	0.00139268	0.000339063				0.000285607	0.00034805		0.000258303	0.000437177	0.000128788	0.00150732	0.00119256	0.0008191	0.00095823	0.000566659	0.000405991	0.000797055	0.000213839
PE(22:2/22:4)	0.00390329	0.00285967	0.00555049	0.00231137	0.00286709	0.00362068	0.00119951	0.000940707	0.00380857	0.00231896	0.0025212	0.0036776	0.00224577	0.00466298	0.00649637	0.0149175	0.00170451	0.00877841	0.01325	0.00924234	0.0132316	0.00241639	0.0123205	0.0113623
PE(22:2/22:6)	0.00452976	0.00348061	0.00491105	0.00403305	0.0035301	0.00440246	0.00753578	0.00503605	0.00854022	0.0077696	0.00534587	0.00582672	0.00658166	0.00559792	0.00874302	0.00537642	0.00797347	0.00459631	0.00670237	0.00371141	0.00300739	0.00617888	0.0032852	0.000355156
PE(22:4/22:4)	0.00266474	0.00169522	0.000564725	0.000391232	0.000255562	0.000724318	0.0014265	0.000623161	0.00213537	0.000542873	0.00146812	0.00250131	0.00416007	0.000556633	0.00183726	0.0126149	0.00286687	0.00360978	0.00912117	0.0108061	0.00768399	0.00817075	0.0066135	0.007832
PE(22:4/22:6)	0.00617763	0.00615221	0.00502418	0.00894337	0.00544753	0.00730163	0.00532541	0.00437004	0.00839111	0.00536847	0.0153001	0.0142843	0.0191267	0.0162253	0.0194739	0.0381977	0.022471	0.0240966	0.0318505	0.0292256	0.0313891	0.0310238	0.0299451	0.0251047
PE(22:6/22:6)	0.000150969			0.000454774	0.000270718			0.00041255			0.000627343		0.000144429		0.000900846		0.00393756			0.00133868	0.00245864		0.00182716	0.00174908
LPE(14:0)				0.0188489				0.0429757						0.0666907
LPE(14:1)				0.0267828				0.044347						0.0672059		0.0353336
LPE(16:0)	3.74542	2.96542	3.47433	3.66546	3.50241	3.72893	3.85757	2.77271	2.94416	2.40855	1.91902	1.92361	4.97113	3.77313	4.32094	0.521738	1.07069	1.37574	1.96559	2.03081	0.765143	2.01985	2.27058	1.76164
LPE(16:1)	2.29482	2.1422	1.82735	1.98362	1.71146	1.63607	2.41303	3.88624	2.48777	3.23899	2.62421	2.69804	1.58513	2.06401	1.21693	1.36069	1.39549	1.59703	1.03463	1.7922	1.07954	1.21205	1.46911	1.42099
LPE(16:2)	0.0819591	0.0703734	0.101208	0.11702	0.0689768	0.0895182	0.104279	0.118284		0.125939	0.119569	0.0815556	0.0770739	0.121894	0.0968013	0.031216		0.0300399		0.0310972	0.20446	0.0331372		0.0871247
LPE(18:0)	6.53329	6.43763	5.02617	6.19139	7.18623	5.89004	12.8934	10.0759	17.6551	13.3374	16.1394	15.2928	9.35457	9.09762	9.78806	2.88419	3.34418	3.01413	5.06619	5.39607	7.60937	6.43901	8.90432	4.17882
LPE(18:1)	16.5785	16.4697	15.006	16.8612	17.0067	15.84	19.4329	23.0675	22.074	24.6125	23.4725	24.6861	15.8577	17.9377	13.2876	18.2141	15.586	16.8098	14.4657	19.9014	19.1214	20.741	16.3713	22.1417
LPE(18:2)	0.802771	1.00974	1.01877	0.781057	0.911308	0.813664	0.935223	1.2518	0.914201	1.24681	0.747536	0.954145	0.686248	0.979082	0.376378	0.854482	1.30016	0.903214	0.487497	1.06091	0.668299	1.10286	0.87955	1.14935
LPE(18:3)	0.0923275	0.0643111	0.14139	0.0564191	0.0757733	0.0415201	0.0738214	0.0918099		0.10964	0.0951499	0.14016	0.154156	0.0318219		0.0337677	0.116121	0.0635002		0.0387364	0.113832			0.0553778
LPE(20:0)	0.276194	0.421436	0.417937	0.723569	0.219362	0.565689	0.316865	0.44263	0.403237	0.361574	0.165926	0.245713	0.132252	0.677682	0.405604	0.468233	0.598908	0.479803	0.198817	0.558245	0.313715	0.517839	0.19376	0.440722
LPE(20:1)	3.75858	5.24125	2.97772	3.7227	2.75915	3.89779	2.49674	3.9354	2.46173	3.26847	2.73881	2.51644	1.38979	2.14859	1.30154	3.28473	5.88446	8.22461	1.28913	3.45781	3.33974	3.6535	3.34071	4.13489
LPE(20:2)	2.52178	2.45641	2.71147	2.39613	2.2995	2.14966	0.989235	1.09992	1.09954	1.14312	1.33008	1.12425	1.22971	1.31728	1.53162	1.6586	4.18188	3.69822	1.19748	1.21023	2.43978	2.31115	1.93097	1.84357
LPE(20:3)	7.19692	6.48985	6.22965	6.02433	6.1613	5.80562	2.91591	3.67119	3.47536	5.10672	4.66536	5.22035	3.61361	3.22208	2.9794	3.2227	7.89819	8.2701	3.18449	3.81503	7.30761	6.5662	6.26717	6.0547
LPE(20:4)	10.1087	7.49731	12.8428	9.23085	11.306	10.3593	17.9437	17.6021	15.6704	15.6495	14.7903	16.4953	14.5648	13.5192	15.5839	11.991	8.55613	5.79259	18.5673	15.1736	13.6625	10.7102	13.2414	10.4995
LPE(20:5)	0.399751	0.21253	0.18382	0.218807	0.31144	0.16019	0.863508	0.482379	0.87435	0.680452	0.789145	0.700091	0.638793	0.192035	0.37258	0.329375	0.24991	0.163821	0.474931	0.276022	0.27107	0.275518	0.370111	0.272951
LPE(22:0)	0.131643	0.484542	0.158815	0.365254	0.202511	0.31873	0.282349	0.394591	0.287126	0.320572	0.298102	0.231594	0.208432	0.382601	0.328359	0.374987	0.305303	0.386016	0.41018	0.444636	0.142163	0.317481	0.175636	0.29851
LPE(22:1)	0.565475	1.88485	0.610981	1.39977	0.835796	1.35469	0.150618	0.330523	0.198189	0.419779	0.228969	0.295073	0.707338	0.780355	0.167912	1.13198	0.990234	2.3228	0.427145	1.35604	1.0442	1.05934	0.590375	1.30841
LPE(22:2)	1.54505	2.64011	1.17774	1.73645	1.29496	1.70567	0.23104	0.651687	0.377539	0.564534	0.218707	0.446194	0.262048	0.780731	0.593616	1.23247	2.02532	3.58064	0.701585	1.0814	1.36288	1.48268	1.02004	1.81757
LPE(22:3)	20.9034	26.2446	21.6414	24.631	19.2373	24.7183	3.54641	3.90563	3.60123	3.73215	2.7926	3.70418	11.0129	12.8052	11.5776	15.224	24.8195	28.8741	11.6694	13.5935	16.5856	19.882	16.5259	20.637
LPE(22:4)	10.6764	9.74128	11.3423	10.8811	12.0882	11.6423	8.82272	8.59324	6.77685	7.48658	7.93067	7.22926	15.3064	16.5685	18.4385	21.8723	10.0828	7.79596	21.6859	16.7118	12.6231	12.13	13.0398	12.83
LPE(22:5)	8.49423	5.34067	8.79111	5.95457	8.82927	6.63686	13.8603	12.3038	11.9929	10.74	12.2854	10.5329	13.5238	10.0512	11.829	11.7951	7.94123	4.65097	13.0508	9.69318	8.00324	6.76747	9.53217	6.48931
LPE(22:6)	3.29281	2.18577	4.31895	3.01367	3.99232	2.64549	7.87037	5.23529	6.70628	5.44662	6.64868	5.48225	4.72414	3.41537	5.8037	3.47895	3.65351	1.96688	4.12325	2.37725	3.34238	2.77869	3.87717	2.57782
PE(O-16:0/16:0)	3.98829	4.39961	4.06839	4.55019	3.6151	4.82869	4.4497	4.83893	3.5475	2.50724	3.27017	2.76956	5.00743	3.98877	3.3812	3.9783	2.7721	3.32289	2.48447	4.67376	2.66847	3.47764	4.46243	3.09881
PE(O-16:0/16:1)	1.65348	1.60327	1.88093	1.61071	1.57717	1.58387	2.08411	2.60595	2.32883	2.0464	2.38081	2.58846	2.31045	1.30039	1.54311	1.21484	1.53223	2.04368	1.12133	1.28691	0.961463	1.38029	1.6219	1.269
PE(O-16:0/18:0)	0.168777	0.203924	0.131197	0.258479	0.224034	0.210685	0.27911	0.324633	0.173923	0.18519	0.1297	0.146362	0.485754	0.177249	0.193508	0.218477	0.100181	0.169736	0.122799	0.169611	0.180612	0.284138	0.353987	0.256786
PE(O-16:0/18:1)	7.17498	5.77455	7.46201	5.25353	7.91721	6.24184	7.96601	10.1655	9.2208	9.02861	9.36428	8.46424	7.29302	4.80961	6.13751	5.33215	7.32198	6.66935	4.74087	5.10868	7.26031	7.02985	7.11052	5.77516
PE(O-16:0/18:2)	0.366015	0.276121	0.327715	0.272504	0.409851	0.250254	0.420383	0.364283	0.430007	0.431337	0.413502	0.303434	0.315336	0.231862	0.354433	0.176728	0.363438	0.332463	0.19899	0.117098	0.289502	0.3167	0.248367	0.221638
PE(O-16:0/18:3)	0.0124254	0.0166633		0.00599151	0.0285292	0.00737811	0.0266123	0.0310989	0.0490269	0.0393661	0.0627675	0.0382393	0.0204526	0.0072286	0.0193454	0.00703849	0.030139	0.0204517	0.017135	0.00575909	0.0681146	0.00929457	0.0307137	0.0138532
PE(O-16:0/20:0)	0.0915436	0.214955	0.161541	0.207294	0.167641	0.175992	0.0740141	0.0341391	0.0172818	0.0368695	0.0345087	0.0162389	0.10203	0.0633533	0.0592329	0.0754682	0.11991	0.165864	0.0246861	0.172314	0.0162027	0.0616484	0.138601	0.0828185
PE(O-16:0/20:1)	3.67009	4.69443	2.58487	3.4101	2.69509	3.50291	3.06589	4.01417	2.92117	3.12297	2.89578	2.78016	1.64459	1.52369	1.12139	1.40996	4.80311	6.14396	1.11145	1.50579	1.85857	2.18683	1.98417	2.07484
PE(O-16:0/20:2)	2.20465	2.01258	1.58201	1.74025	1.63746	1.70118	0.805496	0.873013	0.985737	0.96701	0.966252	0.802803	1.09437	0.654903	0.769726	0.793965	3.07914	3.34498	0.649806	0.756483	1.34481	1.24377	1.38985	1.15006
PE(O-16:0/20:3)	2.59784	2.14583	2.43178	2.27237	1.98894	2.15747	1.35531	1.39272	1.89027	1.80664	2.05361	1.81607	1.63528	1.24209	1.47527	1.00716	3.86064	4.05708	0.94912	0.853515	2.15269	1.84509	2.26905	1.9292
PE(O-16:0/20:4)	2.16881	1.5712	2.2138	1.8077	2.21858	2.15146	6.22806	6.6965	9.01682	7.43654	9.1116	7.5818	3.22208	1.87453	2.52149	1.88027	2.74397	2.6463	2.56062	2.03606	3.27306	2.77371	3.07811	2.61545
PE(O-16:0/20:5)	0.148612	0.102873	0.125911	0.118426	0.172912	0.153231	0.440853	0.366892	0.632608	0.521448	0.575122	0.522757	0.151384	0.107162	0.116258	0.147598	0.145313	0.102172	0.158015	0.111951	0.191176	0.162126	0.169622	0.117805
PE(O-16:0/22:0)				0.00480344				0.0121962		0.0108172				0.00634526	0.0351823		0.0126607			0.0131788	0.00778628
PE(O-16:0/22:1)	0.437993	0.749479	0.266399	0.513792	0.311301	0.597393	0.0780796	0.111656	0.0432182	0.0708594	0.0737731	0.0646317	0.269243	0.159812	0.0899386	0.201438	0.492123	0.618626	0.0863676	0.228759	0.213073	0.365612	0.271665	0.384559
PE(O-16:0/22:2)	0.85875	1.50129	0.799493	1.08353	0.7956	1.05564	0.136416	0.288868	0.200953	0.25531	0.136742	0.17752	0.565173	0.398984	0.402533	0.679081	1.4522	2.06459	0.391652	0.686834	0.777797	0.922328	0.777249	0.916445
PE(O-16:0/22:4)	5.57823	7.0753	6.58725	8.20437	7.34065	7.50193	7.04219	9.33019	8.98118	7.90963	8.92141	8.53794	11.4751	9.45732	8.16032	11.0826	6.98843	8.38466	8.4094	9.23447	6.83149	7.10767	7.42148	7.7769
PE(O-16:0/22:5)	4.09442	3.90475	4.74356	5.13172	5.14048	5.02227	13.4839	15.3808	16.4359	15.2333	15.5219	13.7682	8.59375	6.79489	6.60508	8.48915	5.63859	6.38125	7.16352	6.85521	5.0666	5.33001	5.79778	5.43917
PE(O-16:0/22:6)	1.3283	1.08437	1.60836	1.44975	2.04989	1.67793	4.16815	4.6537	6.12622	5.61951	5.43568	5.54374	2.54526	1.5997	1.8601	1.9403	2.04529	1.90248	2.17718	1.39837	1.97641	1.74015	2.44157	1.88419
PE(O-18:0/18:0)	0.403593	0.329922	0.516047	0.387182	0.648459	0.517596	0.335893	0.284922	0.206342	0.221522	0.294829	0.210655		0.452031	0.616583	0.392071	0.267318	0.0766512	0.528903	0.409996	0.648297	0.527711	0.630017	0.380851
PE(O-18:0/18:1)	32.968	27.2352	27.9049	27.0012	29.0445	24.3694	25.1981	17.1428	15.7699	18.1577	17.1469	19.0143		34.4359	27.1758	23.5176	20.9932	15.14	26.7095	23.4493	28.9647	27.7854	25.966	25.2799
PE(O-18:0/18:2)	1.90649	1.71029	1.62844	1.46165	1.61081	1.16199	1.41151	0.870585	0.819153	1.20328	0.824206	1.19851	1.77601	1.44461	1.23418	0.856562	1.46126	1.21439	1.12915	0.996032	1.1005	1.07452	1.08665	0.981581
PE(O-18:0/18:3)				0.128596	0.132359		0.114037		0.144299		0.0961799	0.123506	0.184826	0.109324	0.125991	0.0576197	0.0777896	0.121769	0.0490435	0.0546334	0.0874188	0.12506	0.134384	0.126562
PE(O-18:0/20:0)	0.0496855		0.0839901			0.0740653	0.00897708	0.0175298								0.0621805	0.048324	0.170374	0.0291357		0.0330416	0.0672128		0.012084
PE(O-18:0/20:1)	2.04864	3.65724	1.77406	2.32838	1.5824	2.43723	0.817613	1.03542	0.935588	0.944406	0.775552	0.941517	1.12376	0.818021	0.996502	0.951225	2.28643	3.34216	0.763911	1.08827	1.18892	1.6148	1.26443	1.69326
PE(O-18:0/20:2)	1.60307	2.04929	1.5975	1.78643	1.14331	1.79552	0.357692	0.376529	0.415894	0.373485	0.343387	0.45222	1.49561	0.604791	0.831828	0.828339	2.56899	2.81478	0.797798	0.934989	1.11207	1.3746	1.40846	1.292
PE(O-18:0/20:3)	5.37482	6.47782	5.33247	4.71434	4.66128	4.89235	2.09824	1.95056	2.04627	2.25352	1.98612	2.05082	4.80264	2.53251	3.40316	3.11169	6.92228	6.25019	2.89919	3.05774	4.48047	4.09417		4.51251
PE(O-18:0/20:4)	6.29998	6.21673	7.27792	6.10113	6.71929	6.78511	8.09359	7.60538	7.16488	9.26097	8.02215	8.17126	14.6014	8.31627	10.0009	10.148	6.18154	5.24734	13.1505	11.9566	9.41285	8.39745	10.3658	9.86418
PE(O-18:0/20:5)	0.320455	0.306484	0.348129	0.322636	0.32901	0.265693	0.525355	0.455041	0.537684	0.575289	0.47635	0.583228	0.574702	0.392718	0.457168	0.427889	0.36494	0.321494	0.612385	0.621849	0.512513	0.431342	0.538913	0.474435
PE(O-18:0/22:0)							0.00395674	0.0217967			0.00201049	0.00611512				0.0127565	0.0153739	0.0444893	0.0161747	0.0167627	0.000750232	0.0257426	0.0228632
PE(O-18:0/22:1)	0.221924	0.530646	0.215564	0.366412	0.338865	0.481849	0.0195345	0.0516374	0.0179482	0.0532464	0.025282	0.0460524	0.140947	0.169142	0.022854	0.243965	0.361583	0.683908	0.124797	0.184268	0.133373	0.192931	0.137579	0.357374
PE(O-18:0/22:2)	0.695056	1.1427	0.81618	1.20803	0.746122	1.23156	0.0922166	0.141225	0.100069	0.145707	0.108305	0.158527	0.55526	0.469546	0.374202	0.468602	1.08882	1.52697	0.452006	0.537903	0.587045	0.591414	0.531201	0.737894
PE(O-18:0/22:4)	3.43563	4.36931	4.48871	5.41638	4.48354	6.76979	2.27939	2.64638	2.42182	2.77939	2.58266	3.24693	10.2771	6.28029	6.43967	8.10606	4.58862	5.71838	6.46702	8.69574	4.92531	5.99121	5.98946	6.46223
PE(O-18:0/22:6)	1.74775	1.35985	2.09919	2.06722	2.48796	2.31592	2.22843	1.92852	2.79732	2.65521	2.62591	3.08608	4.21272	2.05655	2.55392	2.98609	2.4387	2.28617	3.9382	2.78349	3.25429	3.11449	3.62179	2.94724
PE(O-20:0/20:0)	0.000845038	0.00585567	0.000799471	0.0139898		0.00170873	0.00890275	0.00139126	0.00703676	0.00584331		0.00397655			0.00454612	0.0220942	0.00463219	0.000871213	0.00687002		0.00438458	0.00480514	0.0127378	0.0180969
PE(O-20:0/20:1)	0.197795	0.294404	0.211553	0.496583	0.344268	0.383362	0.0969038	0.10855	0.105627	0.0630523	0.055995	0.037902	0.133261	0.170752	0.143254	0.17498	0.317643	0.514106	0.178284	0.184666	0.231203	0.201639	0.169889	0.348001
PE(O-20:0/20:2)	0.404912	0.535227	0.480586	0.650408	0.423814	0.454401	0.0881966	0.0821487	0.059167	0.081863	0.0618387	0.094436	0.305583	0.191801	0.240479	0.193952	0.504894	0.593768	0.276501	0.236078	0.287731	0.370409	0.191182	0.33938
PE(O-20:0/20:3)	1.26298	2.08443	1.65177	2.22261	1.48293	1.62911	0.280974	0.318735	0.272948	0.430924	0.239008	0.394275	1.59183	1.01717	1.11061	1.02865	1.55753	1.91207	1.18489	1.46348	1.51623	1.62187	1.50131	2.18975
PE(O-20:0/20:4)	2.67204	2.46716	3.92176	3.23351	3.07207	2.98912	2.3493	2.07013	1.92516	2.23543	2.00294	3.08566	6.42105	3.59096	6.01204	4.71343	2.1978	1.43177	4.50052	4.53071	3.05086	3.37571	3.97916	4.46842
PE(O-20:0/20:5)	0.116433	0.125023	0.123164	0.154531	0.138757	0.14507	0.160873	0.174938	0.204764	0.149291	0.132304	0.150591	0.330755	0.170863	0.307446	0.217961	0.125026	0.103492	0.172357	0.221092	0.1285	0.180021	0.140186	0.18805
PE(O-20:0/22:0)		0.00484948	0.0151895	0.00771401		0.00357617	0.00729548	0.00189811	0.00248261	0.00865033	0.002678		0.0118811		0.0134625	0.00916814	0.00383551	0.00295419	0.010702	0.0217605	0.00534572	0.0122911	0.0111691	0.00617366
PE(O-20:0/22:1)	0.0310836	0.0192456				0.0405895		0.00660396			0.00179237	0.00540667		0.00341729		0.0316018	0.0332307	0.0496305	0.00459737	0.0540295	0.0228085	0.0040048	0.0348482	0.0072567
PE(O-20:0/22:2)									0.00612198			0.00517779				0.0477967	0.173194	0.229195	0.0608605	0.118023				0.0347544
PE(O-20:0/22:4)	0.965153	1.11098	1.30023	1.25473	1.21387	1.39176	0.45772	0.491624	0.332014	0.476512	0.266533	0.372617	2.89524	1.58926	1.85687	1.72973	1.20511	1.18319	2.15754	2.05994	1.98764	1.44237	1.61964	1.40682
PE(O-20:0/22:6)	0.730475	0.636148	1.23661	0.78087	1.10591	1.04319	0.86105	0.730479	0.70608	0.695685	0.579428	0.638095	1.83476	0.78618	1.2329	1.02551	0.710465	0.649347	1.41176	1.10796	1.1856	1.14198	1.07521	0.864467
PE(P-16:0/16:0)	3.70326	3.87789	3.85392	3.48842	3.04768	2.87884	2.86813	2.59949	2.10655	1.62513	1.89977	1.70181	2.94653	3.1475	2.82977	1.66704	1.25799	1.47745	1.50482	1.74308	1.8631	1.86203	1.84935	1.69441
PE(P-16:0/16:1)	4.46195	3.82041	3.50988	2.87044	2.99741	2.65668	4.55611	5.0919	5.03254	4.88035	5.44231	5.04837	2.0159	1.8655	2.06968	1.23441	2.40197	2.77079	1.04344	1.04862	1.51145	1.63723	1.63255	1.37975
PE(P-16:0/18:0)	0.205162	0.167566	0.139635	0.244862	0.313307	0.218849	0.193449	0.312398	0.107257	0.276996	0.151737	0.291248	0.259093	0.182698	0.195633	0.207791		0.0877391	0.0320404	0.156938	0.0371554	0.0863833	0.0221485	0.0704267
PE(P-16:0/18:1)	16.55	13.7029	13.9631	10.6016	13.5716	14.1673	15.9138	16.0226	19.2359	19.2126	21.3754	21.31	9.21905	8.46807	9.50295	6.16148	10.7226	11.247	5.97041	5.9305	9.99971	10.4123	8.63197	8.26235
PE(P-16:0/18:2)	0.760187	0.471209	0.686077	0.490677	0.633823	0.553638	0.696942	0.793608	0.810961	0.915033	0.855819	0.880788	0.368272	0.344029	0.405006	0.238422	0.609974	0.555235	0.187024	0.157468	0.336877	0.351424	0.356372	0.276459
PE(P-16:0/18:3)	0.0812298	0.0529973	0.0722709	0.0401383	0.103497	0.0559779	0.0743572	0.0920581	0.152223	0.156751	0.116705	0.137334	0.0199572	0.0161226	0.0306112	0.0221005	0.0701052	0.0520538	0.0164077	0.0094789	0.0350824	0.0279444	0.032214	0.0335748
PE(P-16:0/20:0)	0.0389918		0.0693401	0.0762056	0.0438372	0.0964495	0.0118979	0.0487874	0.0172464		0.0237838	0.00193736	0.0588386	0.038612	0.0316358	0.0240166	0.0454663	0.0591015	0.0315339	0.00774061	0.0110374	0.0231137	0.046957	0.0296767
PE(P-16:0/20:1)	3.48292	4.16346	2.80742	3.22356	2.47466	3.07725	2.63386	3.01332	2.29791	2.58948	1.85274	2.05291	1.30489	1.48417	1.30589	1.04549	3.35802	4.10612	0.72881	1.12221	1.46185	1.64165	1.41811	1.81971
PE(P-16:0/20:2)	2.25273	2.20793	2.02114	1.83709	1.5755	1.72885	0.632534	0.618163	0.64732	0.673999	0.596665	0.540574	0.928153	0.83425	1.01373	0.857504	3.05177	3.12181	0.595552	0.53475	1.41322	1.23196	1.22208	1.27312
PE(P-16:0/20:3)	3.53167	3.20473	3.48523	3.18572	3.05566	3.31689	2.69727	2.34238	2.53799	2.57429	2.45802	2.58031	1.44304	1.62328	1.47539	1.26251	4.0607	3.82695	1.0591	0.941263	2.5089	2.01193	2.16516	2.10373
PE(P-16:0/20:4)	5.60047	4.71021	6.14339	6.03708	6.75192	5.77765	14.755	14.3852	13.1018	12.4633	13.9985	12.5544	5.3369	5.64689	5.61306	4.92084	4.43178	4.38804	4.88493	4.14971	5.79544	5.26245	5.83934	5.06552
PE(P-16:0/20:5)	0.285951	0.220055	0.310319	0.18981	0.252653	0.23485	1.03191	1.08601	1.00864	1.05848	1.05832	0.971268	0.241386	0.237217	0.23731	0.155048	0.22482	0.176979	0.164828	0.12791	0.197431	0.162217	0.176674	0.154709
PE(P-16:0/22:0)	0.0381049	0.083447	0.0263318	0.0501519	0.0246235	0.0417264	0.00782396	0.0190625	0.0210052	0.0173331		0.02226	0.00879525	0.0108998		0.000387051	0.01731	0.0308289	0.00584368	0.0123081	0.0120472	0.016499		0.00624898
PE(P-16:0/22:1)													0.120969	0.20482	0.140302	0.151504	0.355752	0.472301	0.0846304	0.128151	0.124779	0.162594	0.174092	0.243004
PE(P-16:0/22:2)	1.38146	1.86189	1.27034	1.53381	1.12682	1.39651	0.254968	0.356811	0.248067	0.318108	0.23001	0.315557	0.586637	0.675537	0.52041	0.493588	1.68835	1.90446	0.35732	0.46073	0.613296	0.878334	0.627151	0.868104
PE(P-16:0/22:4)	10.0246	9.95873	11.1226	11.2264	11.2303	10.8848	9.65612	10.2795	8.07647	8.06282	8.29194	7.82121	15.8058	15.9331	14.9743	14.1354	8.94007	7.66261	11.9034	11.5658	8.95122	9.95589	9.383	10.0197
PE(P-16:0/22:6)	2.60259	2.01091	3.43224	2.73776	3.67377	2.72751	7.35511	5.65815	6.91841	5.81033	5.46741	5.57251	3.64574	3.26027	3.5349	3.32764	3.25367	2.46892	3.41324	2.42041	2.92451	2.57335	2.92382	2.75844
PE(P-18:0/18:0)	0.925307	0.738376	0.884272	1.09025	0.803743	0.84227	1.18779	1.34447	0.873581	1.42136	1.11446	1.56282	1.4145	1.15153	1.1663	0.717977	0.332433	0.396321	0.538277	0.74851	0.637862	0.675147	0.573499	0.78425
PE(P-18:0/18:1)	12.3529	13.4592	10.8665	13.2521	12.3881	11.8299	10.8604	10.8391	11.2498	11.1347	10.4421	11.3836	11.8093	13.4101	12.0623	8.3311	11.2549	11.4574	8.51319	9.37908	12.0711	12.2552	11.7774	11.1992
PE(P-18:0/18:2)	0.544212	0.344835	0.409907	0.524057	0.572049	0.438869	0.532872	0.458835	0.479779	0.573591	0.471663	0.49429	0.486556	0.444389	0.493853	0.504906	0.896099	0.9075	0.507901	0.570332	0.603217	0.586515	0.772965	0.71217
PE(P-18:0/18:3)	0.166345	0.181449	0.182772	0.203939	0.163923	0.160846	0.133373	0.146502	0.155147	0.14399	0.150925	0.192572	0.10643	0.143036	0.104079	0.103247	0.212776	0.201308	0.0924552	0.139993	0.172405	0.147712	0.163006	0.144419
PE(P-18:0/20:0)	0.0641041	0.137183	0.0445417	0.084012	0.0731385	0.108219	0.0283763	0.0356539	0.0213685	0.0408052	0.0178598	0.0331954	0.0609079	0.0714907	0.0446587	0.0436304	0.0420065	0.0868663	0.0272573	0.0694207	0.0376436	0.0346906	0.0335921	0.0584313
PE(P-18:0/20:1)	1.52414	2.13465	1.37458	1.6911	1.19171	1.79765	0.700816	0.885993	0.876422	0.911811	0.708585	0.833269	0.804483	1.00669	0.737797	0.697367	1.76812	2.24996	0.531977	0.881705	0.922571	1.01997	0.886897	1.05226
PE(P-18:0/20:2)	1.56823	1.77889	1.54033	1.37788	1.17618	1.30593	0.301209	0.358017	0.402856	0.39892	0.388697	0.391107	0.812293	0.761325	0.780057	0.672611	1.92918	1.90337	0.548254	0.640434	0.803532	0.978047	0.942416	0.965465
PE(P-18:0/20:3)	4.92933	4.84445	4.05141	4.16396	4.1386	4.3537	1.67883	1.65448	1.91319	2.13899	1.92513	2.04057	2.54211	2.30752	2.4957	2.61433	8.34116	8.34859	3.28843	3.6063	6.37143	5.91423	5.62017	6.03916
PE(P-18:0/20:4)	10.2132	10.972	12.6506	12.0662	13.1364	12.9679	10.5458	11.1883	10.9434	10.3698	10.9771	9.52302	17.2484	15.8807	16.9629	21.9027	13.5099	12.6508	28.8817	28.0977	20.8284	20.9014	22.767	24.0694
PE(P-18:0/20:5)	0.481425	0.416768	0.572063	0.515872	0.483458	0.525608	0.806668	0.777817	0.963993	0.810898	0.776302	0.698951	0.72803	0.671664	0.717574	0.849094	0.701063	0.544833	1.14934	1.00705	0.798902	0.706209	0.797477	0.775766
PE(P-18:0/22:0)	0.00392783	0.0319419		0.00103851			0.00398593	0.00750984	0.00230396	0.00295686		0.00329835				0.00794591	0.00924255	0.000650169	0.00385353	0.0220955		0.0151605		0.00471816
PE(P-18:0/22:1)	0.223295	0.512869	0.183241	0.307788	0.176846	0.366397	0.0367881	0.0666045	0.0307112	0.0580952	0.0399153	0.0433388	0.115705	0.211831	0.105445	0.137945	0.211999	0.45638	0.0690053	0.169862	0.113469	0.169411	0.121865	0.173243
PE(P-18:0/22:2)	0.623723	1.10661	0.61711	0.865937	0.556467	0.884434	0.092718	0.15759	0.0845789	0.16073	0.105352	0.135777	0.352891	0.527953	0.346459	0.516402	0.946921	1.16335	0.282805	0.52377	0.512896	0.63053	0.521355	0.716445
PE(P-18:0/22:4)	4.93369	5.96568	5.37801	6.95814	6.03643	6.59588	2.62786	2.80567	2.69021	2.89586	2.55225	2.80175	9.72823	11.4162	9.57965	14.9244	6.73073	6.94579	12.0494	12.0883	8.13882	8.32061	8.67339	8.18457
PE(P-18:0/22:6)	2.55804	2.06488	2.99414	2.57872	3.50068	2.7698	3.08974	2.65165	3.327	3.11874	2.89435	3.02461	3.61486	3.199	4.33295	6.43575	5.77709	4.50239	7.23884	5.47974	6.60409	5.61109	6.24929	5.65657
PE(P-20:0/20:0)				0.00694662										0.00938293		0.00931921		0.0151225		0.0132361			0.00848614	0.00680027
PE(P-20:0/20:1)	0.0641208	0.222407	0.100247	0.170335	0.112566	0.17512	0.0423297	0.0959358	0.0580323	0.0439193	0.0571591	0.0900382	0.0621665	0.0704933	0.0767421	0.0602844	0.0712745	0.175744	0.0241114	0.115938	0.0685237	0.0944147	0.0701922	0.102936
PE(P-20:0/20:2)	0.132256	0.262985	0.253961	0.278293	0.238598	0.273282	0.0591551	0.090036	0.0426417	0.0896339	0.0727383	0.095235	0.104879	0.119624	0.142829	0.0758847	0.21849	0.241032	0.0826951	0.13433	0.103648	0.121805	0.0909131	0.162477
PE(P-20:0/20:3)	1.11983	1.33405	1.36725	1.78786	1.29126	1.5895	0.690325	0.62294	0.602215	0.835239	0.562841	0.75474	0.810153	0.812784	0.840208	0.64673	0.899354	1.15404	0.415146	0.816487	0.682347	0.60847	0.6242	0.792871
PE(P-20:0/20:4)	1.68235	1.80798	2.37705	2.59365	1.71375	1.93881	2.2047	2.23511	1.9695	2.90401	2.08992	2.90983	2.90293	2.44628	3.31581	2.98867	0.895114	1.15604	2.48975	3.28784	1.78087	1.88709	1.75063	1.50378
PE(P-20:0/20:5)	0.0753724	0.0813467	0.0897398	0.0935693	0.0665596	0.0839853	0.129745	0.151874	0.168917	0.194404	0.153906	0.202595	0.0973428	0.0884914	0.120539	0.136507	0.052452	0.0483302	0.129865	0.150429	0.0679028	0.0626649	0.0572546	0.06381
PE(P-20:0/22:0)		0.00406791			0.00452656	0.00669062							0.00839182			0.00183947	0.00224176			0.00729967		0.00477649
PE(P-20:0/22:1)	0.0242143	0.0509425	0.0169347	0.0481286	0.0157303	0.0430974		0.00774612		0.0073029	0.00343459					0.0206928	0.0135861	0.0399337	0.00297589	0.0207952		0.00866455	0.00902954
PE(P-20:0/22:2)	0.0516387	0.10844	0.0456334	0.101528	0.056684	0.0810164		0.0143812	0.0104408	0.0217656	0.0074372	0.0122762	0.0503578	0.0592093	0.0377205	0.0403007	0.0520613	0.0568566	0.0230287	0.0520176	0.0303091	0.0217416	0.0231541	0.0225736
PE(P-20:0/22:4)	0.371388	0.600487	0.605411	0.84126	0.711492	0.605317	0.35196	0.258212	0.269116	0.447026	0.222394	0.389037	1.11141	0.85028	0.989268	0.971894	0.331763	0.514145	0.544213	0.893096	0.380027	0.451786	0.430918	0.351551
PE(P-20:0/22:6)	0.365774	0.323197	0.48113	0.563732	0.514045	0.441968	0.555355	0.426106	0.544572	0.640415	0.446377	0.581583	0.717683	0.366973	0.666627	0.683399	0.309608	0.374921	0.582152	0.567199	0.472974	0.475447	0.533886	0.398257
PG(14:0/14:0)
PG(14:0/14:1)	0.0322004	0.0309297	0.0486777		0.013611	0.0118233	0.0174007	0.00764823	0.026757	0.0365479	0.0329765	0.0169597	0.0205494	0.015985		0.0144976	0.00986529	0.0355823		0.0091495	0.0106316			0.00791693
PG(14:0/16:0)	0.328579	0.266081	0.253314	0.229946	0.242379	0.24144	0.381004	0.312866	0.338815	0.241176	0.31475	0.289057	0.240749	0.202675	0.271322	0.216207	0.23725	0.258881	0.162857	0.150561	0.18591	0.17092	0.156646	0.19156
PG(14:0/16:1)	0.222103	0.169676	0.0749827	0.127883	0.170299	0.0793449	0.165184	0.134018	0.181566	0.126549	0.17602	0.204124	0.111452	0.114168	0.0925878	0.0954176	0.095955	0.164801	0.0552616	0.108034	0.100124	0.100688	0.0881595	0.0733625
PG(14:0/18:0)	0.16358	0.100765	0.188072	0.0616642	0.0623792	0.0687171	0.177309	0.0841719	0.143531	0.0705991	0.123033	0.11714	0.0749451	0.130312	0.0592921	0.0627226	0.0813755	0.0856179	0.0738009	0.127055	0.0496855	0.0180689	0.104629	0.081372
PG(14:0/18:1)	1.68526	1.65882	1.73393	1.48132	1.84175	1.41983	2.40015	2.56679	2.64034	2.40116	2.42113	3.07103	1.49564	1.32596	1.28441	1.34557	1.83042	1.74305	1.15334	1.18134	1.35776	1.5327	1.59327	1.59599
PG(14:0/18:2)	0.104691	0.0237031	0.0721072	0.0204463	0.010635	0.0305632	0.0267238	0.00761169		0.0291547	0.0597806	0.0455868	0.0567031	0.0613056	0.0494416	0.0539172	0.0682173	0.0322302	0.0219263	0.0278858	0.0347191	0.0293835	0.0768559	0.0585229
PG(14:0/18:3)		0.0224951	0.0124224	0.012469	0.0258734	0.00936665	0.0116259	0.017225		0.0198714	0.0070253			0.00784306			0.0206479	0.0127715	0.00645969	0.0196638	0.00405315	0.0172745	0.042867
PG(14:0/20:0)	0.0465736	0.0465857	0.0081595	0.0326679	0.0178001	0.0269831	0.0393103	0.00628321	0.0176847	0.0677782	0.00861859	0.0204844	0.030525	0.0197265	0.013501	0.0100823	0.0183325	0.0319792	0.0215088	0.0267721		0.0383431	0.0194263	0.0193795
PG(14:0/20:1)	0.39083	0.377966	0.50411	0.620811	0.500533	0.562015	0.475813	0.654229	0.470069	0.414076	0.439987	0.573614	0.624705	0.517489	0.4944	0.581255	0.464296	0.651733	0.509044	0.554938	0.583101	0.585124	0.588275	0.596258
PG(14:0/20:2)	0.0405094	0.043303	0.0239653	0.0339603	0.0706305	0.0218436	0.0475156	0.0482683	0.076733	0.0492101	0.0812118	0.0896645	0.0599395	0.0417168	0.0348146	0.0551677	0.0476974	0.0541027	0.0193343	0.0339237	0.0285691	0.0469042	0.0707122	0.0556914
PG(14:0/20:3)	0.0447534	0.0350164	0.0294047	0.00472267	0.0418164	0.0124579	0.03109	0.00311273	0.0274191	0.00695286	0.00914105	0.0220745	0.0322523	0.00805685	0.0155019	0.00652551	0.0390216	0.0161805	0.0289569	0.0161228	0.0107731	0.00413992	0.0212408	0.0403708
PG(14:0/20:4)	1.22675	1.83811	1.20293	0.9055	1.02567	1.05047	0.916283	0.80803	1.24998	0.835716	0.825075	0.817612	1.01224	0.775732	1.60665	1.08186	1.25949	0.878826	1.32904	1.15616	1.00766	0.875713	1.28655	0.864749
PG(14:0/20:5)	0.227977	0.439505	0.323315	0.266026	0.210479	0.174152	0.184041	0.126156	0.252278	0.191061	0.125315	0.158325	0.19917	0.163896	0.295681	0.165933	0.229069	0.195702	0.194141	0.246104	0.243142	0.204935	0.288139	0.168813
PG(14:0/22:0)	0.013798	0.0427597	0.0162028	0.0104117	0.0195062	0.00731567	0.00842811	0.000346339	0.0174375	0.00960873	0.00671217	0.00836264	0.0104362	0.0134568	0.0101827	0.0080296	0.0044403		0.00302351	0.0150328	0.00454362	0.0169536	0.0106666	0.011901
PG(14:0/22:1)	0.0585059	0.0279609	0.0670352	0.0170508	0.0372466	0.0463038	0.0486783	0.0712682	0.160092	0.0322865	0.0936667	0.0590363	0.0200828	0.0262317	0.0209305	0.0249987	0.0764673	0.0997832	0.0309437	0.0903931	0.0463693	0.0229087	0.0507465	0.0335081
PG(14:0/22:2)	0.0237301	0.0122059	0.0403725	0.03187	0.0120074	0.0270457	0.0322206	0.0196188	0.0447955	0.0166718	0.0254608	0.0120501	0.0125216	0.0162631	0.0316965	0.029107	0.0471072	0.0693509	0.017414	0.057595	0.0391516	0.0615317	0.0254082	0.0585479
PG(14:0/22:4)	0.0457395	0.0284206	0.021644	0.029655	0.0262782	0.0164753	0.0223784	0.015575	0.0214119	0.0165923	0.0277384	0.010408	0.0194258	0.0609119	0.0455134	0.0235588	0.0212319	0.0386159	0.0354241	0.0280089	0.0314902	0.0134451	0.021853	0.0182852
PG(14:0/22:6)	0.0288483	0.0271072		0.00705887	0.00459631	0.0234134	0.00728712	0.00889832	0.0341948	0.00641462	0.00731379	0.00660771	0.00464425	0.0127072		0.0123698	0.00989926	0.0182208	0.0180367	0.0185125	0.00740022	0.0162182	0.0207758	0.0156177
PG(14:1/14:1)		0.0114592				0.00900073		0.0135732	0.00798764	0.00737879	0.00679044		0.00728353						0.0140078	0.00908357	0.010516			0.00372586
PG(14:1/16:0)	0.0968789			0.0258432	0.110659	0.0312332	0.0673607	0.0322237	0.0915734	0.053507	0.081713	0.0125942	0.0684981	0.044447	0.0211799	0.0171765		0.0399076	0.0259208	0.100527	0.0156558	0.0428533	0.0272118	0.0322885
PG(14:1/16:1)	0.202757	0.166643	0.201963	0.0930156	0.0602725	0.0546283	0.0639309	0.114939	0.114174	0.126933	0.108091	0.109357	0.0699699	0.114565	0.0503895	0.0462245	0.0464089	0.0829704	0.0443043	0.0528125	0.0634358	0.0306876	0.0620778	0.0676941
PG(14:1/18:0)			0.0598271	0.0382735	0.0334635	0.0453108		0.0456207	0.0575254		0.0449785	0.0352475		0.0635603	0.039187	0.0170222	0.0499351	0.0272086	0.0128798	0.0837692	0.08738	0.0517114	0.0256853	0.0357146
PG(14:1/18:1)	1.31202	1.54551	0.267412	0.794881	0.296034	0.294188	0.161574	0.729038	0.504878	0.391127	0.21895	0.464301	0.414798	0.62896	0.303573	0.523646	0.193131	0.730336	0.197181	0.680123	0.125409	0.404069	0.285994	0.263628
PG(14:1/18:2)	0.0381414	0.0734564	0.0423	0.0542128	0.0324786	0.0292319	0.01761	0.0188451	0.0387772	0.00895389	0.0183074	0.0156115	0.0398026	0.0227842	0.0488545	0.0245186	0.00760462	0.0249729	0.020072	0.0285211	0.015349	0.0231956	0.0301074	0.025787
PG(14:1/18:3)				0.00627784	0.0125915	0.0102007						0.0124984		0.0113406						0.00622939		0.0136417
PG(14:1/20:0)	0.00379233	0.0169305	0.00608075	0.0107806		0.0157927	0.010412	0.0108665	0.00397908	0.0124721	0.00547904	0.0122969	0.00866519	0.00450185	0.0114805	0.0192844	0.0142118	0.0210053		0.0139395	0.00368704	0.00800499		0.0120494
PG(14:1/20:1)		0.041831	0.027482			0.0197343		0.00708661	0.0119477	0.0286896		0.00845875			0.0132154	0.0112081	0.00750607	0.0308955	0.0200977	0.0431446	0.0116299	0.00674361		0.0128377
PG(14:1/20:2)	0.0221679	0.058731	0.0265941	0.0495018	0.0377919	0.0398557	0.0261109	0.0143757	0.013453	0.0270833	0.0135885	0.0153129	0.00914153	0.0270321	0.0173811	0.0169986	0.0184159	0.0498456	0.0110648	0.0266888	0.0118152	0.00679916	0.00668386	0.0082085
PG(14:1/20:3)	0.025481	0.0387845	0.0274986	0.0340729	0.0130214	0.00986577	0.00828536	0.0332435	0.027438	0.021	0.00806054	0.0111661			0.0245981	0.005718	0.00788316	0.0196511	0.00873156	0.0203162	0.0203726	0.0200115
PG(14:1/20:4)	0.0561782	0.067963	0.0248875	0.0263201	0.023213			0.0620358	0.0508158	0.0186085	0.0679571	0.0542241	0.0116802	0.0352015	0.0282254	0.0164163	0.006868	0.0210665	0.0169427	0.035752	0.0154142	0.0148372	0.0345718	0.0223113
PG(14:1/20:5)	0.0111978	0.00741477		0.0111544	0.0184358	0.00271411	0.00247021	0.0108644	0.0291244	0.00321015		0.00574237								0.00706379	0.00800159	0.00266131
PG(14:1/22:0)	0.00888214	0.00852964		0.00744273	0.00715649	0.0129548	0.00346123	0.00174089	0.0141869	0.00336461		0.00719304	0.0049061	0.00451282			0.00570308	0.0159884	0.0147843	0.00854509	0.00390063	0.00313332	0.00276494	0.00319681
PG(14:1/22:1)		0.0260829	0.0246612	0.00770394				0.0157825	0.00769791		0.010867			0.00469853		0.0096132		0.00614458		0.0146084		0.00974691	0.00319987	0.0062306
PG(14:1/22:2)	0.0265829	0.0104189		0.00766383		0.0144456		0.00375341		0.00322775	0.00337787	0.00917177	0.00736942	0.00264093	0.0204522		0.0178481	0.033273	0.0216547	0.00867105			0.00417905	0.0184863
PG(14:1/22:4)	0.0578529	0.0151706	0.00706085	0.0330655	0.0198749	0.0112562	0.0146774	0.0937951	0.0319675	0.0058763	0.0257376	0.0213099	0.0160907	0.0129879	0.0188014	0.0321538	0.00593112	0.0196759	0.0273917	0.0339459	0.00381443	0.034895	0.0150973	0.011541
PG(14:1/22:6)		0.0167744		0.00761385		0.00637627		0.00559994	0.0409265	0.00609772	0.0135201	0.0109385	0.00876843	0.0074537			0.0230518	0.00931764	0.0217499	0.0116024	0.014189	0.00535539
PG(16:0/16:0)	0.961148	0.666289	0.928433	0.691369	0.905076	0.736561	1.13584	0.627685	1.01376	0.671579	0.874713	0.695759	0.877233	0.855208	0.910027	0.910669	0.991562	0.816548	0.643598	0.705687	0.628197	0.766599	0.871209	0.713572
PG(16:0/16:1)	1.10439	0.956101	1.23596	0.86392	1.09328	1.02796	1.27344	1.09725	1.46806	1.11741	1.32984	1.02912	1.0612	0.982326	0.915475	1.08384	1.0849	1.07087	0.897981	0.673421	0.785945	1.05536	0.96853	0.7728
PG(16:0/18:0)	0.273017	0.244319	0.760325	0.0590865	0.272375	0.275047	0.374007	0.398052	0.499381	0.263569	0.836439	0.201155	0.737543	0.21177	0.714455	0.318998	0.538697	0.405341	0.367618	0.0511597	0.252539	0.306562	0.634109	0.0302272
PG(16:0/18:1)	54.1773	51.1847	53.208	64.6625	58.8625	66.183	58.7062	63.9573	45.4583	64.0786	54.1299	60.7362	63.8323	67.5287	58.9972	65.6454	58.4201	64.1798	64.4449	65.6428	64.7024	71.9928	61.6208	70.841
PG(16:0/18:2)	0.450976	0.331882	0.405484	0.218739	0.294556	0.269547	0.223094	0.171315	0.231138	0.15073	0.24078	0.210209	0.25145	0.25724	0.445181	0.356087	0.497742	0.345835	0.297183	0.37713	0.327596	0.347593	0.343733	0.279535
PG(16:0/18:3)	0.113281	0.124171	0.111213	0.0577991	0.148445	0.0559054	0.0570314	0.0239899		0.0329486	0.0129929	0.0151817		0.150339	0.104915	0.0581378	0.109697	0.0775966	0.135258	0.0304274	0.11238	0.011051	0.0348449	0.121627
PG(16:0/20:0)	0.0202711	0.0319392	0.0204384	0.0150877	0.0256452	0.0395587	0.0506938	0.0227088	0.00729833	0.0103845	0.0192023		0.042134	0.0664982		0.0424607	0.0341655	0.0252754	0.0462217	0.0191678	0.0650418	0.0358405	0.0578148	0.0266446
PG(16:0/20:1)	0.197101	0.11086	0.162201	0.1355	0.134146	0.109104	0.13319	0.10858	0.0993416	0.118151	0.0888679	0.123812	0.105808	0.118178	0.19255	0.181371	0.16459	0.177271	0.144762	0.133023	0.162953	0.18486	0.149952	0.17247
PG(16:0/20:2)	0.115283	0.0630593	0.101308	0.105867	0.0635064	0.0767936	0.249221	0.0876735	0.0842134	0.0739861	0.0735709	0.105179	0.369009	0.118337	0.178412	0.192116	0.167585	0.162934	0.147433	0.13799	0.0927647	0.138174	0.132981	0.138794
PG(16:0/20:3)	0.14931	0.0546893	0.184865	0.0569535	0.302095	0.0347931	0.0301948	0.0784529	0.176819	0.0498013	0.099266	0.0536517	0.166952	0.0686929	0.229299	0.113819	0.140133	0.123189	0.161308	0.0960173	0.159613	0.136513	0.143639	0.101104
PG(16:0/20:4)	0.231461	0.118704	0.196431	0.0403788	0.141775	0.08323	0.253711	0.120693	0.277206	0.163377	0.214747	0.132046	0.113742	0.0960043	0.271708	0.113395	0.225432	0.129659	0.190677	0.127461	0.202852	0.101298	0.265258	0.0896969
PG(16:0/20:5)	0.0644836	0.16099	0.255367	0.105014	0.327748	0.304295	0.0595236	0.0155735	0.0747727	0.0170906	0.0113113	0.0141335	0.107406	0.0707872	0.353624	0.0862882	0.0170098	0.196603	0.0744363	0.0340937	0.207675	0.0532947	0.024729	0.0359361
PG(16:0/22:0)	0.193154	0.0528987	0.0685301	0.0727381	0.0877328	0.06823	0.126381	0.0555325	0.109609	0.126321	0.103074	0.0956531	0.0802148	0.0694808	0.168287	0.125322	0.122509	0.160347	0.132936	0.0701084	0.144552	0.124242	0.0996417	0.0829982
PG(16:0/22:1)		0.0231462	0.0093119	0.0105552	0.0408631	0.00987423	0.0212293	0.0313597	0.0191613	0.0163673	0.0202707	0.00548475	0.0677773	0.0471164	0.0388315	0.0100009	0.0262318	0.00742022	0.0568784	0.0221199	0.0494617	0.0212157	0.034286
PG(16:0/22:2)	0.0303844	0.104534	0.0596566	0.0302938	0.0203217	0.0321602	0.0509003	0.0546164	0.0208948	0.00942755	0.032938	0.0228711	0.0389647	0.00800156	0.0407854	0.031196	0.04901	0.0507277	0.00568847	0.0268693	0.0708315	0.00794349	0.0441958	0.022597
PG(16:0/22:4)	0.0600062	0.216203	0.0295736	0.0884692	0.169898	0.130587	0.140246	0.017449	0.230206	0.023371	0.0147031	0.0154838	0.181864	0.13571	0.0578973	0.133192	0.073681	0.0195197	0.154679	0.0568528	0.168305	0.0166343	0.163989	0.0490961
PG(16:0/22:6)	0.027305		0.0656366	0.0681853	0.0247926	0.0292082	0.0371116	0.0121237	0.0342715	0.00932605	0.0123957	0.0223159	0.0221354	0.0401104	0.0684349	0.0407407	0.0546788	0.0306405	0.0323007	0.0412941	0.076732	0.0162788	0.0437996	0.00983601
PG(16:1/16:1)	0.651759	0.558363	0.572629	0.355332	0.272231	0.300009	0.337673	0.588513	0.662017	0.394327	0.528958	0.493062	0.23802	0.286851	0.29595	0.17742	0.146655	0.178512	0.0390741	0.325136	0.181049	0.0828597	0.238536	0.134711
PG(16:1/18:0)	0.258601	0.23797	0.591886	0.221185	0.305047	0.229481	0.979209	0.52828	1.39752	0.822148	1.17278	0.85929	0.360221	0.243177	0.391334	0.244029	1.09348	0.517389	0.532192	0.400172	0.55219	0.34114	0.562632	0.212809
PG(16:1/18:1)	5.8891	6.32763	5.0736	5.15466	4.43245	5.52274	4.68321	5.75365	7.4668	6.73869	7.07287	7.93807	4.71454	5.01059	4.96902	5.67082	2.99848	3.12519	4.11472	2.71414	3.65048	3.12656	3.09231	4.41247
PG(16:1/18:2)	0.246034	0.177732	0.165412	0.165622	0.127791	0.165975	0.215518	0.0834529	0.275411	0.138512	0.273915	0.12125	0.15475	0.20692	0.329909	0.111729	0.269386	0.188311	0.210313	0.253855	0.176683	0.0695472	0.193249	0.126094
PG(16:1/18:3)	0.0381756	0.520747	0.206467	0.122095	0.0674724	0.229596	0.081476	0.199533	0.310308	0.042499	0.136608	0.256799	0.0981511	0.168675	0.160845	0.0859689	0.342393	0.293748	0.0427117	0.110525	0.203955	0.0465015	0.235306	0.167727
PG(16:1/20:0)	0.0819044	0.030753	0.0108483	0.0266819	0.0395738	0.019527	0.0411276	0.0492743	0.122705	0.0458273	0.0193873	0.0344706	0.0601454	0.0314891	0.0397815	0.0369731	0.0255099	0.0376425	0.0198771	0.0167671	0.0109021	0.019352	0.00733656	0.0162789
PG(16:1/20:1)	0.102886	0.114602	0.11715	0.0242972	0.0117929	0.0623099	0.0586637	0.0728714	0.109795	0.0560547	0.140533	0.0752418	0.0574436	0.0358356	0.0505456	0.0140359	0.0194111	0.0208814	0.0794954	0.0537598	0.0495864	0.0287139	0.123444	0.0273901
PG(16:1/20:2)	0.105017	0.0910888	0.147944	0.0929452	0.144156	0.0766795	0.0800681	0.056308	0.0698871	0.230344	0.0763525	0.0814599	0.123777	0.158844	0.138546	0.130364	0.0921872	0.0857901	0.0722046	0.128754	0.0570945	0.0361266	0.109624	0.0759697
PG(16:1/20:3)	0.638218	0.573588	0.277678	0.408546	0.197954	0.141505	0.231775	0.214811	0.30099	0.207273	0.0673763	0.216255	0.174949	0.378152	0.286333	0.193551	0.31005	0.267469	0.258307	0.113907	0.121275	0.2842	0.185962	0.146207
PG(16:1/20:4)	0.623997	0.425829	0.23525	0.392619	0.2702	0.156251	0.221972	0.652669	0.454433	0.412222	0.176673	0.542116	0.418895	0.525744	0.224979	0.388627	0.1254	0.352853	0.251153	0.341141	0.0337589	0.219448	0.203191	0.245409
PG(16:1/20:5)	0.310939	0.592882	0.458022	0.26641	0.258586	0.0659941	0.129892	0.0414419	0.126076	0.0255212	0.0828532	0.0240217	0.0199205	0.100161	0.0920043	0.0367601	0.233188	0.206164	0.169395	0.107386	0.138562	0.0915205	0.281948	0.0422426
PG(16:1/22:0)	0.0134739	0.0259313	0.0419865	0.0256313	0.0348467	0.0315253	0.0507519	0.0319771	0.0460198	0.0177582	0.0201029	0.0148524	0.068015	0.0201369	0.039847	0.0236505	0.0289435	0.0263113	0.0426152	0.0553054	0.0173251	0.0174591	0.00758491	0.0325531
PG(16:1/22:1)	0.0494576	0.0985267	0.0284434	0.0307906	0.0173055	0.0545613	0.0142732	0.015025	0.0515331	0.0470757	0.0225472	0.0159891	0.0600889	0.0376527	0.0464987	0.047186	0.0494371	0.0187583	0.0391819	0.0585226	0.0820496	0.0230516	0.0163084	0.0266596
PG(16:1/22:2)	0.0473021	0.160291	0.0703641	0.0277307	0.0136643	0.029421	0.0208874	0.0320997	0.0276836	0.0122274	0.023094	0.0267335	0.0400763	0.0319603	0.0786821	0.087486	0.0618205	0.0186451	0.045499	0.0463765	0.0672421	0.0324746	0.0467291	0.0349015
PG(16:1/22:4)	0.220271	0.27392	0.167478	0.245215	0.201403	0.0436135	0.0798713	0.127729	0.066145	0.122691	0.0594127	0.0794055	0.14668	0.199351	0.188286	0.213222	0.0901699	0.173398	0.182347	0.166124	0.096701	0.101583	0.127258	0.0283938
PG(16:1/22:6)	0.136961	0.211021	0.0972333	0.0793664	0.133617	0.0478692	0.0911292	0.166018	0.177107	0.110952	0.0673117	0.122853	0.135933	0.1384	0.168373	0.0548472	0.0503091	0.077197	0.0488845	0.0698385	0.0307648	0.0503122	0.0149046	0.049358
PG(18:0/18:0)	0.112692		0.177334	0.345788	0.0144695		0.281642		0.130892	0.276196	0.246438	0.185508	0.546167			0.10582	0.174208	0.0332122		0.0853055	0.0433339	0.0337502		0.0401742
PG(18:0/18:1)	5.53282	4.3985	5.27745	3.57377	5.07163	3.4489	10.2775	7.48111	14.3076	6.28411	11.9229	8.04643	3.66535	3.12787	4.06187	3.45313	7.49246	5.38873	5.20178	5.23285	5.22814	3.46814	5.69714	3.79928
PG(18:0/18:2)	0.392143	0.500054	0.224768	0.12474	0.14457	0.13413	0.200315	0.193932	0.331354	0.128389	0.347995	0.207314	0.106706	0.225122	0.297811	0.192658	0.18595	0.343346	0.262011	0.36936	0.123599	0.186106	0.202091	0.151249
PG(18:0/18:3)	0.195014	0.307593	0.0535049	0.124001	0.305103	0.0711099	0.106741	0.24941	0.20112	0.271502	0.0602879	0.0899282	0.034423	0.0692664	0.122418	0.0380731	0.0349838	0.131961	0.0217318	0.961337	0.0749365	0.10546	0.0927463	0.246557
PG(18:0/20:0)	0.207065	0.071733	0.184963	0.0690066	0.322793	0.0793101	0.149247	0.130654	0.391187		0.0589054	0.291641	0.205902	0.0206078	0.325548	0.0135181	0.0632981	0.0560627	0.246877	0.0687896	0.137535	0.109803	0.405559	0.204443
PG(18:0/20:1)	0.0956904	0.0750186	0.146462	0.0650586		0.0809109	0.0808934	0.146033	0.184301	0.0392476	0.0455612	0.0410596	0.108239	0.074203	0.0160095	0.0682457	0.14994	0.0366702	0.124833	0.0446248	0.029584	0.078362	0.156998	0.0263612
PG(18:0/20:2)	0.0568333	0.28451	0.110461	0.126619	0.309061	0.0511403	0.024799	0.123313	0.187665	0.0891877	0.0723562	0.0470887	0.259928	0.0900285	0.0780632	0.0421056	0.128456	0.124004	0.0798635	0.111335	0.0583764	0.0902576	0.059376	0.0527114
PG(18:0/20:3)	0.263119	0.454079	0.229572	0.203823	0.245937	0.212079	0.101289	0.0968798	0.323755	0.101783	0.104234	0.17992	0.154396	0.126691	0.0920035	0.14798	0.392998	0.469653	0.0887307	0.147411	0.163641	0.0664047	0.243811	0.0777644
PG(18:0/20:4)	0.298378	0.133768	0.399537	0.143839	0.281738	0.224351	0.726165	0.467366	0.732114	0.718475	0.586255	0.297628	0.175638	0.112407	0.286858	0.228308	0.414303	0.178085	0.251283	0.258914	0.296997	0.112758	0.303381	0.106462
PG(18:0/20:5)	0.918594	1.15996	0.415128	0.404741	0.56496	0.318964	0.0707044	0.106293	0.234055	0.0878215	0.0693752	0.126816	0.401666	0.361695	0.454628	0.273637	0.432179	0.217315	0.0107381	0.240532	0.347719	0.350591	0.109852	0.2187
PG(18:0/22:0)	0.101949	0.20932	0.0617947	0.079879	0.218467	0.0510228	0.0919423	0.142793	0.0486349	0.0877274	0.138828	0.112906	0.0385007	0.0858226	0.0610923	0.111172		0.0777509	0.0561551	0.11061	0.141606	0.0128703	0.150047	0.107302
PG(18:0/22:1)	0.167925	0.0356477	0.157976	0.0861448	0.0880865	0.162502	0.133505	0.0374096	0.108952	0.0153535	0.0164536	0.0121455	0.0451306	0.134562	0.0277797	0.0461114	0.0469594	0.00493538	0.0425492	0.00660687	0.0816731	0.0363606	0.0895821	0.017289
PG(18:0/22:2)	0.20653	0.190504	0.172325	0.134708	0.0911086	0.100038	0.0543796	0.173246	0.11117	0.193932	0.114342	0.0379273	0.0183767	0.311459	0.224899	0.0834233	0.100145	0.161599	0.102808	0.124849	0.215448	0.135972	0.212964	0.263846
PG(18:0/22:4)	1.4335	1.16315	1.81392	1.32904	0.966164	1.63133	0.695352	0.661309	0.787751	0.787181	0.681286	0.352975	0.741293	0.779341	0.909285	0.317948	1.02082	1.13988	0.518407	0.567022	0.886907	0.3666	0.892927	0.405701
PG(18:0/22:6)	0.149151	0.206126	0.145542	0.156303	0.302663	0.141287	0.0971023	0.111443	0.271595	0.15755	0.219636	0.123304	0.0933869	0.130387	0.269125	0.0751692	0.174475	0.0956607	0.190414	0.100174	0.148385	0.0691957	0.0824026	0.0484321
PG(18:1/18:1)	2.69428	1.66317	2.43417	1.27752	2.18357	1.37189	1.65263	1.10539	2.66	2.26637	2.71764	2.60052	1.87973	1.52675	2.11851	2.58734	3.11177	3.75896	2.13877	2.68747	3.40557	2.99262	2.86899	2.98773
PG(18:1/18:2)	0.24093	0.134937	0.575302	0.17887	0.574316	0.407698	0.387815	0.211941	0.79902	0.30876	0.424549	0.537185	0.399411	0.574521	0.305062	0.41953	0.381513	0.441648	0.441445	0.292384	0.475451	0.516853	0.868029	0.409414
PG(18:1/18:3)	1.33852	1.60974		1.31813	1.18062	1.09092	0.439582	1.12276		0.271692	0.518577	0.0760288	0.53382	0.911222	0.633716	1.57074	1.62551	0.574886	1.05113	0.411205	0.434696	0.68123	0.36525	0.550583
PG(18:1/20:0)	0.0158311	0.119101	0.0468581	0.292401	0.0651409	0.0523892	0.034309	0.0926504	0.157286	0.0177069	0.247497	0.0670567	0.0593908	0.075322	0.0732181	0.0680631	0.106791	0.116642	0.0759918	0.0326114	0.213858	0.057033	0.0324467	0.170491
PG(18:1/20:1)	0.38168	0.128407	0.307136	0.11067	0.856285	0.229774	0.329901	0.13198	0.190883	0.164033	0.061421	0.0837859	0.286174	0.194243	0.623201	0.0335709	0.124644	0.0959532	0.032481	0.36955	0.145687	0.145621	0.0975532	0.0648717
PG(18:1/20:2)	0.0215959	0.375902	0.346087	0.0219691		0.184213	0.249153	0.0503757	0.500196	0.251284	0.028058		0.447467			0.517216	0.0199859	0.125504	0.0471334	0.198632	0.146783	0.0554235	0.0911775	0.102503
PG(18:1/20:3)	0.913383	1.00722	1.05783	0.25783	1.09742	0.274729	0.205617	0.113379	0.166323	0.134407	0.194526	0.0731939	0.941502	0.253058	0.97479	0.179753	0.581964	0.257584	0.467479	0.240024	0.322136	0.328661	0.438711	0.242483
PG(18:1/20:4)	0.652208	0.162955	0.158614	0.088941	0.0756685	0.20222	0.0975687	0.0899051	0.219802	0.0816881	0.226016	0.149577	0.101915	0.197588	0.170689	0.15094	0.364645	0.194013	0.29114	0.142695	0.0300543	0.133421	0.204474	0.0956671
PG(18:1/20:5)		3.29623	2.69174	1.52493					0.0138122		0.00687417	0.0635769		0.852089	0.00895147	0.839344	1.3635	0.212811	0.925802	0.397407	1.50065	0.0290599	1.48977	0.120694
PG(18:1/22:0)	0.293241	0.162702	0.140565	0.0963164	0.160224	0.140752	0.352883	0.0843387	0.232147	0.137185	0.363203	0.107841	0.0943395	0.150768	0.22034	0.0508341	0.355312	0.0619334	0.208441	0.164768	0.0956325	0.111136	0.187508	0.0868413
PG(18:1/22:1)	0.314	0.201998	0.258661	0.580729	0.42159	0.283751	0.432203	0.239714	0.472141	0.435282	0.400736	0.39378	0.574137	0.307905	0.518868	0.516855	0.503256	0.390826	0.936911	0.335448	0.542615	0.621521	0.664804	0.746413
PG(18:1/22:2)	0.202234	0.107569	0.350119	0.174891	0.288169	0.121128	0.0802143	0.032571	0.0515124	0.0576373	0.0289154	0.098266	0.279525	0.175862	0.11819	0.200995	0.0539416	0.0732898	0.165312	0.144581	0.103123	0.121991	0.194846	0.13245
PG(18:1/22:4)	0.464171	0.806488	0.613524	0.462894	0.550724	0.270602	0.0357988	0.153755	0.170014	0.231502	0.177511	0.183897	0.43031	0.10767	0.0861672	0.18049	0.450565	0.536344	0.206927	0.261003	0.445915	0.15131	0.384295	0.498281
PG(18:1/22:6)	0.489091	0.160205	0.185392	0.0179381	0.485241	0.0964415	0.419075	0.119973	0.0940986	0.0662472	0.246506	0.0647582	0.31607	0.0801403	0.737736	0.111469	0.208735	0.127377	0.154088	0.0258871	0.159416	0.14486	0.0661905	0.0529044
PG(18:2/18:2)	0.00677336		0.00371928	0.0177428	0.0188182	0.0110497	0.0344844	0.00949636	0.0101558	0.0184383	0.0200515	0.0329219	0.0656749	0.0132738	0.0118955	0.0324823	0.0175897	0.0414969	0.0355684	0.0240048	0.0128578	0.0111145	0.0130554	0.00661391
PG(18:2/18:3)	0.0357109	0.0239491	0.0553534	0.0355432	0.00891375	0.0653557	0.0161304	0.0417139	0.0308298	0.0340388	0.0243958	0.0169102	0.0156218	0.0227246	0.00970534	0.0229915	0.0578824	0.0498764	0.0406763	0.0324088	0.0274585	0.0684655	0.0158816	0.0475469
PG(18:2/20:0)	0.0191857	0.0342737	0.00609616	0.0313624	0.0126921	0.0448177	0.0205646	0.00773602	0.0249214	0.0276268	0.0165324	0.0144555	0.0278197	0.0111412	0.0407409	0.0227633	0.0317066	0.0462998	0.0316883	0.0379644	0.0304165	0.0157036	0.0174723	0.0217354
PG(18:2/20:1)	0.027794	0.0737773	0.0851048	0.0104449	0.0994721	0.0232216	0.0131314	0.0401362	0.0177407	0.021529	0.0398699		0.0525931		0.0276577	0.0125687	0.0930373	0.01698	0.0197679	0.0307678	0.0462575	0.00630553	0.014199
PG(18:2/20:2)	0.146678	0.0660161	0.0536081	0.0113088	0.0303416	0.0276671	0.0537522	0.0282328	0.0986609	0.0151132	0.0278471	0.0132507	0.0337506	0.0237799	0.0805416	0.0192618	0.0559327	0.019922	0.0159157	0.0317129	0.0655973	0.0214624	0.0280943	0.0249614
PG(18:2/20:3)	0.0828839	0.094328	0.108621	0.032235	0.0351538	0.030897	0.0152461	0.0160981	0.0328808	0.0435997	0.0281954	0.0280609	0.0936275	0.0134007	0.0329469	0.0733265	0.081102	0.0401756	0.030392	0.0586904	0.0469855	0.0144643	0.0221822	0.0254991
PG(18:2/20:4)	0.0477183	0.0766578	0.0593036	0.0156177	0.0302369	0.0308407	0.0282554	0.0653917	0.032935	0.0374852	0.0398238	0.0162235		0.0270155	0.0495083	0.0294021	0.057334	0.0271471	0.0348919	0.0237874	0.0421453	0.0247839	0.0414239	0.0230963
PG(18:2/20:5)	0.0998904	0.10572	0.0500414	0.0484906	0.0270725	0.0371673		0.00428417	0.0239074		0.0137236		0.0526406	0.0442898	0.114006	0.0536915	0.0640947	0.0233619	0.0206036	0.0150052		0.0208051	0.0306895	0.00956492
PG(18:2/22:0)	0.0476107	0.0211349	0.0818744	0.0103242	0.0123803	0.0240694		0.017326	0.00744878		0.0260147	0.0129001	0.00798675	0.00761281	0.0831608	0.0121172	0.0389357	0.0195591	0.0108551	0.0366127	0.0139464	0.0113795	0.0152416	0.0135345
PG(18:2/22:1)	0.0199997		0.0585556	0.0417699	0.0202606	0.0109985	0.00773234	0.00733964	0.00501708	0.0119199	0.00792482	0.0192256	0.0105623	0.0277114	0.0417026	0.0248923	0.0107516	0.0132766	0.0168202	0.0212684	0.0150392	0.0151686	0.0286686	0.0153638
PG(18:2/22:2)			0.0237206	0.0379349		0.029147	0.0201171	0.0134906	0.0149615			0.00336785	0.00453686	0.014766	0.0137219	0.0267393	0.0131375	0.00909175	0.0151035	0.0195299	0.0116691	0.024128	0.0155644	0.0184666
PG(18:2/22:4)	0.0459028	0.069973	0.0518946	0.0170944	0.0500973	0.0205662		0.0191511	0.0176909	0.040318	0.0411052	0.0321709	0.0359495	0.0149745	0.0656864	0.0345085	0.00814923	0.0173886	0.0406486	0.0126341	0.0260895	0.0121827	0.0330361	0.00962458
PG(18:2/22:6)	0.0618136	0.163374	0.102659	0.0288038	0.0507045	0.051786	0.0662321	0.0232194	0.0571289	0.023032	0.0738415	0.0246854	0.0538071	0.0352317	0.100667	0.0191725	0.0690343	0.0656096	0.0191019	0.0685213	0.0260194	0.0202274	0.0108177	0.0241457
PG(18:3/18:3)				0.00997674	0.00441296	0.00403168						0.00715624			0.00910968	0.00592775	0.0027156			0.00916625				0.00314759
PG(18:3/20:0)	0.00898091	0.0133451	0.009458	0.00522076		0.00583394		0.0275445			0.0060458	0.00648505					0.0063827	0.0133902		0.0185951		0.00508629	0.0205185	0.0129167
PG(18:3/20:1)	0.0356745	0.0540963	0.0340072	0.0589401	0.0328636	0.0522956	0.0275215	0.0166124	0.0160787	0.0294675	0.0161598	0.0153436	0.0216421	0.0310626	0.0341132	0.0249948	0.0631674	0.0409878	0.0246652	0.0467182	0.0137576	0.021755	0.0553676	0.0131317
PG(18:3/20:2)	0.0431207	0.0319672	0.0129468	0.0266598	0.0204216	0.0223653	0.0176739	0.0171018	0.00615567	0.0227804		0.0114973	0.0352996	0.0170847		0.0125473	0.0299776	0.0241331	0.0249377	0.00366358	0.0125588	0.00890836	0.0124128	0.0188795
PG(18:3/20:3)	0.0187615	0.0125242	0.0513602	0.0362264	0.00862855	0.0258593	0.0413777	0.0187554	0.0052616	0.0462605	0.0148354		0.0252755	0.0190279	0.0357283	0.0119313	0.0277984	0.0329733	0.0156363	0.0368638	0.0225119	0.00657289	0.0398936	0.0151087
PG(18:3/20:4)		0.0307081	0.0218964	0.0134634	0.0236828	0.00813274	0.023543	0.00691239	0.0137904	0.00458895	0.00853516	0.0311237	0.0140215	0.00493659	0.0137141	0.00217473	0.0340701	0.0585009		0.0213921	0.0083729	0.007312	0.0185846	0.0140995
PG(18:3/20:5)			0.0123145		0.0263672	0.0109249	0.0035006	0.00644598		0.0035106			0.0154179	0.0087052		0.00802686		0.0136899	0.00865515	0.00656655	0.00514205	0.0117884
PG(18:3/22:0)			0.024752	0.00674079	0.0155948	0.0146502	0.0123381	0.00994603	0.0259232	0.00591684	0.00601473	0.00592004		0.00779642	0.0172945	0.00727149	0.00638883	0.0110942		0.0308344			0.0121229
PG(18:3/22:1)	0.0133314	0.0154198		0.0089027	0.00432121	0.0206763				0.00465909	0.00433059			0.0180961		0.0144231	0.0184618	0.00916599	0.0111215	0.0125641	0.012347	0.0070327	0.00903688	0.0145685
PG(18:3/22:2)	0.00569812		0.0073798	0.00969606	0.0283864	0.0173805		0.00491709		0.0037142		0.0105749	0.00450714	0.0063414		0.0141441	0.00411859	0.00757945		0.0074172	0.0119922			0.0053779
PG(18:3/22:4)	0.0167778	0.0365816	0.0386654	0.0146507	0.0213407	0.0372949	0.00706334	0.00293967	0.0336129	0.0129925	0.00608449	0.00416453	0.0242851	0.0279366	0.0264744	0.0194448	0.0232241	0.050255	0.0243449	0.00493068	0.0157076	0.03913	0.00584827	0.0262547
PG(18:3/22:6)	0.0238463	0.0379638	0.0396576	0.0544913	0.0529182	0.0160456	0.0349958	0.0227229	0.0498815	0.0543721	0.00600362	0.016579	0.0253595	0.0258645	0.0388417	0.0391482	0.0464083	0.0228531	0.0113631	0.0152954	0.0417587	0.0174755	0.0240764	0.0233468
PG(20:0/20:0)	0.0138437	0.00594946	0.0189219	0.00291464	0.0100764	0.00807244		0.00254397		0.00747445			0.0115076	0.00122581	0.0121866	0.00418771	0.0211152	0.00712052		0.0222781		0.0112804		0.00274334
PG(20:0/20:1)						0.0144404								0.0127356				0.0125174
PG(20:0/20:2)		0.0107414	0.0186472	0.0319801	0.0271594	0.0286054	0.0038096	0.0123262	0.0100984	0.00577388		0.00462073	0.0311846	0.00224531		0.0168441	0.0143237	0.00814508	0.0290146	0.0317852	0.0150674	0.0022576	0.0194771
PG(20:0/20:3)			0.094444	0.0144458							0.027215						0.0737358	0.0372972	0.0712639
PG(20:0/20:4)		0.071076		0.00517466				0.00450009	0.0320166				0.00685519			0.0158445		0.0193775			0.0025348			0.0135723
PG(20:0/20:5)	0.0162445	0.0214009	0.00987462	0.0167818	0.0265077	0.0248332	0.00361232	0.00764552	0.0245577	0.00845206	0.0111621		0.0042402	0.0215573	0.00525491	0.0120797		0.0136314	0.0117869	0.0171222	0.00506265	0.0115503	0.00407278	0.00325032
PG(20:0/22:0)				0.00409069	0.00439728	0.00390472		0.0111553	0.00341287		0.00465737			0.00713531	0.00502607
PG(20:0/22:1)		0.0192637	0.00243041	0.0037001							0.00673826			0.00497898	0.0131182	0.0104353		0.0108135		0.0100272		0.00338696	0.00276891	0.00199826
PG(20:0/22:2)	0.0129481	0.0111863	0.00827635	0.0253446		0.0175804	0.00399801	0.0060978			0.00176838					0.0111578	0.00875255	0.0303702	0.0134573	0.0107714	0.0103558	0.00669302		0.00290374
PG(20:0/22:4)	0.0254299	0.0254635	0.0303066	0.0413425	0.0531533	0.0397846	0.0239351	0.0159228	0.0117464	0.0068946	0.0104267	0.0131676	0.0593541	0.0141568	0.0127314	0.0401681	0.0156498	0.0398277	0.0273185	0.0360066	0.0161109	0.0352452	0.037226	0.0194548
PG(20:0/22:6)	0.00999352	0.0154847	0.0203192	0.0174204	0.0094588	0.0045416	0.00489925	0.0124305	0.0282634	0.00750505	0.0105549	0.0050663		0.00217587	0.0775435	0.0179567	0.0147767	0.0228632	0.0171979	0.0282628	0.0101392	0.0088006	0.00427238	0.0330703
PG(20:1/20:1)	0.013092	0.00930199	0.00718567	0.00180651	0.0144059	0.00444229	0.00647396	0.0216563	0.00386031		0.0109848	0.00559678		0.00507313	0.0177364	0.00343436	0.00515207	0.00364042	0.0148987	0.0151717	0.0354533	0.00766579	0.016233
PG(20:1/20:2)	0.038931	0.0101382	0.0177596	0.0141218	0.0300299	0.0109635	0.0157935		0.0073963	0.0228723	0.0202611	0.0253243	0.0276925	0.0276531	0.0385895	0.0186611	0.0775359	0.00513964		0.00692739	0.0392888	0.0143059	0.0201825	0.00675133
PG(20:1/20:3)	1.14934	1.313	1.08458	0.949379	1.34709	0.859304	0.333892	0.32073	0.434557	0.286324	0.209799	0.401405	0.358817	0.345148	0.426854	0.225982	0.515425	0.463981	0.306195	0.706689	0.869741	0.576026	0.788947	0.533864
PG(20:1/20:4)	0.947229	0.661732	1.41723	0.904373	1.35629	1.35009	1.38178	1.27219	1.72329	0.487462	1.55554	0.85898	1.27996	1.17475	2.22657	1.15141	0.709633	0.699661	1.54961	1.17339	0.831666	0.676874	1.25513	0.670339
PG(20:1/20:5)	0.0288551	0.066335		0.027115	0.0402699	0.0141915	0.0441285	0.0231349	0.0437386	0.00404482	0.042179	0.00827125	0.0368469	0.0208601	0.0509549	0.0194115	0.0338283	0.00727514	0.01792	0.0184298	0.0197466	0.0103752	0.0214714	0.0384097
PG(20:1/22:0)		0.00850951	0.00302246	0.00478639	0.0110254	0.0108972	0.00886827	0.0142207	0.0142103	0.00537567	0.0050318	0.00744198		0.0172219	0.0220825	0.0108148	0.00387165	0.0107024	0.00250185	0.0139589		0.023251	0.00395617
PG(20:1/22:1)	0.00876143	0.0700993	0.00933923	0.00731869	0.00836328	0.0223395	0.00728239	0.0152394	0.0160246	0.013615		0.00311846	0.00442752	0.0124126	0.00819457	0.022483	0.0175913	0.0286756	0.0210389	0.0144895	0.0165082	0.00240768	0.00394304	0.00832129
PG(20:1/22:2)		0.0220753			0.00640136	0.00717988		0.0189851			0.0109685			0.00894442		0.00744734		0.0249146		0.0268842		0.0065745	0.00835843
PG(20:1/22:4)	0.0487478	0.042388	0.0415503	0.0372579	0.0678398	0.0474267	0.0318997	0.0498049	0.0457855	0.00681819	0.0293743	0.035027	0.0736727	0.0795908	0.125625	0.00929265	0.0195061	0.0309611	0.0905669	0.0148256	0.0834761	0.0356128	0.0662639	0.0298311
PG(20:1/22:6)	0.0385484	0.0304874	0.0170423	0.00346113	0.0198876	0.0534486	0.0414841	0.0204593	0.023386	0.0380462	0.0305498	0.0186293	0.0712419	0.0329021	0.0229324	0.0504801	0.0565168	0.0402203	0.0266797	0.0119396	0.0355311	0.00877812	0.0726903	0.0142638
PG(20:2/20:2)	0.00863383	0.0154934	0.00474768	8.76726e-05	0.0153725	0.00507009	0.00972968	0.00811756	0.039352	0.0103359	0.00953919	0.0137992	0.0456028	0.00292288	0.00602429	0.00285073	0.0438883	0.0133145	0.00318192	0.0165005	0.0442044	0.00347416	0.0131366	0.00977024
PG(20:2/20:3)	0.314755	0.232032	0.53722	0.307995	0.226717	0.155886	0.217652	0.154815	0.295841	0.18306	0.141716	0.0904881	0.190979	0.107636	0.391595	0.165948	0.377229	0.294592	0.0972363	0.225626	0.33939	0.168804	0.357935	0.18477
PG(20:2/20:4)	0.336545	0.283269	0.270782	0.224805	0.333762	0.264798	0.465725	0.193683	0.372255	0.335255	0.302618	0.309094	0.342063	0.299988	0.30521	0.221244	0.223933	0.101683	0.53373	0.429963	0.10227	0.103404	0.249868	0.162988
PG(20:2/20:5)	0.00431963	0.0214435	0.039441	0.0135015	0.0237066	0.00254629	0.016925	0.0151557	0.0123206	0.00727402	0.00430341	0.00902236	0.0188722	0.0117475	0.0237073	0.0022274	0.0419559	0.0319699	0.0078635	0.024856	0.0088701	0.0103198	0.0332478	0.0117722
PG(20:2/22:0)	0.00652644	0.00824931	0.0262042	0.0159839	0.00127031	0.0310302	0.0161844	0.00836733	0.0233963	0.0049481	0.00902919	0.00350118	0.024192	0.00237284	0.0214114	0.00858941	0.0420437	0.0103249	0.0103345	0.0138309	0.00396678	0.0114593	0.032075	0.0165705
PG(20:2/22:1)	0.0336488	0.00902487		0.0156641	0.026481	0.00667164	0.0166746	0.0132015	0.00981446	0.0210528				0.0145499	0.0179497	0.0185878	0.00809322	0.00684803		0.031662	0.0141081	0.00918249	0.0173587	0.0101126
PG(20:2/22:2)	0.030252	0.0379695	0.0427187	0.00897107	0.0161477	0.0118478		0.00427985	0.00884864	0.0104582	0.00386009	0.0048858		0.0090088		0.0134984		0.0108082	0.0109946	0.0171604	0.0035224	0.00878626	0.0099479	0.00923382
PG(20:2/22:4)	0.0195538	0.0737171	0.0276173	0.0203252	0.0505767	0.0397008	0.0147147	0.00471604	0.00641334	0.00906274	0.00816429	0.00937429	0.0198369	0.0123778	0.026925	0.0343454	0.00762025	0.0227381	0.043517	0.0257185	0.0215698	0.011285	0.027379	0.0119136
PG(20:2/22:6)	0.0764634		0.117073	0.00365765	0.0596641	0.00510387	0.0480063	0.0315237	0.00385085	0.0237734	0.0451553	0.0245908	0.0305475	0.023596		0.00628318	0.0286858	0.0766189	0.0413542	0.0241534	0.055907	0.0205037	0.0296556	0.0132602
PG(20:3/20:3)	0.0319141	0.0607701	0.0204347	0.0155056	0.0300737	0.0175908	0.00509573	0.0162121	0.0306761	0.00727389	0.0110044	0.0164963	0.013166	0.00975818	0.0252791	0.0151234	0.0589815	0.0105989	0.0114324	0.0202874	0.0156604	0.0107502	0.0145687	0.00677708
PG(20:3/20:4)	0.0894551	0.136736	0.0381216	0.0289322	0.025391	0.026859	0.0343571	0.0222904	0.0141757	0.0201761	0.0216828	0.0122051	0.0405706	0.0500229	0.110004	0.0515696	0.0578138	0.0249639	0.0357291	0.0169598	0.0102213	0.0182525	0.0264477	0.00810216
PG(20:3/20:5)	0.0458332	0.109884	0.0475889	0.0234943	0.0256569	0.0140753	0.0120826	0.00732266		0.00708821	0.011204		0.018576	0.0111502	0.0326263	0.0479086	0.0210762	0.0177274	0.0185193	0.0255581	0.0359604	0.033466	0.0132321	0.0150008
PG(20:3/22:0)	0.0685729	0.119328	0.0830828	0.0495062	0.0152121	0.0415771	0.0195629	0.0723699	0.0245797	0.0339072	0.0107609	0.0416038	0.0495801	0.0529404	0.0311268	0.0437874	0.01855	0.0164656	0.0371955	0.107651	0.082689	0.0124147	0.0372238	0.0304846
PG(20:3/22:1)	0.0216986	0.0385223	0.0624708	0.0168056	0.0323671	0.0228628	0.0277668	0.0167419	0.0215712	0.0177716	0.0060008	0.0183217	0.0322831	0.0530134	0.0863675	0.00327838	0.00447786	0.029772	0.0324977	0.00762756		0.00939931	0.0383909	0.00318241
PG(20:3/22:2)	0.114153	0.218235	0.129368	0.0811028	0.114734	0.0757454	0.0376874	0.0591562	0.0732204	0.0391516	0.0901904	0.0394223	0.0752164	0.0732636	0.1545	0.0965024	0.204457	0.10021	0.187043	0.137933	0.109567	0.0108223	0.033179	0.0490785
PG(20:3/22:4)	0.0412063	0.0312048	0.0187062	0.00932768	0.0156328	0.0511843		0.0131903	0.00400241	0.00764428	0.0291527	0.0250935	0.0298082	0.0566364	0.0417591	0.0300333	0.00890042	0.0124703	0.0574821	0.0273315	0.0460797	0.0140948	0.0239145	0.00760093
PG(20:3/22:6)	1.45966	1.4701	1.8283	1.4159	1.34189	1.39364	0.388663	0.422402	0.503613	0.556396	0.47886	0.468679	0.860314	0.614293	1.01522	0.574399	1.6073	1.39709	0.789925	0.367696	1.17371	0.712117	1.26097	0.631592
PG(20:4/20:4)	0.0229201	0.00896569	0.0363696	0.0134029	0.00611516	0.0198413	0.0130939	0.0168321	0.00877163	0.0156521	0.0243808	0.00502856	0.0302202	0.0140301		0.0119239	0.00713178	0.00524055		0.0210878	0.0102298	0.00685013	0.013256
PG(20:4/20:5)		0.0221458			0.0176748	0.0106738	0.0113229	0.0124504			0.0203814	0.0168781	0.010041					0.00918026			0.01563		0.0451541
PG(20:4/22:0)	0.0385345	0.0916684	0.0277603	0.0164938	0.0262491	0.0319926	0.0217561	0.093486	0.0455255	0.0841388	0.0541736	0.0353778	0.0848105	0.0614169	0.0799911	0.0289394	0.0601918	0.0275091	0.0121832	0.0656464	0.024963	0.0349006	0.0140773	0.0206615
PG(20:4/22:1)	0.0390466	0.0751915	0.00903279	0.017495	0.0111411	0.0306534		0.00926031		0.0127652		0.0104946	0.0486931	0.0142119	0.0223299	0.00915341	0.0125288	0.00515184	0.0413415	0.0418478	0.0100714	0.00902806	0.00974651	0.0366401
PG(20:4/22:2)	0.12282	0.135559	0.282497	0.150456	0.198646	0.234505	0.300001	0.0697141	0.333478	0.143268	0.248859	0.0957794	0.0750301	0.238419	0.375592	0.21628	0.104189	0.054388	0.377079	0.454409	0.205158	0.0504906	0.274645	0.125243
PG(20:4/22:4)		0.0363518	0.0415876	0.0128677	0.040381	0.0103221	0.0411967	0.0323785	0.0254901	0.00422759		0.0219071	0.00397192	0.0207663	0.0288738	0.0144786	0.0272544	0.0351365	0.0594301	0.0211484	0.0142364	0.0461396	0.0348726	0.0135011
PG(20:4/22:6)	1.4385	1.67546	2.16465	1.13254	2.18299	1.6203	2.35794	1.03374	2.64828	1.6156	2.11763	1.52461	2.46748	1.8525	3.04971	1.83753	0.714607	0.780318	2.04267	2.38588	1.08634	1.05854	1.64384	1.00967
PG(20:5/20:5)		0.00689517				0.00882389		0.00810414			0.0030971			0.00840716		0.00565374			0.00565438	0.0153936		0.00476089
PG(20:5/22:0)			0.00439978	0.00504071		0.0150651	0.00372046		0.0156323	0.0169487	0.0195028	0.00271761	0.0181412		0.0165674	0.00227156		0.0105403	0.00965228	0.0134325		0.00644155	0.00788522
PG(20:5/22:1)	0.00638181	0.0107382	0.0112207	0.00786207	0.00619538	0.00295961		0.00464745	0.0221521	0.00621042	0.0149544	0.0130143		0.00934214	0.00568442	0.00509141		0.00463078		0.00863925	0.00578348	0.00251383	0.0047545	0.00332225
PG(20:5/22:2)		0.0116863		0.00978249							0.00549858	0.00509333	0.0158858	0.00340728		0.0154218	0.00419038	0.00816598	0.00488356	0.00454949	0.00778211	0.00817423
PG(20:5/22:4)	0.0204555	0.0511546	0.0325791	0.0598965	0.0347285	0.0127343	0.00328561	0.0178288	0.0151922	0.00288293		0.00979518	0.0450083	0.0196455	0.0233312	0.0332199	0.0157448	0.0403488	0.0276565	0.0120094	0.0192497	0.0248316	0.069118	0.0151631
PG(20:5/22:6)	0.0515526	0.0754089	0.0362151	0.0544833	0.0437809	0.0288556	0.022383	0.0366934	0.079121	0.0359068	0.0229384	0.0351943	0.0402474	0.0347635	0.055352	0.0375762	0.0293581	0.0106481	0.0435175	0.0222474	0.0662705	0.0221219	0.0158784	0.0174257
PG(22:0/22:0)														0.00406765									0.00809211
PG(22:0/22:1)		0.0194799		0.00250121	0.00641692	0.00442539							0.00692736	0.00447123	0.00596056	0.00717518		0.00506616		0.00301839		0.00357542		0.0068994
PG(22:0/22:2)				0.00297266	0.00658752		0.0031413		0.0056172	0.00308629			0.0107104	0.00594654		0.0182768	0.00575434	0.0114865		0.0106445
PG(22:0/22:4)	0.0137155	0.00492201		0.0172891	0.00816333	0.010934	0.0118662	0.00456618	0.0133358	0.00348649	0.0274337	0.0145245	0.0309332	0.0121482	0.0167458	0.0063982	0.00585646	0.00937954	0.0145511	0.0206512	0.0134883	0.0196816		0.0141741
PG(22:0/22:6)		0.0195983							0.0096097	0.00849063		0.00455162				0.00758258			0.00957595	0.00444612	0.0134377	0.00294639	0.00446787
PG(22:1/22:1)	0.00878083	0.0068489		0.00960717		0.00352036			0.00500864			0.00279744	0.0146106	0.00450121	0.0300452	0.0065513		0.00673115	0.0140116	0.00800528	0.00618202	0.00244148	0.00879282
PG(22:1/22:2)	0.011353	0.0110414		0.011013		0.00855541	0.00362289			0.00526363				0.00319843			0.00855038	0.00631185		0.00382067	0.00342905	0.00330287
PG(22:1/22:4)	0.0150906		0.0214898	0.00780471	0.0138515	0.0172611	0.00725786	0.0131421	0.00815032	0.00761857		0.00677076	0.0195965	0.00362619	0.0303154	0.0253415	0.00603724	0.0161553		0.0200423	0.0107637	0.0119275	0.0103514	0.00623397
PG(22:1/22:6)	0.0181234	0.0315365	0.0137787	0.00808617	0.00934814	0.00730824	0.0110328	0.00791515	0.0142895	0.0189354		0.012219	0.0320344	0.00867472	0.00868819	0.0117097	0.0128514	0.0148545	0.0132495	0.0154024	0.0162488			0.00540182
PG(22:2/22:2)		0.019242			0.00432682								0.0093663	0.00659698				0.00939769	0.00837746	0.00900974		0.00496952		0.00292409
PG(22:2/22:4)	0.0237572	0.0457685	0.0125324	0.0231392	0.00976232		0.00740022	0.012244				0.00409718	0.022339	0.0228729	0.00725494		0.0136795	0.0129465	0.0203244	0.0468754	0.00317052	0.00529258	0.0294248	0.0128392
PG(22:2/22:6)		0.0156572	0.00918353		0.00898725	0.0167007			0.00861692	0.00943514	0.00563709	0.00573045	0.0197425	0.0104855	0.0140554	0.0183769	0.00285185	0.0152609		0.00755996	0.00469079			0.0139211
PG(22:4/22:4)		0.0185589	0.00807645	0.011636	0.0174536	0.00826573		0.00831731			0.00831933		0.02146	0.0277542	0.00914477	0.0119704	0.00598694	0.00470042	0.0217343	0.023761	0.0104394		0.00880005	0.0157078
PG(22:4/22:6)	0.0237979	0.0491257	0.0404612	0.0708659	0.0103154	0.0126716	0.0497838	0.0250721	0.0406598	0.0300448	0.0188983	0.00955102	0.0113336	0.0197642	0.0797853	0.0256871	0.046351	0.00772602	0.0907997	0.0483372	0.0397694	0.0322213	0.0652526	0.0150279
PG(22:6/22:6)		0.0254806	0.0221177	0.0123854	0.00772442	0.0394606	0.0287001	0.00405622	0.0119898	0.0116022	0.0154356	0.0078622	0.0244206	0.0159711	0.0102023	0.00378469	0.0298999	0.00447894	0.0527333	0.0124041	0.011064	0.00391704	0.00731522	0.00700412
PI(14:0/14:0)		0.0342666	0.00850989	0.00642319	0.00291296	0.00181615	0.0112328	0.00998515	0.00602811	0.0062974		0.0112978	0.00414776	0.00463117		0.00459295					0.00515349	0.00364257
PI(14:0/14:1)	0.0306139	0.00748994					0.00382762	0.00712806		0.00390182	0.00633407	0.00554878	0.00430925		0.00963595	0.00226108								0.00374685
PI(14:0/16:0)	0.013664				0.0109363	0.0141164	0.0133425		0.0137273	0.0194885	0.0165163			0.0467124
PI(14:0/16:1)	0.0151118	0.00614825		0.00717666			0.0106488	0.0244011	0.00939692	0.0254013	0.0259807	0.0656886	0.0111183	0.0170362	0.0121732			0.00567257					0.0158919	0.00782809
PI(14:0/18:0)	0.482401	0.324297	0.35507	0.331789	0.409306	0.350713	0.354587	0.286558	0.177865	0.27477	0.195076	0.189525	0.624397	0.440753	0.62851	0.617147	0.38287	0.192928	0.557738	0.244766	0.326206	0.362717	0.285976	0.351633
PI(14:0/18:1)	0.0467807	0.0151738	0.0600529	0.0578516	0.01719	0.00808761	0.0605755	0.072754	0.0625314	0.108436	0.0601219	0.0817415	0.0564493	0.0678259	0.0673809	0.0773039	0.0234351	0.0395121	0.034413	0.0132599	0.0532339	0.0502481	0.0793062	0.0643749
PI(14:0/18:2)	0.00630451	0.00858868	0.00521824	0.00727266	0.00872796			0.00837792				0.00901742	0.00632601					0.00376886				0.00762184	0.00756391	0.00657245
PI(14:0/18:3)		0.00568191		0.0102216	0.00400031		0.00955412	0.0236923				0.0104972	0.00768512	0.00922408			0.00510943	0.0107597				0.00939378	0.00385045	0.00836559
PI(14:0/20:0)																		0.00474688
PI(14:0/20:1)	0.00266377		0.0158674	0.00222104	0.00495472	0.00814076		0.0228318		0.00640108		0.00741369						0.00422982	0.00581459	0.00378881	0.0120301		0.0111317	0.00334781
PI(14:0/20:2)	0.00352002			0.00479266	0.0043703	0.00537114	0.00996489		0.00567959	0.0171793		0.0100047	0.00632002	0.0149994	0.00754592		0.00894957	0.00579432		0.00387273			0.0128206	0.00656043
PI(14:0/20:3)	0.0289352	0.00822881	0.0102975	0.025992	0.0242082	0.0107334	0.0261221	0.0192173	0.00912649	0.0142768	0.010102	0.0165158	0.00407347	0.0087538	0.0119315		0.0181973	0.00418469	0.0156117	0.0046777	0.0282894		0.0166648	0.00786413
PI(14:0/20:4)	0.00916494	0.0108013	0.0116904	0.0113857	0.0102099	0.0114466	0.0227459	0.0221224	0.0198715	0.0469564	0.0191565	0.0159596	0.0174002	0.0229181	0.00519958	0.0112896	0.0126778	0.0201179
PI(14:0/20:5)	0.00404065		0.00274611	0.00262122		0.00247558		0.00498229		0.00744578		0.00666854	0.00743279			0.00528622				0.00142398	0.00577489
PI(14:0/22:0)			0.00363842		0.00375915		0.0120949									0.00587735
PI(14:0/22:1)		0.00260866		0.00453099										0.00334913							0.0113018	0.00493261
PI(14:0/22:2)				0.00333305	0.00418336		0.00413707						0.00762722							0.00359222				0.00635237
PI(14:0/22:4)				0.0128216										0.0041697		0.00879212	0.00304357			0.00384525		0.00377264
PI(14:0/22:6)												0.0068755		0.00350666		0.00445252				0.00237303
PI(14:1/14:1)		0.0041273		0.00196588										0.00257706		0.0115829						0.00449028
PI(14:1/16:0)			0.0104058	0.0782891		0.0046323	0.003715	0.0040139	0.0719575		0.0209811	0.0127822	0.0046703					0.00472856		0.00253458				0.00193458
PI(14:1/16:1)	0.00996443	0.0199262	0.0111878	0.00180653	0.0068122		0.0144456	0.0287777	0.0360372		0.0119132	0.0670481		0.00586625	0.0058274		0.00678527			0.00602282
PI(14:1/18:0)	0.619861	0.530349	0.433654	0.431364	0.600774	0.476333	0.819938	0.889232	0.700035	0.5867	0.722602	0.505441	0.859903	0.726368	0.807385	0.760577	0.470547	0.275695	0.8841	0.267459	0.650072	0.526889	0.534141	0.430691
PI(14:1/18:1)	0.0320375	0.0216206	0.032152	0.0203786	0.0268973	0.0429767	0.135159	0.17469	0.11646	0.0624017	0.161722	0.17557	0.0809336	0.0290182	0.0630561	0.0307218	0.0475708	0.0200873	0.0391531	0.0228031	0.0310411	0.0102451	0.0336825	0.00947312
PI(14:1/18:2)			0.00243957	0.0108609	0.00360826			0.0045894	0.00934092			0.00432971			0.00861837	0.00416885		0.00858931		0.00185748		0.00549604		0.0108075
PI(14:1/18:3)			0.00621032					0.0028947						0.00480309		0.00834365		0.00271423				0.0141238		0.00347363
PI(14:1/20:0)	0.00981031	0.0306814	0.00982626	0.00945166	0.00945992	0.0253813	0.00605019	0.0269936	0.00709787				0.0232163	0.0146688		0.0674931	0.0436036	0.0389676	0.00912262	0.0298092	0.00910961	0.0463638	0.0323664	0.0628884
PI(14:1/20:1)		0.00771473	0.00433398		0.0124497		0.00664227	0.0105061		0.00641278	0.00944537	0.00378952	0.0125577		0.0283868	0.00494354		0.0124384		0.00455913	0.00640385	0.0132118	0.0032266	0.0121597
PI(14:1/20:2)		0.0161849	0.00638984	0.00568882		0.0144185		0.00316622	0.00663725	0.0110518	0.00495525			0.00753467	0.0210926			0.00424625	0.00632646		0.0178226	0.0160398		0.00927392
PI(14:1/20:3)			0.0100093	0.00737511		0.00894403	0.00754067		0.0108781		0.00290786		0.0143791		0.00614864	0.00357533	0.00323535	0.00903738	0.0093424	0.00524855	0.00898613	0.00959192	0.00524396	0.0107668
PI(14:1/20:4)	0.0121513		0.00945007	0.0023203	0.00767548	0.00674994					0.00757354	0.0169765		0.00460423		0.0139615		0.0130096	0.0167878	0.00315604	0.00687193	0.0133111	0.00732242	0.00845412
PI(14:1/20:5)			0.00404779			0.0019434								0.00465349						0.00222498		0.00445128
PI(14:1/22:0)	0.0119931		0.00244507	0.00777054	0.00485566	0.00962932		0.00402991				0.00287394		0.00604974	0.0051834		0.00618404	0.0104513		0.00751457		0.00903355	0.00642258	0.00290952
PI(14:1/22:1)	0.00561559	0.0259707		0.00468831	0.00519141	0.00643793	0.00346902	0.00318429	0.00649763		0.00773764	0.00526275	0.0114613	0.00831241	0.0146156			0.0105318	0.00829156	0.00176784		0.0161644	0.0166284	0.0162476
PI(14:1/22:2)			0.00497924	0.00551308	0.00757809	0.00707265	0.00605973	0.017709			0.00911371		0.00746968	0.0126081				0.00910487		0.004166		0.00579767		0.00999635
PI(14:1/22:4)	0.00489199		0.00621209			0.00320323		0.0106456						0.00410888		0.00907498				0.00182787		0.0041767		0.00803632
PI(14:1/22:6)		0.00665245		0.00284163	0.00302744																0.0035127
PI(16:0/16:0)	0.0702727	0.0433881	0.0427959	0.0832722	0.0244908	0.0988142	0.0766459	0.0977578	0.064478	0.104124		0.117826	0.0833351	0.105167	0.0575779	0.0328528	0.0155542	0.0204166	0.0744457	0.0244222	0.0521394	0.0346544	0.0460751	0.0936287
PI(16:0/16:1)	0.0905416	0.09182	0.0402188	0.142349	0.111982	0.0866353	0.309202	0.311656	0.319458	0.356768	0.327547	0.332478	0.0982272	0.159077	0.12444	0.125924	0.143484	0.12905	0.130317	0.157316	0.099926	0.123203	0.0584018	0.136179
PI(16:0/18:0)	0.15705	0.162338	0.109048	0.143946	0.214816	0.11624	0.237827	0.270839	0.203938	0.145436	0.163368	0.109905	0.268482	0.229781	0.15464	0.184694	0.140848	0.125344	0.125086	0.148259	0.0878387	0.0998243	0.169073	0.113245
PI(16:0/18:1)	0.739565	1.39568	0.752076	1.16784	0.967369	1.06011	1.40006	1.58977	1.40715	1.38156	1.45952	1.58775	0.955575	1.0557	0.81305	1.09438	0.964295	1.47667	0.913943	1.28549	0.772085	1.16546	0.780502	0.670398
PI(16:0/18:2)	0.233246	0.332563	0.225782	0.220115	0.198517	0.241122	0.157212	0.190534	0.241577	0.21311	0.183075	0.210429	0.112656	0.147743	0.104623	0.142638	0.270544	0.266405	0.0927733	0.129257	0.101055	0.136215	0.121943	0.100836
PI(16:0/18:3)	0.0475968	0.0552928	0.03421	0.056862	0.0573279	0.0675379	0.0772082	0.0639304	0.0410529	0.0994951	0.0380488	0.0752865	0.0417193	0.0698665	0.0496512	0.0311239	0.0231132	0.0520096		0.0114376	0.0326148	0.0277084	0.0599124	0.0522225
PI(16:0/20:0)	0.00921428	0.0125973	0.00273922		0.0121658	0.00723559	0.011056				0.006238	0.0122898		0.00810806			0.00382932	0.0144081	0.00835056	0.0102368	0.0140093	0.0169221	0.00926488	0.0066212
PI(16:0/20:1)	0.0167861	0.0345966	0.0143458	0.0205856	0.00855903	0.0300677	0.00203455	0.00743576	0.0240484		0.0109583	0.0159629	0.0194026	0.0129265	0.020109	0.0332855	0.00383278	0.0244356	0.00316242	0.00324424		0.00815338		0.00967961
PI(16:0/20:2)	0.155116	0.292093	0.164781	0.122062	0.176876	0.220301	0.153554	0.174963	0.0966372	0.112371	0.105609	0.0913036	0.0626632	0.103715	0.0942569	0.0500674	0.207161	0.250073	0.0822703	0.0924488	0.118662	0.158629	0.102027	0.0571495
PI(16:0/20:3)	2.61619	2.18227	2.37487	2.06775	2.40363	2.27186	1.39507	1.23501	1.33298	1.1083	1.20607	1.22281	1.45995	1.41517	1.60586	1.25795	2.11547	2.05941	1.02962	1.01167	1.57094	1.66468	1.63319	1.56365
PI(16:0/20:4)	1.97001	1.85539	2.0862	1.82424	2.11608	2.06643	4.55119	4.58368	3.83809	3.3337	3.72665	3.42199	2.75969	2.68644	2.95174	2.2479	1.54879	1.4958	2.02143	1.93073	1.65184	1.60498	1.6559	1.646
PI(16:0/20:5)	0.0323515	0.0275918	0.0342612	0.0236371	0.0238591	0.0452158	0.0842554	0.129249	0.0657361	0.0917237	0.065974	0.145986		0.0522046	0.0306011	0.0170633	0.027266	0.0497901	0.0226152	0.00721634	0.00713138	0.013608	0.0309778	0.0150244
PI(16:0/22:0)	0.0201677	0.00427086	0.010091	0.0130117	0.0125441	0.00709562	0.00765511	0.0132792	0.0106054	0.0257292	0.0217209	0.0243386	0.0111	0.0100998	0.0226935	0.0124591	0.018447	0.0156546	0.00373439	0.00294192	0.037645	0.0110156	0.0209882	0.0147235
PI(16:0/22:1)	0.00397124	0.0117264	0.00463246		0.00508052	0.00270651	0.00568075	0.008764	0.0123942	0.00903022		0.0137302		0.00139038	0.0132365	0.00460249		0.00461898	0.0055984					0.00154494
PI(16:0/22:2)		0.00669318	0.0151734	0.0117564	0.023432	0.0171153	0.00567348	0.00683308	0.00411105	0.00505133	0.00457044	0.0179645	0.00686384	0.0318641	0.0100138		0.0184812	0.0124111		0.0335345	0.0196584	0.0150178	0.0271956	0.00988044
PI(16:0/22:4)	0.0784506	0.109073	0.10591	0.123758	0.154543	0.108255	0.117347	0.12106	0.105926	0.0786884	0.0926962	0.101316	0.191132	0.157125	0.190742	0.138004	0.0744507	0.0761173	0.165016	0.135965	0.110272	0.12606	0.146062	0.135286
PI(16:0/22:6)	0.0604758	0.0623317	0.0719276	0.080916	0.095492	0.0968497	0.135701	0.12591	0.146343	0.136397	0.153382	0.136479	0.117149	0.0909969	0.132591	0.108634	0.107647	0.0642337	0.0811807	0.0841221	0.0833994	0.101095	0.0975194	0.0754224
PI(16:1/16:1)	0.0332039	0.0151978	0.0205534	0.0217222	0.0282414	0.026599	0.0652906	0.063095	0.0519539	0.0789313	0.0659556	0.0880435	0.0469535	0.0343992	0.0385918	0.00682964		0.0277066	0.0286552			0.0307603
PI(16:1/18:0)	0.307909	0.385004	0.256944	0.430332	0.323421	0.345955	0.379075	0.590223	0.436993	0.532799	0.600751	0.555825	0.336617	0.407946	0.32802	0.362661	0.322402	0.427785	0.236022	0.410595	0.284454	0.30118	0.274963	0.378736
PI(16:1/18:1)	1.19696	1.3028	0.890033	1.21262	0.99275	1.14807	1.41125	1.58048	1.63783	1.79008	2.09792	1.86492	1.0313	1.40665	1.06149	1.01327	1.05005	1.47847	0.814721	1.53968	0.88652	1.15012	0.828516	1.24103
PI(16:1/18:2)	0.133801	0.137534	0.103679	0.121893	0.108454	0.0973127	0.0604803	0.0869284	0.0744724	0.0950825	0.0778716	0.0949384	0.0900033	0.0963831	0.112704	0.0853178	0.152204	0.146161	0.066783	0.0736152	0.0712772	0.102257	0.0685174	0.0735841
PI(16:1/18:3)	0.0264665	0.00851598	0.00739815	0.0351475	0.00734366	0.0229845	0.0363469	0.0484519	0.0219286	0.0618833	0.0450046	0.0617228	0.0208835	0.0388877	0.0179928	0.0283322	0.00379109	0.00715439	0.0201819	0.0236038	0.017348	0.0401091	0.0201887	0.0411059
PI(16:1/20:0)			0.0169832			0.0137905		0.0146172		0.00735679				0.00973848		0.00924722		0.0122272		0.00646351		0.0078625
PI(16:1/20:1)	0.0279636	0.05424	0.0256872	0.013735	0.0156478	0.0151318	0.0189368	0.0303655	0.0298184	0.0360154	0.0258167	0.0218089	0.0156498	0.0254613	0.0188355	0.0352954	0.0279894	0.0486589	0.00374414	0.0235934	0.0199768	0.0416162	0.0291811	0.0215727
PI(16:1/20:2)	0.0543922	0.0779002	0.0631953	0.0623082	0.0338338	0.0632914	0.0326523	0.0173468	0.00983442	0.0374265	0.0126013	0.0244751	0.0418583	0.0516553	0.0695678	0.0373933	0.0355028	0.0467197	0.0471956	0.0688565	0.0492939	0.0382818	0.0419068	0.0719689
PI(16:1/20:3)	0.198271	0.152325	0.165238	0.139781	0.148684	0.183056	0.0654941	0.134867	0.0940219	0.0950395	0.119014	0.0706375	0.11653	0.150931	0.157247	0.10956	0.120356	0.191821	0.146019	0.136132	0.159816	0.133018	0.149721	0.146395
PI(16:1/20:4)	0.141762	0.097612	0.132314	0.111687	0.145418	0.0852713	0.274513	0.372306	0.242546	0.217425	0.209909	0.258583	0.158229	0.174365	0.152064	0.110691	0.110213	0.0824163	0.159497	0.142251	0.105715	0.0608379	0.0937757	0.0856506
PI(16:1/20:5)	0.00569094			0.00873641			0.00575437	0.0100328	0.0364515	0.013282	0.0276558	0.0084533	0.0105132	0.0173459						0.00568518		0.00998623		0.0186396
PI(16:1/22:0)	0.00548655		0.00341432	0.00180464	0.00536416	0.00799121	0.00719624	0.0066015	0.00604077	0.0126074	0.0147463	0.0128217		0.011133		0.00471753	0.0105576	0.0157726	0.00716986	0.00304923		0.00807284
PI(16:1/22:1)	0.00843408	0.00872591		0.00523413		0.00931314		0.00390512	0.00619243	0.0113622	0.0052226	0.0129725		0.0129689		0.015595		0.00913878		0.00720177	0.00483622	0.0111518	0.00209817	0.00472707
PI(16:1/22:2)		0.00473386	0.00429228			0.0111268	0.00977729	0.00642979	0.00834331	0.0114747	0.00261011	0.0206121		0.00443128		0.00760531		0.0130024		0.00871244	0.0156257	0.00379902	0.0074347	0.00386743
PI(16:1/22:4)	0.0129503	0.0119128	0.0142375	0.0151247	0.017578	0.0274551	0.0207579	0.0103136	0.0266564	0.0171049	0.0066969	0.0243489	0.0262154	0.0191694	0.0275819	0.0120648		0.0181674	0.0152584	0.0147413	0.0224642	0.013927	0.0193499	0.00935928
PI(16:1/22:6)	0.00427822	0.00878067	0.00564217	0.0129959	0.00579741		0.0105289			0.00965464	0.0213973	0.0194092	0.00599708	0.00656765	0.0134607	0.0156187	0.00569741	0.0105226		0.0100679	0.00996643	0.0233982	0.0077464	0.0130879
PI(18:0/18:0)			0.0179976	0.0264667	0.0657915				0.0330638			0.0215724	0.0394198			0.0235169	0.0201566	0.0101986	0.0482415			0.0423012
PI(18:0/18:1)	1.18599	1.50032	0.897522	1.28553	1.03867	1.33388	1.51909	1.62212	1.75201	1.6346	2.08923	1.7615	0.854032	1.55781	0.872253	1.28806	1.30055	2.27511	0.846048	1.50922	1.12466	1.37053	1.11619	1.36794
PI(18:0/18:2)	0.964166	0.960812	0.739174	0.757339	0.800221	0.679495	0.623796	0.700387	0.800412	0.762234	0.891882	0.880783	0.346407	0.60893	0.352902	0.422018	1.11118	1.23882	0.3932	0.45865	0.681624	0.703092	0.65283	0.573445
PI(18:0/18:3)	0.49062	0.522865	0.431022	0.46736	0.367594	0.409554	0.358819	0.389173	0.344572	0.33589	0.441181	0.417959	0.282364	0.27803	0.139325	0.27929	0.437436	0.550419	0.175637	0.306376	0.334708	0.389344	0.256024	0.421635
PI(18:0/20:0)	0.0127807	0.00591116	0.0292355	0.00419503	0.0131475	0.0339281	0.00330787	0.0279767	0.0203994	0.0261084	0.00911266	0.0181821	0.00367985	0.00271313	0.0326076	0.0265865	0.00819261	0.0330826	0.0181367	0.045855	0.0152125	0.0200259	0.0307121	0.00574095
PI(18:0/20:1)		0.00632761		0.00367653		0.00798498	0.00559954	0.000924177		0.0115813	0.016126	0.0106458		0.0414203		0.0149195		0.0222092		0.00626946				0.0080967
PI(18:0/20:2)	0.668359	0.795663	0.610913	0.671896	0.651638	0.566521	0.402584	0.488882	0.483193	0.299845	0.335435	0.358014	0.270044	0.567111	0.414064	0.219332	0.767231	1.2187	0.229689	0.390417	0.419586	0.50652	0.325347	0.390393
PI(18:0/20:3)	30.4696	30.7449	31.0649	29.4995	28.0303	26.8786	10.7398	11.1726	12.6506	12.0398	13.8527	12.0505	17.3834	14.9912	15.5849	13.9375	32.208	30.4713	15.8919	14.7154	27.4151	25.0539	25.8149	25.959
PI(18:0/20:4)	28.7796	27.227	32.1539	31.1552	32.9131	33.0646	50.1551	48.5802	48.2942	52.2219	46.6649	48.7597	46.7064	44.664	47.9164	46.5126	26.421	25.6775	47.226	45.5047	35.9387	35.4766	38.1237	36.3605
PI(18:0/20:5)	0.429602	0.280015	0.40165	0.438551	0.509067	0.26554	0.845516	0.908374	0.893475	0.904186	1.08317	1.02018	0.507735	0.506648	0.531711	0.463137	0.454728	0.335844	0.49014	0.388388	0.3526	0.434187	0.335111	0.369248
PI(18:0/22:0)	0.0104167		0.0137811	0.0327319	0.00710424	0.0150066	0.0147036	0.0148847	0.0273684	0.00736228	0.018926	0.013272	0.00945933	0.0249115	0.0324122	0.00713936	0.0214794	0.0163967	0.0306583	0.00817865	0.0237866	0.0472422	0.0108499	0.00528961
PI(18:0/22:1)	0.0100635	0.111966	0.0180125	0.0675033	0.0221744	0.0945492	0.0114644	0.0283052	0.0148858	0.0202356	0.0140852	0.0103604	0.0269654	0.0421599	0.000292455	0.0372869	0.00588939	0.104404	0.0269309	0.0773061	0.0411427	0.0337076	0.0324396	0.0655089
PI(18:0/22:2)	0.0820579	0.202056	0.0654048	0.120475	0.124601	0.188676	0.0443176	0.0742542	0.0370082	0.0706112	0.0450103	0.050764	0.0490222	0.134325	0.0385804	0.135172	0.075563	0.175856	0.0457668	0.248634	0.0666508	0.146106	0.058141	0.118954
PI(18:0/22:4)	0.454616	0.51224	0.531981	0.514874	0.603092	0.534313	0.462479	0.462311	0.489517	0.379519	0.450429	0.358704	0.750884	0.898417	0.741119	0.81684	0.52148	0.403403	0.955586	0.884614	0.733146	0.548907	0.570792	0.68795
PI(18:0/22:6)	0.352583	0.295186	0.451407	0.362126	0.450159	0.409767	0.551046	0.592507	0.589107	0.466207	0.597614	0.470676	0.457148	0.457929	0.597032	0.499972	0.361934	0.259975	0.579334	0.403612	0.458483	0.364352	0.476218	0.456077
PI(18:1/18:1)	3.58932	4.30914	3.39305	3.44386	3.34403	3.99744	3.06996	3.39831	3.82245	3.179	3.9462	3.77342	2.79145	3.59738	3.12625	3.10204	3.82566	4.45814	2.46738	4.68207	2.79297	3.44142	2.73285	3.24563
PI(18:1/18:2)	1.0712	0.996714	0.964935	0.914068	0.830144	0.863248	0.54668	0.857727	0.744964	0.598232	0.685571	0.63464	0.610217	0.713442	0.710234	0.611188	1.21011	1.192	0.431244	0.635624	0.742225	0.823557	0.651983	0.726653
PI(18:1/18:3)	0.165879	0.140547	0.159468	0.147208	0.121533	0.139534	0.105059	0.138407	0.163229	0.178388	0.195464	0.198202	0.155389	0.180892	0.131553	0.100744	0.165706	0.133638	0.118926	0.061614	0.151304	0.128309	0.134421	0.130773
PI(18:1/20:0)	0.0239442	0.0150704	0.0101786	0.00261752	0.0249723	0.0175823	0.0398447	0.0089298	0.0201246	0.0268611	0.0151929	0.00846628	0.0141364	0.00981809	0.028395	0.00530312	0.0221022	0.0457093	0.0123577	0.030842	0.0187039	0.00983191	0.00307439	0.0450937
PI(18:1/20:1)	0.0495572	0.121687	0.0712885	0.0255733	0.0695103	0.0446212	0.0451887	0.0745741	0.0270057	0.0666072	0.0253936	0.0890817	0.0603496	0.0738651	0.0548088	0.0398679	0.0952506	0.119453	0.0667644	0.0372828	0.0613467	0.119684	0.0518079	0.0949565
PI(18:1/20:2)	1.14905	0.995439	0.898249	0.847788	0.71711	0.930066	0.47797	0.355072	0.457568	0.357066	0.349426	0.275507	0.431336	0.380044	0.476132	0.46097	1.36879	1.22272	0.494158	0.605087	0.726968	0.725697	0.902224	0.847565
PI(18:1/20:3)	9.79498	10.0952	8.62187	9.59549	8.90501	9.13593	3.26997	3.70941	3.61773	3.14422	3.43285	3.74431	5.37351	5.94808	5.53774	6.5695	9.72231	10.7518	6.4887	6.52634	7.74956	8.92312	8.53682	8.68457
PI(18:1/20:4)	7.5926	7.50528	6.72167	7.79991	8.03449	8.2807	12.2934	10.9962	11.3301	10.2257	10.8414	11.3537	10.486	11.5868	9.89992	12.866	8.03453	6.96368	12.4898	11.4824	9.57372	9.57882	8.9025	8.81547
PI(18:1/20:5)	0.112723	0.0866212	0.12321	0.0680031	0.0809798	0.100709	0.218183	0.246222	0.225407	0.293723	0.26674	0.217072	0.159235	0.159295	0.114568	0.162907	0.132304	0.14735	0.102535	0.122259	0.08875	0.145669	0.137146	0.109795
PI(18:1/22:0)	0.0353519	0.019133	0.0485188	0.0384657	0.0607525	0.0286383	0.0396791	0.0496613	0.0425065	0.0423354	0.0401613	0.0576319	0.0382501	0.0556567	0.027494	0.0377154	0.0756881	0.0418008	0.0259023	0.0408516	0.041351	0.046153	0.0421038	0.0288676
PI(18:1/22:1)	0.00472599	0.0337618	0.0137515	0.0218594	0.00890255	0.00849235	0.0151783	0.00608051	0.0044061	0.0181212	0.0194235	0.0166973	0.00384986		0.00728413		0.0201786	0.0714679	0.0212457	0.0291976	0.0355167	0.0289189	0.0183601	0.0269867
PI(18:1/22:2)	0.0777089	0.0717757	0.0523535	0.0704413	0.0445264	0.0654577	0.0186585	0.0216358	0.0344279	0.00686692	0.0176972	0.0322054	0.0333215	0.0479712	0.0524124	0.0826906	0.0719755	0.0722677	0.0411921	0.141793	0.0655617	0.0759386	0.0597249	0.080635
PI(18:1/22:4)	0.257984	0.240655	0.285428	0.199135	0.274376	0.212663	0.1538	0.104982	0.130967	0.13492	0.163153	0.16366	0.362029	0.354155	0.403923	0.407156	0.311225	0.205457	0.351273	0.373244	0.31137	0.305993	0.390297	0.334593
PI(18:1/22:6)	0.1917	0.0970676	0.160474	0.177538	0.20188	0.146216	0.212328	0.211431	0.138	0.156554	0.195248	0.230668	0.230496	0.174478	0.190412	0.179992	0.142176	0.119713	0.243387	0.214626	0.214309	0.16539	0.227466	0.182794
PI(18:2/18:2)	0.0554429	0.043301	0.0260467	0.0210349	0.0562406	0.0407908	0.0249377	0.00947911	0.00999435	0.00878961	0.0102074	0.0229503	0.0304112	0.0305844	0.0330855	0.0103699	0.0496003	0.0530904	0.0170305	0.0193834	0.0361244	0.0228303	0.0254479	0.0168577
PI(18:2/18:3)	0.00494218	0.00443026	0.00992243	0.0100739			0.00645772	0.0226189	0.00537422			0.0104893	0.00789561	0.0144448	0.0176183	0.00558135	0.00893859	0.0103575		0.00795645	0.00692326
PI(18:2/20:0)	0.00478806					0.0028072		0.0160798		0.00756391								0.00468101		0.0023367	0.00792595			0.00292777
PI(18:2/20:1)	0.0380437	0.0336954	0.0174497	0.0298129	0.0156854	0.0202504	0.00813273	0.0108963	0.00800689	0.0160754	0.0117366	0.00768054	0.00448624	0.0129509	0.0157852	0.0126676	0.0344219	0.0438755	0.0165806	0.0113708	0.00874698	0.0293009	0.00822303	0.0388268
PI(18:2/20:2)	0.0845662	0.0832868	0.0796283	0.0506947	0.09349	0.0646568	0.0387293	0.0114864	0.0287403	0.0248445	0.0251004	0.0485204	0.0502512	0.0322607	0.0728085	0.0427347	0.0997341	0.0991997	0.0255126	0.0409802	0.0552071	0.0448639	0.0448021	0.0227846
PI(18:2/20:3)	0.318692	0.33588	0.400367	0.275743	0.303104	0.294016	0.0714219	0.0882121	0.0602638	0.0731328	0.0620798	0.0726146	0.138496	0.160515	0.186987	0.140449	0.368888	0.391556	0.187392	0.199004	0.282809	0.243094	0.252434	0.276959
PI(18:2/20:4)	0.311043	0.224434	0.304627	0.27099	0.315246	0.240774	0.238835	0.217831	0.185007	0.216636	0.286867	0.225788	0.279364	0.260915	0.286417	0.31121	0.3985	0.280683	0.329078	0.240859	0.252671	0.230226	0.223809	0.228335
PI(18:2/20:5)	0.00512852		0.00966106	0.00721663	0.021574	0.00797971		0.00625377	0.00797365	0.01455	0.007452		0.00955983	0.00430559		0.00896842		0.0105714	0.00468115		0.00456082		0.00912663
PI(18:2/22:0)		0.0141505	0.00661377		0.00786344	0.00395419	0.00321699	0.00990988			0.00485612	0.00504096	0.00440275	0.0111032	0.00794679			0.00825837			0.00760272	0.0043187	0.00413872	0.0056504
PI(18:2/22:1)						0.00426401	0.00600603				0.00942661		0.0129206			0.00589313		0.00342797		0.00335268		0.00553254		0.00608161
PI(18:2/22:2)	0.0088751	0.00273382	0.00447781									0.00595788		0.00477455		0.00549117		0.006176		0.00587391		0.00322707	0.0117824	0.00474846
PI(18:2/22:4)	0.00988	0.0116391	0.0168665	0.0134091	0.00603534	0.0104792				0.00692131		0.00850499	0.0134685	0.0131211	0.0185687	0.032184	0.0126596	0.0171127	0.00824412	0.0198712	0.0184992	0.0146134	0.0130561	0.0154203
PI(18:2/22:6)	0.0181356	0.0137999	0.00792457	0.00668327	0.0115921	0.0111111	0.004406	0.0124023	0.0250022				0.00812553	0.0101391	0.012154	0.00412747	0.0110957	0.00411644	0.00807529	0.00813646	0.00977433		0.0122662	0.0207968
PI(18:3/18:3)			0.00567762												0.00557354			0.00405935
PI(18:3/20:0)	0.00478408	0.0030844		0.00317414		0.00456986				0.00340598	0.00318145	0.00890688				0.00314633	0.00749325			0.00234926
PI(18:3/20:1)			0.00363633		0.00783065					0.00642572					0.00452799	0.0038323		0.00463375	0.00456031	0.0080543		0.0128443
PI(18:3/20:2)	0.00511875	0.00672849	0.0144081	0.00683418	0.0116761	0.00634564				0.00552767		0.00790513		0.0119671	0.00920602	0.00912641				0.00717923	0.0117694			0.00650262
PI(18:3/20:3)	0.00250302	0.0101228	0.00331132	0.00379715	0.0196511	0.0110784			0.00847268		0.00591495			0.0176928		0.00618371	0.0204822	0.00411088		0.00995545	0.0191768	0.00446264	0.0121765	0.00891372
PI(18:3/20:4)	0.00484502		0.00648509	0.00661563		0.00744502	0.0155422	0.0047364		0.00683091	0.0138197		0.0082642		0.0183287		0.0167278	0.0104499	0.0136237	0.00173607	0.00329802			0.0112713
PI(18:3/20:5)		0.00665245		0.00776071		0.00736	0.0036771				0.00476256		0.00547465	0.00733678				0.00350616
PI(18:3/22:0)
PI(18:3/22:1)		0.00284073					0.00334974					0.00806668	0.00612021										0.00231209
PI(18:3/22:2)			0.0033872			0.00248966														0.00460164
PI(18:3/22:4)	0.00411402			0.00745335	0.00440936							0.00541997		0.00448843								0.00452483		0.00927171
PI(18:3/22:6)			0.00556073	0.00434945	0.00240277	0.00464695							0.00691093			0.014417		0.00788466		0.00383879				0.0076315
PI(20:0/20:0)								0.00413692			0.00791014			0.00564755							0.00457211
PI(20:0/20:1)	0.00422278		0.00393003		0.00431996				0.00728269											0.00612964
PI(20:0/20:2)	0.0056391	0.00382256	0.00866929		0.0116246	0.00268974	0.00673329	0.00652564				0.00548047			0.004079			0.00270378		0.00755297
PI(20:0/20:3)	0.0113404	0.0388017	0.0156858	0.0111849		0.0103653	0.00892422	0.00315147			0.00944817	0.00222536	0.00945703	0.0146791	0.0275033	0.0275989	0.0346494	0.0428954	0.0163347	0.0183976	0.00962709	0.0137677	0.0178018	0.0213743
PI(20:0/20:4)	0.027311	0.0131179	0.0508265	0.0346829	0.0331815	0.0482885	0.0323845	0.0268112	0.0213401	0.0173969	0.0213738	0.039286	0.0275775	0.05714	0.0631256	0.0504507	0.0445621	0.0325835	0.021185	0.034934	0.0199466	0.0273548	0.0211968	0.0448959
PI(20:0/20:5)	0.00484502	0.00798237		0.00493643		0.00443351		0.00854279	0.00537422		0.00439535			0.00772648		0.00320591		0.00392831		0.00313467
PI(20:0/22:0)		0.00496298				0.00636326	0.00624688		0.0119851					0.00558382		0.00854099								0.0110232
PI(20:0/22:1)		0.0046897											0.00431649	0.0034485					0.00450011					0.0048472
PI(20:0/22:2)										0.00420733				0.00459597		0.00471988
PI(20:0/22:4)				0.0054143		0.00339952		0.00379339					0.00671422			0.00276778			0.00757766				0.00794024
PI(20:0/22:6)		0.00502685	0.00428323		0.00825092				0.00456412					0.00829888						0.00388889		0.0036382
PI(20:1/20:1)	0.00265803	0.00500218																		0.00294948
PI(20:1/20:2)	0.0179747	0.00163258	0.0132582	0.0143693	0.0219002	0.00837708		0.00708789					0.00406343	0.00162934	0.0105819	0.0106336	0.0166581	0.0237725	0.00715021	0.0100731	0.00577645	0.0240663	0.0179545	0.0128246
PI(20:1/20:3)	0.1938	0.146217	0.170398	0.137469	0.127467	0.16161	0.0360081	0.0413129	0.0568349	0.0233238	0.043696	0.0415311	0.092204	0.0830078	0.107358	0.0794563	0.23323	0.177095	0.0966019	0.116922	0.224492	0.141055	0.143665	0.131184
PI(20:1/20:4)	0.140558	0.187821	0.198557	0.143135	0.156225	0.176436	0.16163	0.189228	0.145605	0.140871	0.159662	0.110595	0.208044	0.209754	0.163419	0.231937	0.198942	0.156413	0.250045	0.273251	0.231367	0.150709	0.181562	0.210756
PI(20:1/20:5)		0.00289196	0.00426766	0.00206422		0.00354808	0.0115254			0.00291367	0.00463359						0.0119497	0.00511665		0.00405426
PI(20:1/22:0)	0.00252421										0.00275956			0.00199728						0.00187949				0.00436063
PI(20:1/22:1)															0.0054826	0.0036086				0.00279693	0.00771801	0.00658571
PI(20:1/22:2)		0.00474139		0.00417443		0.00283603	0.0053062	0.00355819												0.00233817	0.00457925
PI(20:1/22:4)			0.00420427		0.00363271			0.00480757		0.00879013			0.0165419	0.00873759		0.00982084		0.00741182	0.0128267	0.00193271		0.00466763	0.00467097	0.00468455
PI(20:1/22:6)	0.00484502			0.00517461	0.00591544					0.0157627		0.0058016		0.010205	0.00560369	0.00373021		0.00826802			0.0102824	0.00387396
PI(20:2/20:2)	0.0271061	0.0520491	0.0297136	0.0208773	0.0207981	0.0285652	0.00496826	0.00934991	0.00729559		0.0066353	0.00935376	0.0295978	0.00942315	0.0107448	0.0146637	0.0483696	0.0367811	0.00862561	0.0192866	0.0260018	0.0206385	0.0143025	0.0315602
PI(20:2/20:3)	0.233127	0.283584	0.213585	0.233266	0.233186	0.181046	0.0198162	0.0395575	0.00873485	0.00210884	0.0308926	0.0233588	0.129605	0.135714	0.114416	0.13865	0.299266	0.305192	0.145422	0.136763	0.283136	0.227527	0.20198	0.249781
PI(20:2/20:4)	0.233105	0.177187	0.18607	0.189879	0.168082	0.197588	0.110929	0.111276	0.096257	0.0773055	0.0849398	0.0831701	0.212155	0.157733	0.230835	0.21652	0.233936	0.221132	0.229164	0.284342	0.251081	0.219965	0.21099	0.21454
PI(20:2/20:5)	0.00644729	0.00452813	0.00765908	0.00511902												0.00713303					0.0160806			0.00667128
PI(20:2/22:0)	0.00400521	0.0117968	0.00235163	0.00535045	0.0055435	0.0056341				0.00461614			0.00516289	0.00732705		0.00285781		0.00276129			0.0121097	0.0063972	0.0053769
PI(20:2/22:1)		0.00436382	0.00389691				0.00570059					0.0049559			0.00787794	0.00447168		0.00453767	0.00429269				0.00454615
PI(20:2/22:2)			0.0080558													0.00603486			0.00706169		0.00433261	0.00955462
PI(20:2/22:4)	0.00511875	0.00453298	0.00356134	0.00334424	0.0068314				0.00490472				0.0051762	0.00824014	0.0161137			0.0175657	0.0115289	0.0175052	0.00507634	0.0172315	0.0049843	0.00913451
PI(20:2/22:6)				0.00552365	0.00340524		0.00741822	0.00695588	0.00513247	0.0042708				0.00397019	0.0154228	0.00401917				0.00572893	0.0131638
PI(20:3/20:3)	0.109684	0.0600581	0.0922045	0.0862042	0.0728397	0.0805986	0.0176837	0.00928331		0.0350806	0.040479	0.0238894	0.0581615	0.060017	0.0939055	0.0553898	0.108111	0.0806386	0.0749841	0.0746053	0.109814	0.115399	0.105024	0.0894378
PI(20:3/20:4)	0.0963209	0.0852794	0.104778	0.0793221	0.124154	0.0956503	0.0600759	0.0574937	0.0578622	0.0895952	0.0584215	0.0519159	0.0905516	0.0746289	0.116769	0.0673285	0.0948583	0.0828005	0.147786	0.128935	0.11625	0.124565	0.0952187	0.128692
PI(20:3/20:5)		0.00806546	0.00899593	0.00403611				0.00916746				0.00528123	0.00512531		0.00584035		0.0165448		0.00710218		0.0069047		0.00985006
PI(20:3/22:0)	0.0367017	0.0593525	0.051769	0.023288	0.0230802	0.0258665	0.00875071	0.0391084		0.0200514	0.0125873	0.0180065	0.0389042	0.023317	0.0301656	0.0262845	0.0341817	0.0111815	0.0150545	0.0285086	0.0420156	0.0257518	0.0490606	0.0387832
PI(20:3/22:1)	0.0172622	0.0186638	0.0173868	0.019628	0.0181927	0.0237336	0.00459347	0.00660524	0.0139519	0.0115047	0.0058202	0.00494348		0.00599495	0.00971325	0.00759272	0.0221514	0.0130802	0.0069333	0.00215123		0.0123872	0.0143733	0.00519551
PI(20:3/22:2)					0.00363919	0.00181423				0.00441997			0.00568994
PI(20:3/22:4)			0.00405329	0.00480128		0.00457359	0.010043	0.0039568				0.00410345	0.0054683	0.00582846	0.00978485	0.00277013	0.00491927		0.00581459	0.00702016	0.00942159	0.00475555	0.0160323
PI(20:3/22:6)	0.0148237	0.00407508	0.00965507	0.0153759	0.00324211	0.0174399	0.00740763		0.00425701	0.00622492	0.00437221	0.00516695	0.0122158	0.00924396				0.00637866			0.0103017	0.0199004
PI(20:4/20:4)	0.0108897	0.0256552	0.00905491	0.0118356	0.00965136	0.00813889	0.0157186	0.0250692	0.0210089	0.0141919	0.0116413	0.00568017	0.0109261	0.0125135	0.0281523	0.0203826	0.0243688	0.0112969	0.0130842	0.0190017	0.0208416	0.0129502	0.009322	0.00897773
PI(20:4/20:5)	0.0100866		0.00578953	0.00555272	0.0138328		0.00639939		0.00683394	0.0076351	0.0280268	0.00866569	0.00696772	0.0163066	0.0105359	0.00505726	0.00663362		0.0148516	0.0209167	0.00621315	0.0144664	0.00922108	0.00535881
PI(20:4/22:0)	0.0244253	0.0244394	0.0304415	0.0247634	0.0395624	0.0197551	0.0417151	0.0357485	0.0689581	0.0404566	0.0238346	0.0444741	0.0565713	0.0328878	0.0701291	0.0188114	0.025022	0.012636	0.0378273	0.0267448	0.0323497	0.0253187	0.0210285	0.02232
PI(20:4/22:1)	0.0084943		0.0188333	0.00799205	0.0182448	0.0190195	0.0482276	0.0289529	0.0291135	0.0231534	0.037193	0.0113496	0.0226763	0.00971543	0.0328042	0.0160219	0.019332	0.0176863	0.0177637	0.0160056	0.0199286	0.0155176	0.0142355	0.00607129
PI(20:4/22:2)		0.00412682			0.00413347		0.00428088		0.00988949			0.00755168	0.00779257		0.00913386	0.0170201		0.00791463		0.00532891		0.00619976	0.00750881
PI(20:4/22:4)				0.00343142			0.00780999	0.00892324	0.00376128	0.00381293	0.00819485	0.00684592	0.0114893				0.00331793		0.0043868		0.00571443	0.0037828	0.00481208
PI(20:4/22:6)	0.0161773				0.0100064			0.0131324			0.0179741	0.0099506		0.0138065	0.00910826		0.00720616	0.00913466	0.00506994				0.0077873	0.0053054
PI(20:5/20:5)		0.01259	0.00895704	0.0171944	0.00851052	0.0236165	0.00710258	0.0296269			0.0143934	0.0112446	0.00866051	0.0440726								0.0209639		0.00996337
PI(20:5/22:0)																		0.00317164						0.00484571
PI(20:5/22:1)		0.0050445							0.00571336									0.00287826		0.00214987				0.00632142
PI(20:5/22:2)				0.00284163				0.00724206								0.00390495
PI(20:5/22:4)										0.00424421			0.0139478	0.0123537
PI(20:5/22:6)					0.00437595	0.0119142		0.00362636																0.00489733
PI(22:0/22:0)							0.0036493		0.00533106	0.00373126			0.00547465
PI(22:0/22:1)											0.00273136					0.00289198
PI(22:0/22:2)																							0.0046351	0.00413911
PI(22:0/22:4)	0.0092249		0.00619817	0.00303891	0.00412649					0.00884623	0.00579408					0.00724731	0.00542273		0.00864992		0.00444004	0.00768104
PI(22:0/22:6)											0.00476256									0.00200631			0.00662902
[truncated: 200 more rows]

## Sheet: sum notation (% of class)
lipid ID	1	2	3	4	5	6	7	8	9	10	11	12	13	14	15	16	17	18	19	20	21	22	23	24
CE(14:0)	0	0.352073	0	1.72096	0	1.41921	6.97082	0	0	4.97435	9.04749	2.79984	4.83859	0.869645	10.7162	0.94978	12.867	0.647631	8.33852	0.693514	0	0.679253	6.39824	0.273144
CE(16:0)	0	2.10843	0	5.67857	0	3.21867	0	4.39623	12.3124	8.18086	15.9847	0	11.544	1.99887	0	4.35964	0	3.73437	0	1.89157	9.88945	2.20494	0	0.982434
CE(18:0)	2.73367	3.9602	6.34047	1.55972	5.72319	2.60047	0	1.26692	1.40709	2.75128	2.04897	5.28866	7.0525	3.71406	3.29077	2.69631	0	4.09022	7.07929	2.67754	2.50032	5.23426	4.49053	1.13817
CE(20:0)	0	13.5278	0	10.846	8.21567	14.1203	0	11.5756	4.30027	10.3647	6.2701	7.53853	15.6262	16.3668	0	11.3899	7.37762	8.21873	7.83096	16.8759	11.992	10.0506	9.80818	21.2874
CE(22:0)	0	2.48823	0	2.16978	7.29355	2.29189	1.76289	1.43735	3.61753	1.76035	3.87839	3.72682	3.67716	2.0493	3.78974	0.743036	4.01748	0.944391	3.04945	2.55324	3.63314	1.45704	0	1.47664
CE(14:1)	0	0.56209	0	1.31351	0	0.537662	3.52283	0	2.98145	0	6.89074	0	0	0.465567	3.15922	1.76519	5.14539	2.18182	0	1.20357	0	0	4.3874	1.02305
CE(16:1)	0	3.12886	0	0	0	1.61593	0	0	8.91678	0	0	0	0	1.78205	0	2.12949	0	1.42976	0	2.04698	0	2.29672	0	1.30743
CE(18:1)	13.0228	10.6028	14.1315	16.5601	8.48056	10.4878	15.6904	11.7841	20.1544	9.02086	11.8244	7.95543	0	8.91284	11.9235	11.8667	0	13.9651	13.8166	12.2364	16.5351	9.6119	11.787	8.07218
CE(20:1)	2.62286	18.5667	6.31998	11.0898	7.76419	15.3652	3.39564	26.8493	4.73883	11.7943	5.95222	18.8109	3.16315	5.40117	6.04095	12.4846	5.99939	12.6699	4.66804	11.6991	7.43125	15.6278	7.89003	21.1957
CE(22:1)	0	4.08391	0	0.837484	2.2018	3.22021	2.45778	2.23654	1.8634	1.51714	1.92108	3.93392	1.27906	5.46163	5.27392	3.15868	3.4141	2.92157	2.45777	2.74293	0	1.9579	8.20153	2.92604
CE(16:2)	0	1.23322	8.96091	1.4515	0	1.91417	0	0	6.98748	0	0	0	0	1.11904	0	1.0098	0	1.21208	0	1.56843	0	3.21476	0	1.61427
CE(18:2)	0	4.88299	0	8.46136	0	6.4158	0	3.55645	0	3.12653	0	0	7.2114	4.71767	0	4.57004	0	6.78044	0	5.93798	0	9.51575	0	3.11919
CE(20:2)	8.99079	4.02271	7.13806	1.69467	4.04553	1.89728	4.78619	3.74811	1.90517	1.37407	3.26319	12.5905	2.50808	1.36772	4.39803	2.30098	7.33119	3.02672	3.00019	2.42361	1.7053	2.26273	0.521866	2.15994
CE(22:2)	7.31921	2.09751	0	1.68841	3.20565	4.09646	7.00007	6.25889	5.64162	9.00439	0	2.92808	5.43713	8.68578	11.9185	6.07338	0	3.55112	0	1.86142	11.345	1.80938	0	6.31948
CE(18:3)	3.99533	4.43472	7.7894	3.56825	0	2.97413	8.19785	4.0573	2.85672	2.43357	0	5.29688	2.01985	2.65788	0	2.02038	0	3.68524	1.74003	3.64431	4.87193	2.6765	4.6529	2.49314
CE(20:3)	34.6986	2.82505	14.9321	3.39872	5.31771	2.47724	18.4928	2.68417	1.7845	8.26277	7.41079	4.01078	4.64785	1.56896	4.65416	2.22511	18.6095	2.3541	6.17527	2.42174	5.91485	3.82465	7.19228	1.403
CE(22:3)	0	2.19919	0	0.876241	0	3.43107	0	4.09037	0	0	0	0	4.62755	3.26088	0	3.42141	8.75021	1.16667	0	3.30704	0	1.41491	0	3.86165
CE(20:4)	7.36046	2.24003	0	2.49641	1.90631	3.0001	2.26721	1.88229	1.22561	7.1818	0.987246	4.63678	5.39735	2.97972	4.50449	2.64839	5.85666	4.06213	8.57029	4.37676	1.40699	4.41912	1.16035	1.87722
CE(22:4)	0	1.85268	4.99144	1.13268	0	3.28198	10.0272	1.50593	4.25499	0	4.75882	4.78435	3.56097	1.87692	8.98341	1.14186	2.83375	1.86674	4.93129	2.51452	3.60309	3.47767	5.16691	2.65815
CE(20:5)	10.9552	3.09252	14.5892	1.29039	5.9457	2.65056	4.89167	1.58395	0	1.95115	0	2.20694	2.94042	1.33172	0	2.16849	6.17336	3.73478	0	2.55479	2.85703	2.14543	2.60887	4.24758
CE(22:5)	0	2.36549	14.8069	3.92474	14.7138	3.10295	0	1.37504	5.63615	1.94049	19.7619	4.12528	6.19484	3.2466	21.3471	1.45166	5.73984	6.19273	18.1864	3.01299	10.4834	2.6173	14.2359	2.75822
CE(22:6)	8.30103	9.37277	0	18.2407	25.1864	9.88092	10.5366	9.71147	9.41565	14.3614	0	9.36637	8.27399	20.1652	0	19.4251	5.8845	11.5637	10.1559	11.7557	5.83111	13.5014	11.498	7.80595
CER(14:0)	9.64127	3.65062	8.87278	5.04421	11.9107	3.48204	10.8938	4.65961	9.96502	6.71996	7.23911	7.90967	8.58068	3.42132	7.11758	3.46192	13.1471	3.85091	13.0508	2.23905	7.7797	4.46836	10.1825	4.22416
CER(16:0)	6.39383	12.1004	13.2428	8.4375	8.5014	8.21773	14.5637	32.7787	25.4086	21.8481	19.1034	29.423	10.7584	12.3018	7.03308	4.36161	6.372	10.9839	3.58921	15.619	14.4303	10.9951	7.89609	7.75088
CER(18:0)	6.95382	2.95562	4.17955	7.49759	10.7593	12.4293	17.3642	11.1431	9.27081	6.39423	17.6341	10.8825	5.43257	10.1985	2.28819	3.91966	7.26722	5.75138	7.71111	7.84811	4.69684	5.0288	15.1461	3.89716
CER(20:0)	4.94503	6.098	3.54447	6.0257	4.42114	4.8002	3.03705	3.85423	4.63194	4.06702	2.7507	3.83795	3.06459	4.10765	2.1593	3.7663	4.79468	2.7914	3.68688	2.9386	3.36726	4.37331	2.64047	5.44704
CER(22:0)	3.17376	5.29816	8.63087	7.29188	3.35494	6.88529	1.95498	1.94238	1.96076	2.71672	1.99409	2.00004	3.7969	8.17686	5.14512	12.5848	3.08772	4.30702	3.09825	6.74829	4.98738	5.87977	8.9678	4.26402
CER(24:0)	11.4142	12.6012	12.9726	10.3791	9.42433	9.60852	8.77898	6.47789	6.52704	9.11515	7.53421	8.2125	8.02516	6.76509	10.6206	8.95366	9.24168	9.03808	7.97504	7.99358	9.41124	7.40453	10.4158	10.3981
CER(26:0)	4.38114	6.63885	4.09421	6.00098	4.74174	5.72904	3.00035	3.94468	3.0918	3.90389	3.44696	3.47899	2.50687	3.0623	2.53191	2.43082	4.10276	2.58526	3.17589	2.1056	3.62274	4.42988	2.77116	4.76638
CER(14:1)	0	0	0	0.0825173	0	0.072236	0	0	0	0	0	0	0	0.0866756	0	0.0485696	0	0.0560024	0	0.0335147	0	0.0746919	0	0
CER(16:1)	0.789546	1.64533	0.66494	1.60128	0.931693	1.52762	0.992262	1.79945	0.838411	1.78816	0.882481	2.32928	0.560441	1.83973	0.511361	2.15201	1.25774	2.63936	1.4309	2.20874	1.01112	2.66352	1.16668	2.53245
CER(18:1)	1.33482	2.55489	1.18936	3.23812	1.52875	2.70049	1.30934	1.48058	0.97895	1.48725	1.1896	1.4719	0.63865	1.48304	0.578705	1.45608	1.32361	1.41069	1.27057	1.4966	1.18454	2.06573	1.02577	1.80293
CER(20:1)	0.523384	1.63994	0.949787	1.42825	0.825364	1.38892	0.804908	1.00262	0.753592	1.06792	0.821921	0.802193	0.735569	1.01492	0.471441	0.751931	0.802749	0.626337	0.724377	0.621292	0.768077	0.988704	0.617416	1.19701
CER(22:1)	0.611484	1.06351	0.881833	0.838632	0.50913	1.63552	0.749224	1.02097	0.61135	0.675591	0.613201	0.450592	1.01201	1.83608	0.833764	1.61519	0.711502	1.39056	0.640229	0.462566	1.24505	1.34703	1.14066	0.872985
CER(24:1)	17.7271	16.9023	16.1297	6.5746	7.89323	15.4021	6.09291	3.44002	6.50509	17.0392	8.84469	6.28857	19.447	4.12989	30.6495	13.9584	13.987	16.3585	17.8819	20.4057	16.2555	9.73713	9.29195	18.2316
CER(26:1)	3.44643	5.98403	4.4023	5.9947	6.12543	5.51282	1.87144	2.44252	1.50964	2.31886	1.91697	2.15859	2.82226	3.44346	2.87472	2.23763	4.47914	2.23677	4.00298	2.25948	3.84793	3.58333	2.60194	5.2471
CER(16:2)	0.828714	1.98073	1.00839	2.05316	1.03545	2.1583	2.59822	2.67168	3.07838	2.56943	2.98384	2.99525	1.63994	4.30069	1.27676	4.48658	1.02813	3.15175	1.19033	2.2373	1.10348	2.82373	0.797117	2.66004
CER(18:2)	0.5395	0.442449	0.209177	0.400179	0.184782	0.457739	1.84723	1.51519	2.16303	1.29702	2.05018	1.34849	0.79777	1.2617	0.721597	1.19299	0.742267	0.847799	0.701659	0.903253	0.75713	1.04179	0.612216	1.11158
CER(20:2)	0.475479	0.69848	0.533496	0.927227	0.478406	0.929148	0.980157	0.765918	0.596531	0.62591	0.716334	0.678726	0.462519	1.06642	0.458885	1.1309	0.485729	0.924166	0.563095	0.709574	0.512282	0.818715	0.51006	0.877781
CER(22:2)	7.32868	5.17939	5.88093	6.03809	7.46104	4.25371	8.29909	5.89087	9.42454	6.61461	7.60012	5.70691	7.75561	8.50955	6.61256	10.1842	7.88904	7.44653	8.58011	7.25315	7.48957	6.00194	5.40323	6.39678
CER(18:3)	0.163575	0.138059	0.115837	0.223037	0.157043	0.18322	0.179345	0.179545	0.239048	0.177924	0.127301	0.193238	0.0796092	0.160108	0.0513002	0.158976	0.11566	0.166309	0.0872895	0.119513	0.115699	0.135878	0.0922074	0.204596
CER(20:3)	0	0	0	0	0	0	0	0	0	0	0	0	0	0	0	0.0751064	0	0.0757547	0	0.0847376	0	0	0	0
CER(22:3)	3.59768	3.46941	2.89527	4.1009	4.27118	3.23018	3.06407	2.70421	3.50959	3.26153	2.58867	2.85795	4.48832	5.77418	3.1343	6.65268	3.94158	5.32638	5.17878	4.79588	3.80837	5.49424	3.19593	4.49887
CER(20:4)	3.46295	3.24577	2.74883	3.91443	4.54129	3.85858	3.68774	2.30115	3.38787	2.25322	2.36937	1.39022	2.56687	3.67239	1.87913	3.26768	3.57616	4.20483	2.47688	2.44431	5.13552	3.47303	2.25795	2.5043
CER(22:4)	4.25018	1.48561	2.29037	2.21965	2.21731	1.30798	2.33241	1.15594	1.63741	0.935218	1.99744	1.36764	3.84575	1.94183	3.0538	3.52913	3.58858	2.62243	2.83159	3.05861	1.73337	4.06262	3.52489	3.34036
CER(20:5)	0.357049	0.256685	0.116745	0.45481	0.388735	0.263385	0.279642	0.27245	0.340179	0.277295	0.399323	0.273396	0.303708	0.726645	0.208211	0.413647	0.415255	0.507507	0.183558	0.27921	0.381601	0.441184	0.174529	0.519766
CER(22:5)	7.42885	3.77504	4.16673	8.79874	8.01272	3.88419	5.03104	6.3002	3.28249	2.76379	4.92778	3.78319	10.2372	10.1161	9.46344	6.75017	7.35861	10.1479	9.64923	4.84459	6.16383	12.2246	9.22131	6.96558
CER(22:6)	0.231492	0.195497	0.279066	0.434721	0.324874	0.0817753	0.287851	0.256155	0.287935	0.0819415	0.268212	0.159271	0.441559	0.603085	0.324764	0.459337	0.28411	0.55247	0.319282	0.289711	0.191475	0.442435	0.346157	0.288542
DCER(14:0)	2.18035	0.523122	4.11306	1.59099	1.43819	1.08342	3.56545	2.68704	0.862482	4.95282	4.76458	3.088	2.52066	1.29742	2.62564	1.26319	0	1.24618	3.3173	1.49204	1.57317	0.767042	10.7668	5.05795
DCER(16:0)	63.3484	41.1564	58.8582	47.3339	56.1263	45.9784	61.1737	44.4888	77.9593	45.1523	55.7506	60.299	74.0969	41.5044	83.3991	42.7658	49.31	43.5212	70.8014	38.8636	56.5034	52.7453	46.2717	34.6074
DCER(18:0)	7.05084	19.6621	8.22092	16.8918	4.72802	13.6774	5.86551	13.8145	6.93262	15.0419	11.235	8.49391	3.22782	8.80669	4.67476	11.8908	5.71029	12.6486	2.36074	13.0683	6.8092	12.8822	0	16.2813
DCER(20:0)	0	0	0	0	0	0	0	0.322571	0	0	0	0	0	2.53889	0.240752	4.218	0	2.67987	0	1.9949	0	0	0	0.810113
DCER(22:0)	3.10396	6.73883	3.45121	3.34353	4.40392	4.81622	2.0468	6.32896	3.58014	3.6182	2.92606	2.99744	3.93806	7.60824	1.81541	6.91345	4.20083	9.79002	4.0366	8.03475	6.56653	6.67348	0	7.39005
DCER(24:0)	0	0	0	0	0	0	0	0.258106	0.392813	0	0	0.91343	0	3.46335	0	1.3452	0.345145	0.387973	0.941557	0.354153	0	0	0	0
DCER(26:0)	0	0	0	0	0	0	0	0	0	0	0	0	0	0	0.272458	0	0	0	0	0	0	0	0	0
DCER(14:1)	0	0	0	0	0	0.408191	0	0	0.706053	0	0	0	0	0	0	0	0	0	0	0	0	0	0	0
DCER(16:1)	0	2.68506	0	2.80467	0	2.37144	0	0	0	0	0	0	0	0	0	0	0	0	0	0	0	0	0	0
DCER(18:1)	2.26516	6.1293	3.42371	4.4566	1.53805	5.87947	2.77981	7.33423	1.47248	5.35021	1.63653	4.23925	2.0143	2.30629	0.692663	3.15962	2.27059	4.0306	1.26018	5.19585	2.30002	5.18371	1.29136	5.66593
DCER(20:1)	0	0	0	0.582887	0	0	0	0	0	0	0	0	0	0.419952	0	1.15705	0	0.631165	0	0.523912	0	0.874687	0	0
DCER(22:1)	0.77972	2.01671	1.20254	1.64295	0.0860512	1.37078	0.945242	1.30743	0.611681	0.935106	1.60051	0.948889	0.420884	2.58336	1.27274	2.83791	1.22838	2.64018	0.513108	2.42742	1.3266	2.04874	0.959099	2.81788
DCER(24:1)	8.17874	5.43669	8.29454	6.73764	14.6237	7.40965	7.1765	8.96726	2.88525	8.87353	7.78809	9.23966	1.70155	17.5586	0	10.5803	16.6014	6.25938	1.9053	5.8017	6.56186	7.53739	13.523	8.38761
DCER(26:1)	2.23732	3.92174	3.78428	2.76545	3.6311	4.59697	2.17861	2.01292	0	2.74585	2.4152	1.05094	0	1.3034	1.22342	1.89985	2.15696	2.45104	1.59669	1.82535	1.58494	3.5704	4.20259	5.14869
DCER(16:2)	0.781962	0.564769	0	0.892921	0.671488	0.452892	0.572123	0.794797	0	1.43255	0.345972	0.451553	0	0	0	0.448718	0.417055	0	0	0.801677	0.574236	0.691579	0	1.85401
DCER(18:2)	2.31477	1.78935	0	0.951435	0	1.15732	2.25594	2.16509	0	2.12836	0	0	1.51693	0	0	0.912915	1.92531	0.828039	0	1.18045	2.59591	1.04098	2.84381	2.23663
DCER(20:2)	0	0.172404	0	0	0	0	0	0.376693	0	0	0	0.306283	0	0.531926	0.452023	0.34223	0.412914	0.527184	0	0.467713	0.329097	0.141953	0	0.23548
DCER(22:2)	4.64205	1.76328	5.15162	1.95896	7.59619	4.07355	5.02536	4.32884	2.17387	4.61102	4.46364	4.23932	2.39876	1.90714	1.30895	1.47924	5.48397	2.10809	3.8796	1.72808	1.0841	2.88626	6.9216	1.66145
DCER(18:3)	0	0.804739	0	0.844296	0	0.531003	0	1.96733	0.692311	2.65099	1.75407	0.642859	0	0.860417	0.58209	1.65199	0.860848	1.43048	0	1.29481	0	0.781362	0	0.661955
DCER(20:3)	0	0	0	0	0	0.513317	0.655477	0	0	0	0.821665	0.466075	0	0.574804	0	0	0	0.81695	0	0.330458	0	0	0	0
DCER(22:3)	0	1.68156	0	1.06734	2.82725	2.23431	1.42909	2.0559	0	0	1.93527	0	1.57589	3.07929	0	2.17814	2.6565	2.62998	0	2.30507	1.82551	0	4.63586	2.28618
DCER(20:4)	0	1.79866	0	1.23235	0	0	0	0	0	0	0	0	3.32018	1.34529	0	1.17887	0	0	2.75363	3.10608	0	0	4.93018	0
DCER(22:4)	0	0.738051	1.26986	0.599334	1.23079	0.251001	0	0.789599	0.223594	1.00561	1.25696	0	0.519924	1.36731	0	0.696192	1.13486	1.36714	2.14789	1.37023	1.56001	0	1.80881	1.82263
DCER(20:5)	0	0.458672	0	1.56213	0	0	0	0	0	0	0	0	0	0.257839	0	0.272409	0	0.382157	1.07171	0.636356	0	0	0	0
DCER(22:5)	3.11673	1.95855	2.23006	1.16785	1.09899	2.58051	4.3304	0	1.50739	1.50157	1.30578	1.8425	1.47457	0.0594429	1.43997	1.96478	5.28495	2.54068	1.91861	6.38271	7.36886	1.25762	1.84512	1.98984
DCER(22:6)	0	0	0	1.57295	0	0.614169	0	0	0	0	0	0.780939	1.27353	0.625962	0	0.843356	0	1.08307	1.49563	0.814375	1.43652	0.917322	0	1.08489
DG(28:0)	0	0	0	0	0	0	0.594344	0	0	0	0	0	0	0	0	0.256638	0	0.202714	0	0	0	0	0	0
DG(30:0)	0	0	0	0	0	0	4.22994	0	0	0	0	0	0	0	0	0	0	0	0	0	0	0	0	0
DG(32:0)	0	0.545602	1.34827	0	0	0	0	0	2.19997	0	0	1.33361	0	0.547416	0	0	0	0	2.03069	0.326576	0	0	0	0
DG(34:0)	2.02451	2.54429	1.32047	1.59467	0	0	0	2.98662	0	0	3.62845	0	0.89961	0.615714	0	0.638107	4.5417	0.42504	1.05518	0.756882	0	0	0	1.75268
DG(36:0)	2.13452	2.37758	3.78435	4.21253	3.30572	2.52608	2.85228	2.89709	3.59265	4.57367	5.03608	3.51791	3.08618	2.48788	5.73721	4.81197	2.48375	2.36117	3.30538	2.851	0	2.02586	7.31982	3.66547
DG(38:0)	0	2.66634	0	2.26913	0	2.2455	0	1.15864	2.43062	0	0	1.37783	0.809892	2.61289	0	2.17065	2.67961	2.29035	1.18464	2.78819	1.45292	1.96488	1.02181	2.44063
DG(40:0)	0	8.62793	0	2.57991	0	3.08758	0	2.01334	1.40136	2.70565	1.66143	1.65138	0.948881	5.32842	2.36247	7.61002	2.04796	9.68119	0	1.77854	0	6.72078	1.2439	6.57365
DG(42:0)	0	0.661424	0	1.45193	0	0.344893	0	0.537124	0	0	0	0.668695	0	0.770632	0	0.464007	0	1.36638	0.724209	0.871538	0	1.15629	0.722225	0.717643
DG(44:0)	0.103467	0.115859	0	0	0	0	0.214475	0.0964734	0	0.121854	0.200763	0	0.143214	0	0	0	0	0	0.408583	0.15514	0	0	0	0
DG(28:1)	3.25604	2.35104	5.76154	1.74602	3.89233	2.06149	6.49726	3.10696	4.69856	3.87142	4.61809	2.71215	3.21247	2.86031	0	1.73222	0	2.6013	6.1975	1.69779	6.17998	3.86775	6.90172	3.17673
DG(30:1)	0	0	0	0	0	0	0	0.76745	0	0	0	0	0	0	2.76728	0.401576	0	0.430168	0	0	0	0	0	1.12944
DG(32:1)	5.83834	2.51158	8.99164	4.81826	5.20694	3.58333	8.03829	4.73967	8.58202	3.87434	9.17458	9.19344	7.048	2.20095	10.0391	2.00644	10.1524	2.54387	1.60278	2.20098	0	1.53299	15.3533	2.8366
DG(34:1)	0	0.779237	9.09144	4.11439	0	0	6.47317	3.8818	0	0	0	0	7.42633	0	0	1.93178	0	0.718334	0	3.75618	0	0	0	0
DG(36:1)	1.45639	2.42957	1.9406	0.74683	0.669915	1.73407	0.393641	1.61423	2.87716	3.14819	0.960843	0	0.879717	1.8243	0.876919	3.19211	0	1.17807	0	2.53359	0.854072	0.402791	0	3.15667
DG(38:1)	3.76215	4.93937	0	3.35226	1.16361	3.73539	4.78158	3.74786	0	5.1077	2.21941	2.77093	2.17597	5.59093	5.27645	3.90752	1.19898	3.98592	0	4.9441	0	4.65658	0	3.8627
DG(40:1)	0	8.72064	0.753241	3.75523	0.735006	3.92924	0	2.49271	0	7.82956	0	5.00698	1.80621	8.51205	0	7.47434	2.27045	4.91635	1.25884	3.67329	1.76771	11.8699	3.70557	5.403
DG(42:1)	0.273131	1.69784	0.742017	1.03713	0.282077	0.855142	0.745593	1.10695	1.71116	1.61444	2.16264	0.792038	1.42507	2.27936	1.21129	1.4194	0.591687	1.62178	1.74685	2.30265	1.15062	2.28144	0.54304	1.53209
DG(44:1)	0.490229	0	0.286434	0.193913	0.221802	0.39763	0.569973	0.282002	0.428414	0.431726	0.247905	0.270205	0.202374	0.191221	0.131374	0.122293	0.608845	0	0.695388	0.144316	0.908309	0.240994	0.321609	0.62431
DG(28:2)	0	0	0	0	0	0	0	0	0	3.61807	0	0	0	0	0	1.68561	0	1.36264	0	0	0	0	0	0
DG(30:2)	0.940292	1.97254	3.41984	1.74422	2.00705	0.700345	1.33031	2.35937	1.3763	1.60002	2.53032	1.71934	1.04928	1.0876	1.57257	0.970872	1.67183	0.403757	2.56496	0.439967	3.83426	0.683208	3.24941	3.31146
DG(32:2)	0	2.89514	0.754726	1.08066	5.89679	4.71153	0	0.466598	1.66228	0.658706	1.03442	4.76267	0.542954	1.39884	0	1.98895	0	1.97189	0	3.20754	0	0.425137	0.946088	0
DG(34:2)	13.7457	5.45931	0.975856	3.44139	19.2929	5.38006	8.54053	5.15904	1.25116	0.794041	0	2.99767	6.04832	4.48187	6.74509	1.94047	0	0.504864	15.4212	3.06627	0	0.734176	0.859989	1.17336
DG(36:2)	8.32279	0.567457	4.5632	2.57385	1.49474	1.49845	1.47067	3.03331	5.31785	2.79182	2.53594	2.59161	5.49341	1.21409	5.92579	1.44563	3.5074	1.1507	1.86432	2.01782	5.95417	0.997729	1.81577	2.47091
DG(38:2)	0.565238	2.8811	1.78511	2.70389	0.559477	1.1787	0.853248	4.04301	2.35725	2.71249	1.44938	0.444262	2.14491	2.63247	0.590737	2.61477	1.07468	2.86749	0	3.60732	1.97726	2.34718	0.784936	3.30172
DG(40:2)	2.22989	3.93731	1.80194	3.71833	0.932418	2.53409	0.629795	2.54037	1.09847	2.11262	2.12105	3.52935	1.9809	3.29766	1.41735	2.56893	1.83072	3.03764	1.57754	2.92711	7.14324	4.18905	2.35238	3.66211
DG(42:2)	0	1.51679	1.37051	0.710412	0	0.608417	0	1.6408	0	0.644402	0	0.831239	0	3.57828	0.908377	1.82282	0.637319	2.98885	0	1.64674	0	1.76804	0	1.289
DG(44:2)	0.302362	0.242982	0.503214	0.325175	0.44971	0.263641	0.160818	0.152882	0	1.41171	0.745852	1.2612	0.248565	0.124675	1.40587	0.166284	0.249129	0.50646	0.369329	0.353235	1.23738	0.761851	1.64944	0.204402
DG(30:3)	0	0	0	0	0	0	0	0	0	0	0	0	0	1.0998	0	0	0	0	0	0	0	0	0	0
DG(32:3)	2.77926	1.71931	0	1.39899	2.83777	2.31967	3.68654	4.52974	5.54477	6.10435	3.00519	2.70158	2.51313	1.50122	0	1.22533	0	1.96287	0.519557	0.880234	10.2931	0.436384	0	0
DG(34:3)	1.09727	0	1.30077	0	0	0.791612	0	0	0	0	0	0	0	0	1.91445	0.644628	2.06632	0.598464	0	0.741096	0	0	0	0
DG(36:3)	0	1.72389	0	1.94754	0.985789	0.371296	0	0	0	0	0	0	1.09478	1.42574	0	0	0	0.776194	0	1.24793	0	0	0	0
DG(38:3)	6.36526	3.34478	5.47042	3.44855	6.76109	3.40004	2.52909	2.44602	1.1022	2.15415	3.14872	1.15252	2.80269	1.20537	2.756	2.72025	8.89423	3.33358	3.77189	2.49213	7.96261	5.32059	3.89929	3.0559
DG(40:3)	0.550724	1.20183	2.98507	0.392855	2.46099	1.74851	2.08165	2.82252	0	0	2.51524	4.13777	0.650415	2.04454	0	1.60595	4.69702	1.50077	2.42931	1.64914	1.88507	1.49614	2.19141	1.01926
DG(42:3)	1.21292	0.8669	1.8528	0.874293	1.33386	1.57578	3.48263	1.10145	1.69399	1.3707	2.97447	0.747401	1.61554	0.760613	3.21852	0.694915	1.61455	0.700846	0	0.450752	1.2388	0.815245	1.49777	1.4115
DG(44:3)	0	0	0.407799	0.445829	0	0	0	0	0	0	0.951339	0	0	0	0	0	0	0	0	0	0	0	0	0.925196
DG(32:4)	0	0	0	0	0.883546	0	0	0	0	0	0	0	0	0.608976	0	0.811879	0	0.978985	0	0.418615	0	0.922239	1.1447	0
DG(34:4)	0	0	0	0	0	0	0	0	0	0	0	0	0	1.72394	0	1.81913	0	3.08815	0	1.97976	0	2.65419	1.83056	0
DG(36:4)	1.68449	0.442	0.738289	1.3266	1.24912	0.639411	1.16281	1.61062	1.14461	0.90418	1.07138	1.4528	2.65241	0.895951	2.62909	0.97307	3.97097	0.509126	2.36654	0.997705	4.08759	0.491653	2.17545	1.46067
DG(38:4)	8.27966	1.86361	5.04762	4.4445	9.06399	3.5838	7.84052	3.07888	6.73546	4.49978	7.63478	3.3143	4.96331	3.09373	9.13262	1.62403	9.6394	1.7454	6.80238	3.89935	6.72259	3.40097	6.8372	2.57638
DG(40:4)	4.01618	2.65856	1.16829	1.76768	1.11233	0	6.63782	1.43504	0.879537	1.952	3.19327	1.69438	0.376912	2.54967	1.67226	2.22092	2.98752	2.44301	0.655822	2.72383	1.48598	1.89418	2.33183	3.06663
DG(42:4)	0	0.9383	0	0.524818	0.736185	0.837667	0.546116	1.22651	1.30788	0.667063	0	0	1.01147	0.992476	0	1.54807	0	1.29725	1.66325	0.621723	1.33977	1.33853	0	0
DG(44:4)	0.237321	0.546769	0	0.460319	0.955942	0.348549	0.278592	0.64902	0.735145	0.475665	0.810576	1.38971	0.710082	0.339233	1.05908	0.237523	0.528995	0.485066	2.21142	0.553164	3.2248	0	1.00132	0.865843
DG(34:5)	0	0	0	0	0.500421	0	0	0	0	0	0	0	0	0.568799	0	0.198579	0	0	0	0	0	0.742972	0	0
DG(36:5)	5.77099	3.36571	7.91099	6.12728	5.42117	5.31577	3.22007	4.44442	4.9952	4.93177	7.50369	5.02211	5.96631	6.69787	7.57583	7.79699	9.14286	7.77588	4.58592	5.62148	11.1271	7.08691	6.97015	7.27461
DG(38:5)	0	0.643958	2.26174	1.48416	0.73933	0.992132	1.08144	0.69287	1.34353	0.797788	1.74038	3.26659	1.74235	0.48783	1.41959	1.0509	2.7898	0.61946	0	0.683976	0	3.60256	1.12186	1.42756
DG(40:5)	0.308877	0.499851	0.327628	2.94838	0	0.250624	0.330547	0.301737	0	0.397625	0.779555	0	0.392926	1.31175	0	1.10149	0	1.13526	5.26611	1.75851	0	0.588451	0.75264	0.312641
DG(42:5)	4.63996	1.64062	3.41651	2.57522	3.47896	2.70768	2.12222	2.30405	7.51779	5.34499	10.5157	1.64652	4.21808	1.67992	5.47505	3.62964	2.23691	2.35653	3.3906	3.80189	4.30066	3.0764	5.69498	4.99938
DG(44:5)	0.215518	0	0.222983	0.81694	0	0.279291	1.53798	0.510908	0.404247	0	0.470567	0.508447	0.442216	0.380757	0.699206	0.4588	1.78563	0.403177	0.511534	0.208055	0	0	0	0.214671
DG(34:6)	2.27572	0.510157	2.16314	0.898391	0	0.665195	1.81012	1.54103	2.54875	0	1.24393	1.93094	1.34371	0.458313	1.99285	0.891769	3.05815	0.37729	0	0	0	2.64198	0	0.818725
DG(36:6)	0	0.14705	2.03782	0.58162	1.76892	1.34565	1.54928	0.670406	0	2.91084	0.447194	0.324827	3.21718	0	0.74535	0.582288	0.414944	0.197561	1.22403	0.716554	0.669247	0	2.36307	1.18387
DG(38:6)	6.91359	2.90418	4.36259	2.88734	4.67758	2.25035	2.13659	4.19529	11.1074	6.85449	1.46739	6.85895	5.98219	1.86403	1.31493	0.534736	1.72645	0.505007	9.25406	3.48837	0	3.90234	0	1.18298
DG(40:6)	1.10014	0.788674	2.56288	3.30024	0.233408	0.976202	1.89309	1.49471	0.487832	1.44823	0	2.79371	2.13464	1.5857	2.72763	1.57382	2.50828	1.6813	0	0.680141	2.22039	0.120528	3.75501	0.292791
DG(42:6)	1.26616	6.43611	1.30724	8.12109	1.37164	6.02829	0	5.4364	1.80978	4.13379	1.38595	2.16329	2.67482	6.95001	1.67048	7.76978	0	8.85322	3.8364	7.96758	4.46333	4.39358	2.14644	8.73319
DG(44:6)	0.696987	0.234234	0.621244	0.389465	0.112869	0.42751	1.08342	0.293028	0.230132	0.1722	0.97381	0.156454	1.02306	0.383299	0.168163	0.14708	0.321355	0.105626	0.431428	0.1184	1.03144	0	0.4404	0.24249
DG(36:7)	0	0	0	0	0	1.91682	0	0	0	0	0	2.82188	0	0	0	0	0	0	0	0	0	0	0	0
DG(38:7)	1.87937	0.989079	0	0	2.06428	0	0	1.59972	0	2.02206	3.89207	0	0	1.17325	2.87698	0.930616	0	0.707819	2.27057	1.61982	0	0	0	2.78984
DG(40:7)	0	2.06345	0	1.17034	0	15.0273	2.91943	2.09118	0	1.09013	1.11058	2.19169	0.691977	2.54974	0	1.28473	0	1.50859	0	2.41759	0	1.99732	0	0
DG(42:7)	0.9389	0.404427	0.438431	0.116797	0	1.12989	0	0.230568	0.399853	0.456486	0	0.154584	0	0	0	0.48461	0.34191	0.958317	0.732287	1.12013	0.344245	1.30199	0	0.768147
DG(44:7)	0	0	0.520457	0.380616	2.26826	0.211136	0.60045	0	1.06351	0	0	0	0	0	0	0	0.588474	0.478724	0.617759	0.158513	1.5914	0	0	0
DG(38:8)	0	0	0	0.550117	0	0	0	0	0	0	0	0	0	0	0	0	0	0.302535	0	0	0	0	0	0
DG(40:8)	0	1.22992	1.60399	0.0933247	0.490595	1.04218	0.313277	0.713643	2.47034	0.462565	0.670306	0.770108	0.139163	0.283401	0.899481	0.365247	2.10844	0.369292	0.540823	0.498196	0.383899	0.642072	0.376278	0.54312
DG(42:8)	1.06632	0.610607	0	0.355363	0.623544	0.587846	0.631381	0.324967	0	0.699186	1.70141	1.39441	0.491353	0.131593	0.347638	0.990545	0.305796	0.503545	0.681204	0.451475	0	0.768573	0	0.478789
DG(44:8)	0.335448	0	0	0	0	0	0	0.947298	0	0.292036	0	0	0	0	0	0.0662123	0.891997	0.0611049	0	0.0615776	0	0.50955	0	0
DG(40:9)	0	0.120127	0	0.22868	0	0.169605	0.34405	0.562705	0.567656	0	0	0	0.389677	0.0868995	0.655954	0	0.337825	0	0	0.203954	0	0.374188	0.755386	0.763522
DG(42:9)	0.575229	0	1.24346	0.272588	0.401448	0.21179	0.827715	0.667051	3.81474	0	0	1.00459	1.57257	0.398382	0.739019	0.340266	0.733057	0.624218	1.71016	0.256132	0	0.376192	1.7688	0
DG(44:9)	0	0.401059	0.291243	0.144786	0.414218	0.376946	0.354237	0.349733	0.315558	0	0.214596	0	0.374413	0.207781	0.397042	0.221283	0	0.333178	0.474305	0.156558	0.491052	0.229046	0.133914	0.177433
DG(40:10)	0	0.0500659	0.388501	0.0633155	0.460965	0.0342501	0.476145	0.226901	0.618603	0.235501	0.250731	0.406702	0.215187	0.20386	0.284056	0.0725605	0.164019	0.0409954	0.661368	0.0710879	0.298464	0.0854944	0.103406	0.157846
DG(42:10)	0	0	0	0.468556	0	0	0	0	0	0	0	0	0.803754	0	0	0	0	0	0	0	0	0	0	0
DG(44:10)	0.348682	0.458069	0.153693	0.29458	0.48132	0.186719	0.146861	0	0.176296	0	0	0.532265	0.221411	0.302979	0.660861	0.0389459	0.598607	0	0.225912	0.204225	0.509579	0.163081	0.522711	0.284048
DG(42:11)	0	0.755765	0	0	0	0	0	0	0	0	0	0	0	0.41503	0	0	0	0.58898	0	0	0	0	0	0
DG(44:11)	0	0	0	0	0	0.874904	0	0.677293	0	0	0	0.938477	0	0	0	0	0	0.506835	1.15791	0.621326	1.86887	0	1.39438	0.688386
DG(44:12)	0	0	0	0.528701	0	0	0	0	0	0	0	1.09048	0	0	0	0	0	0.468931	0	0.412249	0	0	0	0
HexCer(14:0)	0.779578	0.884322	0.742727	0.82683	0.523826	0.967329	1.85487	1.42215	1.58084	1.51359	1.52735	2.02539	0.771253	0.761131	0.935633	0.807661	1.14877	1.0095	0.870756	0.714781	0.827367	0.668031	0.802531	0.452045
HexCer(16:0)	32.5839	25.2783	29.3455	28.965	30.9013	28.3952	32.8703	34.1419	32.2966	31.6707	29.8637	29.717	29.1085	28.2518	26.3132	28.9024	28.9047	31.4398	25.9939	29.129	22.654	20.7085	27.0146	28.7064
HexCer(18:0)	15.4595	19.1612	15.7562	15.2959	20.5448	17.2587	25.5286	22.0397	32.3277	26.564	31.5454	26.7282	15.2016	14.5434	13.6439	13.8277	20.2717	16.0229	14.6704	13.1564	21.8662	19.4431	21.5428	20.0464
HexCer(20:0)	2.6996	2.97298	2.74396	3.06623	2.78548	3.50089	1.41812	2.25198	1.691	1.65372	2.03611	1.83879	2.72322	2.5992	3.04802	2.85072	3.74706	3.75142	3.14138	2.70059	3.37356	3.48154	4.07086	3.67774
HexCer(22:0)	17.9488	17.0585	17.4958	15.6967	15.0199	14.2727	8.52802	8.12645	5.14529	9.51451	8.58187	7.53807	14.3408	16.1389	18.955	16.3523	16.1703	16.5806	16.3919	16.5721	18.7149	22.4608	15.3097	14.317
HexCer(14:1)	0.036978	0.0280489	0	0.0286528	0.0477438	0.021642	0.0691545	0.0267012	0.0407793	0.0339014	0.0366137	0.037795	0.0512481	0.0208302	0.0391346	0.022038	0.038742	0.0186327	0.0449965	0.0433508	0.0398824	0.0218299	0	0.0227111
HexCer(16:1)	0.203044	0.218782	0.3143	0.218786	0.261873	0.242637	0.337505	0.325325	0.31369	0.306702	0.329738	0.413665	0.210379	0.227758	0.262819	0.21657	0.230443	0.220667	0.265247	0.267384	0.221057	0.167049	0.264049	0.221213
HexCer(18:1)	1.35576	1.51769	1.2003	1.36951	1.54983	1.23731	1.41304	1.12136	1.12842	0.768388	0.600706	0.791874	0.757578	1.12488	0.301051	1.03339	0.657087	1.0876	1.09406	1.22625	0.323016	0.998752	0.169114	1.02875
HexCer(20:1)	0.279012	0.226375	0.298643	0.255399	0.268512	0.295141	0.262766	0.305579	0.292536	0.284871	0.318754	0.355932	0.339171	0.376271	0.474782	0.374433	0.46803	0.365781	0.321936	0.276894	0.384223	0.342135	0.317227	0.390932
HexCer(22:1)	3.07316	4.14173	3.57376	3.34855	2.39204	3.96427	1.65817	1.95949	1.61231	1.75306	1.45023	1.86028	3.50694	3.81223	3.85247	4.13557	3.19582	3.734	4.06805	2.98719	4.00474	4.0186	3.76276	3.64896
HexCer(16:2)	1.15489	1.70227	1.42478	1.68255	1.61062	1.94485	3.28401	3.5436	3.65173	3.74333	3.77666	4.10977	2.29781	2.24547	2.32588	2.43401	1.8274	2.15078	2.45055	2.64463	1.71326	1.89482	1.71177	1.99332
HexCer(18:2)	0.683781	0.786898	0.731732	0.84122	0.891753	0.865995	2.36473	2.64277	2.50934	2.58022	2.49715	3.0653	1.2367	1.2084	1.1785	1.22945	1.13852	1.18312	0.995312	1.03814	1.20392	1.18557	1.12053	1.13053
HexCer(20:2)	0.71042	0.92303	0.679513	0.961837	0.403576	0.909406	0.919397	1.09258	0.955242	1.00713	0.936868	1.09159	1.25313	1.251	1.41528	1.40566	0.902013	1.08097	1.08771	1.23688	1.18326	1.14424	1.04418	1.17967
HexCer(22:2)	15.0964	17.2447	17.0731	19.135	15.0758	17.6786	15.2379	16.2211	11.9007	14.4642	12.4533	15.4615	17.2293	17.8244	16.5058	16.701	14.0191	14.1895	17.5785	17.9092	15.1098	15.0792	14.4973	15.1099
HexCer(18:3)	0.0565665	0.0428385	0.235271	0.0370335	0.116418	0.077086	0.0867177	0.121479	0.104563	0.193898	0.169924	0.180747	0.0795756	0.0660445	0.252711	0.0907058	0	0.0825357	0.232076	0.0747443	0	0.086173	0.0638915	0.0447752
HexCer(20:3)	0.572306	0.107694	0.508491	0.0679914	0.485234	0.148715	0.480954	0.127587	0.59751	0.186945	0.387949	0.177913	0.69282	0.225131	0.790112	0.182239	0.515281	0.161019	0.616906	0.165024	0.633626	0.156943	0.451979	0.193572
HexCer(22:3)	6.97757	7.42417	7.26209	7.96248	6.80093	7.93521	3.36516	4.29748	3.63799	3.54111	3.33305	4.38823	9.63734	8.95934	8.96284	9.11594	6.3018	6.64959	9.59383	9.56544	7.30592	7.79586	7.31848	7.54333
HexCer(20:4)	0	0	0	0	0	0	0	0	0	0.0586053	0	0	0.124683	0	0.0402219	0	0	0	0.0219292	0	0	0.00656945	0.0350996	0
HexCer(22:4)	0.262947	0.235667	0.466776	0.172148	0.240413	0.207437	0.222164	0.153169	0.132645	0.102955	0.0746131	0.14701	0.29323	0.297756	0.399161	0.244233	0.404706	0.201249	0.378215	0.23474	0.303073	0.261185	0.320852	0.226693
HexCer(20:5)	0.00627034	0.0212352	0.025924	0.00321797	0	0.0101807	0.0117836	0.0161296	0	0.00358268	0.0170047	0.00521447	0.00676485	0.00955363	0	0.00315485	0.0376377	0.00787826	0.0149911	0.00612999	0.0532343	0.0141789	0	0.00454134
HexCer(22:5)	0.042384	0	0.0389365	0.0242823	0.0251119	0.0260792	0.0522452	0.0321741	0.0372407	0.0176623	0.0172938	0.021673	0.0744433	0.0268513	0.264348	0.0358773	0	0.033009	0.140154	0.0262366	0.05505	0.0356704	0.11646	0.0286617
HexCer(22:6)	0.017009	0.0235408	0.0822314	0.0407347	0.05482	0.0405577	0.0345276	0.031329	0.0438347	0.036963	0.0457055	0.0440451	0.0636096	0.029616	0.0391742	0.0349118	0.0209081	0.0295025	0.0272382	0.0248561	0.0299593	0.0292171	0.065751	0.0328662
LPC(14:0)	0.0665518	0.0581655	0	0.0486389	0	0.100611	0.208987	0.063596	0.151221	0.0982252	0.0398163	0.0979949	0	0.114479	0	0.0263129	0	0	0	0	0	0.0441062	0	0
LPC(16:0)	15.9067	24.5769	15.0965	23.2719	15.9113	21.375	14.9416	20.44	16.9423	15.1325	16.8582	16.1325	18.4514	23.8114	15.4187	15.1464	12.1455	12.8953	14.7261	19.6038	15.0456	16.4951	16.8021	15.0571
LPC(18:0)	19.3929	7.50257	16.4587	8.27642	23.2865	8.17591	22.7372	9.39111	23.5993	7.49584	20.9665	7.28654	23.3809	8.01302	23.5712	5.68235	20.0335	8.65326	19.935	7.25795	19.3854	6.82387	25.3938	6.46823
LPC(20:0)	0.283155	0.242925	0.302273	0.191115	0.347238	0.243862	0.594978	0.210928	0.390434	0.19621	0.135155	0.283015	0.640703	0.265627	0.405232	0.22263	0.234682	0.345821	0.235191	0.387272	1.18961	0.276414	0.718621	0.174175
LPC(22:0)	0.366208	0.191549	0.293373	0.0936487	0	0.158209	0.189789	0.209005	0.142279	0.119277	0.227913	0.0554204	0.172638	0.153231	0	0.301091	0.326076	0.255557	0.654057	0.203254	0	0.0891827	0	0.148175
LPC(14:1)	0.104323	0.0293356	0	0	0.109812	0.0307915	0	0.0343223	0.0516521	0	0.111852	0	0.101643	0.00560074	0	0.0330879	0	0.0369907	0	0.00770503	0	0	0.330705	0
LPC(16:1)	3.11224	4.12959	3.24325	4.64045	4.06558	5.09192	3.86277	5.26188	3.47634	6.10054	4.34596	6.33676	2.45025	3.4109	3.02562	2.3908	2.08443	2.4842	2.56181	2.84877	2.48807	3.77218	4.39149	3.42055
LPC(18:1)	46.628	51.3734	47.3579	50.7092	40.2987	49.7612	46.0131	53.7439	45.9799	60.9031	47.2581	58.0462	43.3556	52.9352	42.5602	59.5681	46.7575	56.9692	44.1803	55.8108	42.2039	57.2155	36.5699	59.1394
LPC(20:1)	1.42622	1.17194	2.01526	1.24661	1.27609	1.26947	1.2921	1.34146	1.47387	0.924248	1.41973	0.851892	1.26146	0.907733	0.778375	0.888722	3.72295	2.34279	1.01473	1.34059	2.67855	1.32502	2.25625	1.71827
LPC(22:1)	0	0.230331	0.451633	0.128563	0.273244	0.142873	0.127018	0.0732855	0	0.073072	0.0872587	0.0508356	0	0.123655	0	0.21961	0.482334	0.308185	0.776017	0.332871	0.407867	0.204304	0	0.324043
LPC(16:2)	0.449981	0.276003	0.300382	0.359079	0.178203	0.42294	0.121636	0.151957	0.146767	0.212938	0.339939	0.191122	0.297241	0.381533	0.252114	0.240693	0	0.121336	0.192122	0.299231	0.346519	0.522373	0.195205	0.288676
LPC(18:2)	1.84096	1.47258	2.25558	1.44003	1.90094	1.63296	1.88204	1.76931	1.81742	1.93971	1.28905	2.54856	0.52356	1.19695	1.9587	1.047	1.07002	1.33879	1.2601	1.08912	0.847762	1.57615	0.70048	1.14649
LPC(20:2)	2.01895	1.21656	1.91321	1.06829	1.36621	1.42997	0.310725	0.553523	0.551365	0.399703	0.691899	0.604023	1.16014	0.811209	1.44206	1.11334	2.53196	1.81583	2.52996	0.932751	2.4201	1.38255	2.0782	1.48899
LPC(22:2)	0.219212	0.208007	0.488295	0.174941	0.296911	0.185117	0	0.082339	0.176229	0.0473413	0	0.0635613	0	0.0587241	0	0.0976346	0.539403	0.381165	0	0.144614	0.511713	0.0499428	0	0.197162
LPC(18:3)	0.185304	0.0593694	0.259821	0.0565595	0	0.0502278	0.192213	0.0760269	0.146717	0.110217	0.252062	0.127782	0.129426	0.0257568	0.124559	0	0	0.0957186	0	0	0.556205	0.0910623	0.397355	0.0644429
LPC(20:3)	3.10778	2.33278	2.05079	2.79643	2.6956	3.10745	1.61531	1.86533	1.24953	1.53166	1.2548	1.60285	1.42974	2.03873	1.97498	2.74489	3.46059	4.36527	2.6838	2.26134	4.20731	3.12559	2.51841	3.0253
LPC(22:3)	1.28507	1.38066	1.36644	1.47005	2.29539	1.92167	0.171944	0.284695	0.153753	0.247169	0.21027	0.312009	0.653751	0.756136	0.756732	1.10164	1.46396	2.64554	1.63282	1.13475	1.94407	1.5679	1.60014	1.90557
LPC(20:4)	1.51559	1.44912	3.34347	1.76018	2.12157	2.10994	3.22258	2.01158	1.463	2.05611	1.77198	2.22799	2.80195	2.1245	3.86651	4.17633	2.14443	1.78445	3.37562	3.07068	2.50539	2.20208	3.85677	2.55609
LPC(22:4)	0.658384	0.831752	1.1994	0.930677	1.43968	1.18062	0.685728	0.695994	0.683313	0.744118	0.831187	0.844393	1.24933	1.31357	1.89514	2.08862	1.11735	1.3296	2.27832	1.46386	2.1516	1.11303	0.815982	1.19596
LPC(20:5)	0	0.0352167	0	0.0587966	0.276986	0.0698968	0.252196	0.101498	0.182812	0.196876	0.370572	0.127793	0.127776	0.0556705	0	0.0595188	0	0.0262153	0	0.0665022	0	0.149462	0	0.0866331
LPC(22:5)	1.03608	0.966077	1.33608	0.963303	1.2555	1.14901	1.05222	1.13083	0.721943	1.07537	0.853224	1.36914	1.16247	1.1989	1.5441	2.17847	1.45778	1.43869	1.57918	1.30744	0.890511	1.49547	0.816309	1.07633
LPC(22:6)	0.396434	0.265123	0.267643	0.31512	0.604483	0.390402	0.525856	0.507386	0.499886	0.395828	0.68448	0.839602	0.650012	0.29747	0.425694	0.672739	0.427573	0.366113	0.384869	0.436658	0.219738	0.478802	0.558231	0.518495
LPE(14:0)	0	0	0	0.0188489	0	0	0	0.0429757	0	0	0	0	0	0.0666907	0	0	0	0	0	0	0	0	0	0
LPE(16:0)	3.74542	2.96542	3.47433	3.66546	3.50241	3.72893	3.85757	2.77271	2.94416	2.40855	1.91902	1.92361	4.97113	3.77313	4.32094	0.521738	1.07069	1.37574	1.96559	2.03081	0.765143	2.01985	2.27058	1.76164
LPE(18:0)	6.53329	6.43763	5.02617	6.19139	7.18623	5.89004	12.8934	10.0759	17.6551	13.3374	16.1394	15.2928	9.35457	9.09762	9.78806	2.88419	3.34418	3.01413	5.06619	5.39607	7.60937	6.43901	8.90432	4.17882
LPE(20:0)	0.276194	0.421436	0.417937	0.723569	0.219362	0.565689	0.316865	0.44263	0.403237	0.361574	0.165926	0.245713	0.132252	0.677682	0.405604	0.468233	0.598908	0.479803	0.198817	0.558245	0.313715	0.517839	0.19376	0.440722
LPE(22:0)	0.131643	0.484542	0.158815	0.365254	0.202511	0.31873	0.282349	0.394591	0.287126	0.320572	0.298102	0.231594	0.208432	0.382601	0.328359	0.374987	0.305303	0.386016	0.41018	0.444636	0.142163	0.317481	0.175636	0.29851
LPE(14:1)	0	0	0	0.0267828	0	0	0	0.044347	0	0	0	0	0	0.0672059	0	0.0353336	0	0	0	0	0	0	0	0
LPE(16:1)	2.29482	2.1422	1.82735	1.98362	1.71146	1.63607	2.41303	3.88624	2.48777	3.23899	2.62421	2.69804	1.58513	2.06401	1.21693	1.36069	1.39549	1.59703	1.03463	1.7922	1.07954	1.21205	1.46911	1.42099
LPE(18:1)	16.5785	16.4697	15.006	16.8612	17.0067	15.84	19.4329	23.0675	22.074	24.6125	23.4725	24.6861	15.8577	17.9377	13.2876	18.2141	15.586	16.8098	14.4657	19.9014	19.1214	20.741	16.3713	22.1417
LPE(20:1)	3.75858	5.24125	2.97772	3.7227	2.75915	3.89779	2.49674	3.9354	2.46173	3.26847	2.73881	2.51644	1.38979	2.14859	1.30154	3.28473	5.88446	8.22461	1.28913	3.45781	3.33974	3.6535	3.34071	4.13489
LPE(22:1)	0.565475	1.88485	0.610981	1.39977	0.835796	1.35469	0.150618	0.330523	0.198189	0.419779	0.228969	0.295073	0.707338	0.780355	0.167912	1.13198	0.990234	2.3228	0.427145	1.35604	1.0442	1.05934	0.590375	1.30841
LPE(16:2)	0.0819591	0.0703734	0.101208	0.11702	0.0689768	0.0895182	0.104279	0.118284	0	0.125939	0.119569	0.0815556	0.0770739	0.121894	0.0968013	0.031216	0	0.0300399	0	0.0310972	0.20446	0.0331372	0	0.0871247
LPE(18:2)	0.802771	1.00974	1.01877	0.781057	0.911308	0.813664	0.935223	1.2518	0.914201	1.24681	0.747536	0.954145	0.686248	0.979082	0.376378	0.854482	1.30016	0.903214	0.487497	1.06091	0.668299	1.10286	0.87955	1.14935
LPE(20:2)	2.52178	2.45641	2.71147	2.39613	2.2995	2.14966	0.989235	1.09992	1.09954	1.14312	1.33008	1.12425	1.22971	1.31728	1.53162	1.6586	4.18188	3.69822	1.19748	1.21023	2.43978	2.31115	1.93097	1.84357
LPE(22:2)	1.54505	2.64011	1.17774	1.73645	1.29496	1.70567	0.23104	0.651687	0.377539	0.564534	0.218707	0.446194	0.262048	0.780731	0.593616	1.23247	2.02532	3.58064	0.701585	1.0814	1.36288	1.48268	1.02004	1.81757
LPE(18:3)	0.0923275	0.0643111	0.14139	0.0564191	0.0757733	0.0415201	0.0738214	0.0918099	0	0.10964	0.0951499	0.14016	0.154156	0.0318219	0	0.0337677	0.116121	0.0635002	0	0.0387364	0.113832	0	0	0.0553778
LPE(20:3)	7.19692	6.48985	6.22965	6.02433	6.1613	5.80562	2.91591	3.67119	3.47536	5.10672	4.66536	5.22035	3.61361	3.22208	2.9794	3.2227	7.89819	8.2701	3.18449	3.81503	7.30761	6.5662	6.26717	6.0547
LPE(22:3)	20.9034	26.2446	21.6414	24.631	19.2373	24.7183	3.54641	3.90563	3.60123	3.73215	2.7926	3.70418	11.0129	12.8052	11.5776	15.224	24.8195	28.8741	11.6694	13.5935	16.5856	19.882	16.5259	20.637
LPE(20:4)	10.1087	7.49731	12.8428	9.23085	11.306	10.3593	17.9437	17.6021	15.6704	15.6495	14.7903	16.4953	14.5648	13.5192	15.5839	11.991	8.55613	5.79259	18.5673	15.1736	13.6625	10.7102	13.2414	10.4995
LPE(22:4)	10.6764	9.74128	11.3423	10.8811	12.0882	11.6423	8.82272	8.59324	6.77685	7.48658	7.93067	7.22926	15.3064	16.5685	18.4385	21.8723	10.0828	7.79596	21.6859	16.7118	12.6231	12.13	13.0398	12.83
LPE(20:5)	0.399751	0.21253	0.18382	0.218807	0.31144	0.16019	0.863508	0.482379	0.87435	0.680452	0.789145	0.700091	0.638793	0.192035	0.37258	0.329375	0.24991	0.163821	0.474931	0.276022	0.27107	0.275518	0.370111	0.272951
LPE(22:5)	8.49423	5.34067	8.79111	5.95457	8.82927	6.63686	13.8603	12.3038	11.9929	10.74	12.2854	10.5329	13.5238	10.0512	11.829	11.7951	7.94123	4.65097	13.0508	9.69318	8.00324	6.76747	9.53217	6.48931
LPE(22:6)	3.29281	2.18577	4.31895	3.01367	3.99232	2.64549	7.87037	5.23529	6.70628	5.44662	6.64868	5.48225	4.72414	3.41537	5.8037	3.47895	3.65351	1.96688	4.12325	2.37725	3.34238	2.77869	3.87717	2.57782
MG(14:0)	0	0	0	0	0	0	0	0	0	0	0	0	0	0	0	0	0	0	21.0673	0	0	0	0	0
MG(16:0)	0	0	0	0	0	0	0	0	0	0	0	0	0	4.60466	0	0	0	0	0	0	0	0	0	0
MG(18:0)	0	4.32642	0	5.98736	0	4.59071	0	0	0	7.2638	0	0	0	7.45037	0	5.1509	0	3.52267	0	4.09436	0	13.2477	0	0
MG(20:0)	16.2936	15.796	17.9257	21.9813	30.4842	11.4142	28.2241	13.7315	7.71255	14.7623	11.1753	19.407	0	18.4906	0	18.1356	11.7334	14.1471	25.9172	19.4449	31.7814	18.2593	20.5542	11.552
MG(22:0)	0	0	0	0	0	0	0	0	0	0	0	0	0	0	0	0	0	0	0	0	0	0	0	0
MG(14:1)	0	0	0	0	0	0	0	0	0	0	0	0	0	0	0	3.16728	0	0	0	0	0	0	0	0
MG(16:1)	0	0	0	0	0	0	0	0	0	0	0	0	0	0	0	0	0	0	0	0	0	5.55666	0	3.20175
MG(18:1)	0	0	0	2.0581	11.6285	1.86329	0	0	0	0	0	0	0	2.18508	0	1.44687	12.2588	0	0	1.87133	0	0	0	0
MG(20:1)	24.5374	51.6528	0	51.255	0	56.1384	43.8831	73.8989	51.422	63.0301	65.8341	62.4693	55.475	52.6616	0	53.5363	27.8267	49.3289	28.3667	52.5097	0	48.6835	21.929	60.448
MG(22:1)	11.5255	0	0	1.43192	0	1.5195	0	1.58059	8.33559	0	7.03672	2.56562	0	0.851877	0	0	0	1.37696	12.9243	2.09933	0	0	7.82048	2.35984
MG(16:2)	0	0	0	0	0	0	0	0	0	0	0	0	0	0	0	0	0	0	0	0	0	0	0	0
MG(18:2)	0	0	0	0	0	0	0	0	0	0	0	0	0	0	0	0	0	0	0	0	0	0	0	0
MG(20:2)	0	0	0	3.32957	17.8369	5.28929	0	2.49879	0	3.99474	0	0	0	3.11302	0	5.84851	0	0	0	3.76563	0	0	0	4.21683
MG(22:2)	0	0	0	0	0	0	0	0	0	0	4.31772	3.00587	0	0	0	0.980704	0	0	0	0	0	0	0	0
MG(18:3)	0	10.6521	0	0	0	0	0	0	0	0	0	0	0	0	0	2.91546	0	5.88475	0	2.08952	0	0	19.6795	3.7995
MG(20:3)	9.91612	0	0	1.63458	0	3.1263	6.17192	1.95654	0	3.24833	6.82657	4.44019	0	0	0	0	7.18354	3.19611	11.7245	2.51166	24.7791	7.33908	10.3277	1.7676
MG(20:4)	14.6133	4.08173	32.7287	1.77967	5.8882	2.01368	5.79634	1.50339	8.60071	4.68412	4.80967	2.25611	8.38616	2.29892	0	3.10541	0	4.01542	0	3.07657	24.7969	4.60074	12.2177	2.29909
MG(22:4)	4.85562	3.10373	18.9742	1.36046	21.4886	1.67309	4.76264	2.32521	5.84326	3.01654	0	5.85593	4.10841	3.51929	0	2.41043	4.77655	3.06092	0	1.39025	18.6426	2.31308	7.47137	2.18802
MG(20:5)	11.7729	10.3873	30.3714	9.18205	0	8.19692	0	0	18.0859	0	0	0	0	4.82456	0	3.30258	14.7003	7.99523	0	4.7358	0	0	0	5.43474
MG(22:5)	6.48566	0	0	0	12.6736	4.17461	11.1619	2.50517	0	0	0	0	32.0304	0	0	0	21.5208	3.29554	0	2.41094	0	0	0	2.73261
MG(22:6)	0	0	0	0	0	0	0	0	0	0	0	0	0	0	0	0	0	4.17636	0	0	0	0	0	0
PC(28:0)	0.716369	0.715292	0.678951	0.673573	0.637096	0.682125	1.04046	1.05749	0.995352	0.849192	0.827737	0.817532	0.58155	0.670085	0.506106	0.5532	0.628316	0.684034	0.575893	0.562415	0.607812	0.70308	0.652747	0.686408
PC(30:0)	8.09935	9.28152	8.17258	9.24816	8.17182	9.43492	10.4433	10.6243	8.57174	9.046	8.92853	8.33014	7.78386	8.47418	7.19985	8.53484	7.49339	8.50717	7.65652	8.33449	8.44306	8.64409	7.90601	9.29686
PC(32:0)	10.9464	12.2741	9.98413	11.9975	11.4601	11.9765	10.6963	13.0954	9.32168	8.95829	9.1911	9.07431	11.5876	14.0463	10.9345	13.6155	9.34217	10.7992	10.606	13.3135	9.58169	10.2725	9.94745	11.0803
PC(34:0)	2.01201	2.59105	1.78584	2.17928	1.99189	2.46222	1.60199	2.20366	1.78407	1.90172	1.70999	1.68399	1.69112	2.51164	2.03766	2.94643	1.75805	2.21965	2.23197	2.88764	1.98054	2.49973	2.00216	2.29494
PC(36:0)	0.131227	0.183416	0.132715	0.143127	0.142997	0.182341	0.107028	0.127383	0.0963384	0.102458	0.0833269	0.106154	0.104714	0.15473	0.111189	0.173447	0.118019	0.160903	0.115021	0.160539	0.11735	0.122868	0.133518	0.151684
PC(38:0)	0.0816795	0.12314	0.0869309	0.0938822	0.0939044	0.105142	0.0951623	0.0897136	0.0733719	0.080954	0.0783093	0.0798302	0.0871364	0.096139	0.103642	0.100696	0.0854127	0.102047	0.0991829	0.0864975	0.0864602	0.0839951	0.089363	0.0970247
PC(40:0)	0.00174234	0	0.000843663	0.00176706	0	0	0	0	0.000667656	0	0.000500852	0	0.000478218	0	0	0	0	0	0	0	0	0	0	0
PC(42:0)	0	0	0	0	0	0	0	0	0	0	0	0	0	0	0	0	0	0	0	0	0	0	0	0
PC(44:0)	0	0	0	0	0	0	0	0	0	0	0	0	0	0	0	0	0	0	0	0	0	0	0	0
PC(28:1)	0.0621843	0.0752339	0.0648104	0.0782831	0.0682625	0.0721654	0.124944	0.126764	0.110643	0.106884	0.103617	0.0936465	0.0593447	0.0894865	0.0537414	0.0917176	0.0486297	0.0834571	0.0585112	0.0766907	0.0676755	0.0741765	0.059625	0.0756844
PC(30:1)	1.76546	1.75411	1.91459	1.83659	1.87667	1.79655	2.97105	2.65111	2.73239	2.66336	2.7863	2.71936	1.99248	1.7489	1.78562	1.56681	1.68325	1.50851	2.00952	1.68598	2.19106	1.94456	2.21356	2.05098
PC(32:1)	13.0826	12.9899	13.189	13.0164	13.1207	13.5353	14.5033	15.6556	15.377	16.8023	16.2098	16.294	12.8184	12.9427	11.9112	13.0894	12.3111	11.8698	12.5687	13.1086	13.0532	13.4	13.1137	11.8141
PC(34:1)	28.0769	27.0819	28.4893	26.1663	28.0278	27.2889	26.8617	24.8883	26.7926	25.8251	26.4254	26.4976	28.1797	26.2542	29.0809	26.3606	30.5825	29.2932	28.4397	25.9265	27.4935	27.9157	29.2088	28.5008
PC(36:1)	7.05472	6.5984	6.74529	6.39741	6.43272	6.41468	5.11506	5.17794	5.76631	5.56811	5.61805	5.33232	6.21184	6.43	6.58925	6.39807	6.37717	7.50437	6.66812	6.4857	6.62536	6.3373	6.70349	6.79831
PC(38:1)	0.17351	0.215849	0.200981	0.163852	0.196401	0.219316	0.160259	0.143943	0.167842	0.138818	0.139212	0.157658	0.206795	0.186069	0.190475	0.185121	0.225877	0.200587	0.186873	0.191833	0.192746	0.19997	0.201496	0.179988
PC(40:1)	0.0968838	0.094872	0.0949438	0.0787789	0.0796472	0.0741026	0.0887114	0.0808213	0.0832618	0.0862574	0.0826314	0.0916392	0.0935475	0.0757156	0.103599	0.0747465	0.100647	0.0936482	0.0946519	0.074771	0.078466	0.0841142	0.0936886	0.0852578
PC(42:1)	0.000945336	0	0	0.000570781	0	0.00147481	0.000735397	0.000442466	0.000626162	0	0.000459683	0	0.000678563	0.000483323	0.000806667	0.000780733	0.0006395	0	0	0.000821926	0	0.000732926	0.00109332	0
PC(44:1)	0	0	0	0	0	0	0	0	0	0	0	0	0	0	0	0	0	0	0	0	0	0	0	0
PC(28:2)	0.00760361	0.0184494	0.00524688	0.0134976	0.00715147	0.0126115	0.00621383	0.00687802	0.00477331	0.00852724	0.00323007	0.00515161	0.00578517	0.0157332	0.00797303	0.0165188	0.00787648	0.0158965	0.00743811	0.0168847	0.00833358	0.0185053	0.0103801	0.014845
PC(30:2)	0.0927065	0.105915	0.101686	0.117706	0.0955417	0.115647	0.202291	0.163452	0.143706	0.174791	0.162922	0.156713	0.103704	0.144926	0.0881787	0.114554	0.0940603	0.0996473	0.128769	0.12336	0.109119	0.129774	0.0996985	0.113532
PC(32:2)	1.38462	1.31495	1.37159	1.45112	1.3911	1.38026	1.80758	1.58926	1.89441	1.92618	2.06714	1.98145	1.32204	1.33795	1.19758	1.18546	1.25662	1.15153	1.12359	1.11372	1.5295	1.07176	1.10237	1.25545
[truncated: 573 more rows]

## Sheet: fatty acids (% of class)
lipid ID	1	2	3	4	5	6	7	8	9	10	11	12	13	14	15	16	17	18	19	20	21	22	23	24
[truncated: 391 more rows]

## Sheet: sum by unsat (% of class)
lipid ID	1	2	3	4	5	6	7	8	9	10	11	12	13	14	15	16	17	18	19	20	21	22	23	24
[truncated: 133 more rows]

[truncated: 6 more sheets: sum by carbon (% of class), quant species (nmol | mg prot), sum notation (nmol | mg prot), fatty acids (nmol | mg prot), sum by unsat (nmol | mg prot), sum by carbon (nmol | mg prot)]
