# Supplementary material for: Phospholipase D3 degrades mitochondrial DNA to regulate nucleotide signaling and APP metabolism
Source: Nat Commun. 2023 May 24;14:2847. doi: 10.1038/s41467-023-38501-w (PMC10209153; doi:10.1038/s41467-023-38501-w)
Supplement: Supplementary file 9 — Source Data [file 41467_2023_38501_MOESM9_ESM.xlsx]

## Sheet: 1
Fig 1.
Panel A				Panel B	0 CPG									Panel C	ssDNA				Panel D	RNA				Panel E-H							Panel I	CpG impact										Panel J	CpG impact
0 CpG	1 CpG	3 CpG		Wt	PLD3 KO	x Wt	x M6R	x K228R	x V232M	x N236S	x N284S	x T426A		x Wt	PLD3 KO	x M6R	x V232M		x Wt	PLD3 KO	x M6R	x V232M		The bioanalyzer does not give excell-format files of the curves							0 CpG	1 CpG	3 CpG									0 CpG	1 CpG	3 CpG
51.044	52.2408	106.095		0.029976	0.007906	0.026545	0.082832	0.010815	0.003727	0.002559	0.023077	0.024101		100.19	99.83	57.5	168.18		99.9727	92.6858	96.6138	105.988		The depicted scans can be provided upon request							50.8075	92.3208	119.357									10.4157	42.0748	63.5812
47.4	60.3828	107.171		0.019972	0.004755	0.02465	0.154615	0.00829	0.003846	0.083287	0.023052	0.102483		100.04	151.27	87.9	165.99		99.98	140.67	147.95	104.78									47.1189	85.6179	122.173									10.7354	40.7391	66.9347
46.4452	77.1846	105.759		0.02015	0.00341	0.024154	0.064266	0.007458	0.007927	0.06486	0.023535	0.121783		99.85	105.99	97.46	164.37		99.8062	89.3526	104.879	160.626									51.0719	80.5807	120.878									10.6928	41.3644	64.654
16.3446	58.0834	93.5897		0.017573	0.002053	0.0085	0.02829	0.004241	0.004811	0.091119	0.01471	0.030531		100.03	99.41	80.68	95.95		99.96	83.79	86.81	93.75									10.7419	103.387	85.6046									7.35351	27.4744	153.109
16.9631	73.7557	93.0518		0.022413	0.001581	0.008822	0.028087	0.005297	0.005063	0.090245	0.013878	0.056259		100.03	141.32	37.22	178.99		99.9056	97.6744	44.9223	103.821									10.7102	108.82	97.0142									8.10662	75.0271	155.241
25.3136	84.177	94.3293		0.018762	0.003166	0.013164	0.028273	0.004584	0.008091	0.09042	0.01707	0.142972		99.99	157.32	45.27	218.62		100	108.89	54.72	126.98									18.2711	120.164	87.8918									15.5241	104.796	167.887
	70.7301			0.01601					0.034451					100.28	132.43	81.82	158.82		100.135	107.055	100.531	60.4476										98.6403	88.9892										152.967	123.837
	64.4438			0.019143					0.028622					100	117.64	70.83	145.78		100	95.24	87.16	55.57										107.141	85.6179										154.672	126.892
	104.213			0.017531					0.027815																							101.998	92.4795										152.896	124.548
				0.017769					0.02086					Panel C	dsDNA																												59.9577	11.723
									0.013503					x Wt	PLD3 KO	x M6R	x V232M														Panel I	0 CpG											67.1904	17.62
									0.010566					98.82	106.69	68.05	134.23														Wt	PLD3 KO	x Wt	x M6R	x K228R	x V232M	x N236S	x N284S	x T426A				65.7339	123.979
														99.65	163.27	105.06	133.79														0.018927	0.002098	0.013437	0.098951	0.002564	0.001942	0.031168	0.011332	0.045035				11.6164
				Panel B	1 CPG									99.19	98.99	85.77	161.29														0.007804	0.00096	0.012462	0.147238	0.00237	0.001886	0.113077	0.013573	0.04507				23.3891
				Wt	PLD3 KO	x Wt	x M6R	x K228R	x V232M	x N236S	x N284S	x T426A		107.14	100.1	76.56	101.52														0.007196	0.000804	0.013507	0.126084	0.002179	0.00201	0.115385	0.015003	0.046119				118.793
				0.028059	0.004951	0.027168	0.108566	0.017399	0.025783	-0.00352	0.026287	0.037413		109.19	200	99.37	215.4														0.008364	-0.00015	0.002841	0.009252	0.001219	0.012182	0.031948	0.004196	0.048636
				0.025094	0.00899	0.031402	0.101399	0.017126	0.011692	0.005888	0.036329	0.153741		99.46	202.9	110.14	239.75														0.007734	0.000156	0.002833	0.009699	0.00129	0.013045	0.031374	0.004577	0.048881			Panel J	0 CpG
				0.021538	0.010052	0.04014	0.114091	0.017199	0.050385	0.00027	0.05049	0.136503		97.02	127.3	99.18	102.54														0.008556	0.000271	0.004832	0.010119	0.000949	0.013077	0.032087	0.005654	0.042028			Wt	PLD3 KO	x Wt	x M6R	x K228R	x V232M	x N236S	x N284S
				0.025329	0.005287	0.030206	0.082308	0.011	0.032091	0.020273	0.054336	0.042203		100	116.88	88.74	97.29														0.00829					0.003397						0.023689	-0.00136	0.005126	0.088636	-0.00069	0.000409	0.015906	0.003109
				0.022829	0.008706	0.038357	0.097937	0.011189	0.031052	0.018871	0.07014	0.118182																								0.003309						0.061049	-0.00217	0.005283	0.110804	-0.00028	0.002348	0.086993	0.004203
				0.024091	0.013098	0.043776	0.130839	0.011437	0.033157	0.025	0.092483	0.157587																								0.003615						0.040629	-0.00301	0.005262	0.068636	0.000197	0.020559	0.060385	0.00428
				0.052378	0.008888	0.036783			0.029769																																	-0.00074	-0.00376	0.003619	0.017252	0.000435	-0.00199	0.031972	0.006927
				0.074371	0.010035	0.033514			0.01529																						Panel I	1 CpG										-0.00025	-0.00367	0.00399	0.017063	-0.00032	-0.00332	0.032524	0.035769
				0.087273	0.013895	0.054196			0.011699																						Wt	PLD3 KO	x Wt	x M6R	x K228R	x V232M	x N236S	x N284S	x T426A			0.000239	-0.00339	0.00764	0.016699	-0.00097	-0.00654	0.032087	0.023476
				0.042203	0.011881				0.012626																						0.01043	0.001197	0.024416	0.056119	0.008217	0.002306	0.025101	0.04535	0.077937			0.000555
				0.088497	-0.00953																										0.009769	0.001097	0.022643	0.052168	0.008902	0.027455	0.031538	0.046678	0.08			-0.00065
				0.073776	-0.0037																										0.008371	0.00198	0.021311	0.051434	0.009448	0.009021	0.027643	0.045594	0.081993			-0.0006
					0.008192																										0.00836	0.010444	0.027343	0.156923	0.00174	0.022024	0.025587	0.034311	0.082622
					0.011318																										0.007381	0.01007	0.02878	0.162867	-0.00063	0.023832	0.025213	0.036119	0.084406			Panel J	1 CpG
					0.010476																										0.007311	0.011217	0.03178	0.16479	0.003425	0.027692	0.026902	0.03514	0.087028			Wt	PLD3 KO	x Wt	x M6R	x K228R	x V232M	x N236S	x N284S
																															0.066259	0.005423	0.026087	0.152587		0.011315	0.033007					0.036049	-0.0012	0.020706	0.032759	-0.00275	-0.00148	-0.0044	0.030906
				Panel B	3 CPG																										0.074231	0.005629	0.028336	0.14993		0.011594	0.024392					0.03393	0.002029	0.020049	0.031731	0.000345	-0.00362	-0.00376	0.03201
				Wt	PLD3 KO	x Wt	x M6R	x K228R	x V232M	x N236S	x N284S	x T426A																			0.071329	0.006017	0.026976	0.15979		0.011374	0.033769					0.037937	0.008371	0.020357	0.031598	0.004437	-0.01089	-0.00177	0.03186
				0.027699	0.009311	0.055175	0.113322	0.014385	0.058986	0.001116	0.080175	0.06535																			0.065594	0.003629											0.004703	0.013521	0.079091	-0.01135	-0.00695	0.00134	0.031248
				0.022042	0.009073	0.055734	0.115944	0.016052	0.051189	-0.0005	0.099476	0.154965																			0.06528	0.002727											0.006087	0.036923	0.081853	-0.0118	-0.00602	0.005552	0.029224
				0.018486	0.008507	0.055	0.114266	0.018906	0.051084	-0.01388	0.108287	0.126503																			0.063427	0.002666											0.005413	0.051573	0.080839	-0.00854	-0.00669	0.017409	0.028822
				0.022301	0.01501	0.048671		0.008416	0.052308	0.022339	0.07528	0.038497																															-0.00985	0.07528	0.123741			0.019259	0.050804
				0.021752	0.01501	0.048392		0.010091	0.038252	0.022262	0.07042	0.149895																			Panel I	3 CpG											-0.01118	0.076119	0.103077			0.029577	0.052448
				0.019804	0.01578	0.049056		0.009472	0.035175	0.026266	0.084301	0.147378																			Wt	PLD3 KO	x Wt	x M6R	x K228R	x V232M	x N236S	x N284S	x T426A				-0.00917	0.075245	0.125839			0.038182	0.046888
				0.108287	0.007923				0.031388	-0.03216																					0.014014	0.007559	0.031566	0.066119	0.006944	0.019622	0.019269	0.051503	0.073182					0.029507	0.107448			0.016657	0.026192
				0.116294	0.006332				0.015343	-0.01086																					0.014657	0.007706	0.032311	0.065035	0.006951	0.019787	0.018916	0.052587	0.075664					0.033066	0.083462			0.032535	0.025276
				0.131329	0.007329				0.015538	-0.00825																					0.016776	0.008794	0.031969	0.065245	0.00922	0.020388	0.017937	0.051958	0.07507					0.03235	0.074161			0.022731	0.023087
				0.127483					0.015469																						0.011815	0.003398	0.02264	0.118741	0.013962	0.019098	0.023829	0.037203	0.078566					0.005717	0.01664
				0.148357																											0.010231	0.004378	0.025657	0.123252	0.012325	0.01922	0.024017	0.039021	0.079545					0.01151	0.014703
				0.142413																											0.011853	0.004972	0.023245	0.108357	0.01364	0.02136	0.023479	0.04021	0.080559					0.058462	0.014458
				0.024587																											0.081434	0.005084	0.023535	0.118217		0.00585	0.025367								0.097587
				0.024895																											0.083986	0.005332	0.022643	0.131678		0.006913	0.02664								0.086783
				0.024213																											0.081608	0.005497	0.024458	0.16472		0.008552	0.025206								0.079371
				0.025056																											0.066818														0.055769
				0.016832																											0.07021														0.056538
				0.04465																											0.067483														0.056958
																															0.010517
																															0.010182											Panel J	3 CpG
																															0.009902											Wt	PLD3 KO	x Wt	x M6R	x K228R	x V232M	x N236S	x N284S
																															0.010262											0.105804	-0.00662	0.03129	0.029339	-0.00371	0.022119	-0.00453	0.034899
																															0.007717											0.101469	-0.00455	0.032941	0.02921	-0.00339	0.001874	-0.00447	0.034899
																															0.016783											0.101014	0.000643	0.031818	0.029864	-0.00219	0.002934	-0.00238	0.034269
																																										0.005577	0.006168	0.07535	0.076294	0.007899	-0.00394	0.003434	0.054441
																																										0.005643	0.005329	0.076399	0.078322	0.00843	-0.00205	0.004175	0.058951
																																										0.004507	0.006738	0.082622	0.076503	0.010028	-0.00077	0.005143	0.053427
																																										0.00608	-0.00659	0.060944	0.13472			0.007164	0.049056
																																										0.017227	-0.0057	0.062448	0.151294			0.007014	0.049441
																																										0.034273	-0.00592	0.061294	0.160315			0.007724	0.071224
																																												0.005769	0.110315			0.004063	0.052587
																																												0.008671	0.108042			0.019206	0.05465
																																												0.061014	0.111538			0.013325	0.05042
																																													0.065385
																																													0.066888
																																													0.06035
																																													0.061818
																																													0.079301
																																													0.143671
																																													0.069231
																																													0.068706
																																													0.06986
[truncated: 5 more columns]

## Sheet: 2
Fig 2.
Panel C											Panel D	Kinetic data																				Panel F	MLB
Wild-type	PLD3 KO	x Wt	x M6R	x K228R	x V232M	x N236S	x N284S	x T426A				x Wt						PLD3 KO			x M6R						x V232M					Wt	PLD3 KO	x Wt	x M6R	x K228R	x V232M	x N236S	x N284S	x T426A
3.43468	2.93447	0	0	0.872637	0.333444	5.61742	10.688	15.0538			1.38	162.93	157.09	147.166	198.967	204.664	219.646	67.5254	77.8594	92.1799	88.8588	104.768	106.701	96.7733	114.591	93.408	89.2471	82.0609	87.0911			0	0	0	0	0	0	3	0	0
0.363187	17.3089	0.75942	9.29365	4.72836	3.75865	0.584063	2.24839	6.12022			9.87	160.486	153.404	143.263	200.758	202.199	216.37	67.8904	81.5178	91.8022	81.4288	102.114	106.493	100.023	131.386	96.7345	91.8632	83.8799	89.346			0	0	0	1	5	0	3	0	0
0.637302	1.35432	3.82417	11.4229	6.45521	1.14835	9.71583	6.11093	3.15448			18.37	158.411	151.36	142.181	201.477	202.198	217.426	65.9224	80.4335	91.8893	78.9627	100.596	102.036	100.704	125.436	96.7945	93.154	84.7921	91.4133			0	0	0	2	0	0	1	0	0
0.307321	30.7676	3.27928	3.2256	2.18044	6.34906	1.27643	2.82938	3.76176			26.97	48.9912	47.4639	39.4065	76.2557	77.256	88.9867	29.0192	36.0486	41.9322	27.1159	36.9122	40.5451	43.2021	53.3049	40.1739	37.0717	38.055	38.7805			0	0	0	1	1	0	0	1	4
3.76959	2.5222	0.154341	1.25924	8.84507	7.99149	25.961	4.20787	3.76686			35.47	52.2921	49.9037	43.9165	80.9789	83.1218	93.8047	30.01	35.0552	43.1732	23.6239	39.7978	42.0582	46.6791	64.8538	41.3432	41.4181	41.3171	40.9203			0	3	0	1	2	1	0	0	0
1.91571	9.39888	0.977319	0.479802	0.247459	8.25818	4.06886	3.14532	6.99126			43.97	50.2833	47.9689	39.836	82.135	84.9022	96.9085	31.293	33.8341	44.3807	21.4539	39.4657	40.0255	45.8839	62.0638	40.8395	42.399	44.0938	40.9469			0	3	0	1	0	0	0	0	2
0.475594	18.8978	0.235263	3.03	8.62165	17.7391	3.68267	2.05506	19.6738			52.8	121.447	112.2	101.559	151.529	151.398	177.438	58.6074	72.2261	81.3479	66.8701	88.2683	84.54	85.3147	105.512	91.9121	88.27	82.6	83.2089			0	3	0	2	0	0	2	0	1
3.18795	6.39129	1.61843	0.0964067	3.58661	3.03291	18.1256	9.50124	0.53541			61.3	121.59	111.973	95.0871	143.777	146.284	169.446	57.9013	70.9278	82.474	61.4514	90.1913	92.1116	83.4127	116.937	89.2151	90.2538	79.4699	80.2162			0	7	0	0	0	4	1	0	1
0	5.94289	3.21577	8.21886	8.40327	4.86094	3.05242	8.03996	17.5381			70.02	120.588	112.151	97.7252	141.443	145.51	169.438	57.4797	70.2842	80.7317	61.3276	87.8304	89.2016	87.7416	119.006	91.1605	89.6102	79.908	82.6924			0	4	0	2	0	1	0	0	1
0.62889	20.9094	0.302737	2.25162	8.46164	4.76958	5.44927	1.33184	9.97534			78.63	21.0786	21.2385	12.5832	45.7723	35.5084	54.1132	11.8492	12.2143	21.0474	-0.820251	13.7359	16.7899	24.9019	37.2786	19.9771	22.6609	19.335	18.6609			0	2	0	1	0	1	0	1	0
1.00191	9.06375	2.24359	7.27635	1.63597	4.21745	4.36694	6.74133	11.7981			87.35	19.9024	19.6882	12.5759	45.0145	38.6522	54.0615	10.9002	11.496	20.7346	-4.18728	13.9661	15.0128	27.3503	37.6422	20.4842	23.1934	21.1159	19.383			0	3	0	3	0	1	2	0	0
0.564244	7.13868	0.824303	0.601202	5.03282	3.73005	0.507803	7.587	3.58188			96.08	18.2823	17.8525	12.1342	44.1681	36.9944	52.5667	10.2428	10.6154	19.0892	-3.98806	11.7264	16.1149	25.8655	38.9329	20.1248	23.5902	22.1136	18.0861			0	6	0	0	1	1	0	0	0
0.531401	14.4504	2.49624	6.64657	0.991696	2.66217	1.93209	6.32731	3.86582																								0	7	0	0	0	0	1	0	2
1.52859	6.36972	1.48212	4.47985	0.73231	11.4487	2.13871	3.04736	1.73836			Panel D	OCR																				0	0	0	0	0	1	4	1	1
2.35693	9.97631	1.18778	8.19494	6.27564	31.9486	13.6264	0	0.612105			x Wt	PLD3 KO	x V232M	x M6R																		0	1	0	0	1	0	0	0	2
0	3.11102	1.78915	0.220606	16.7969	10.2763	2.58167	3.41042	15.8658			140.348	82.355	86.827	88.86																		0	0	0	0	1	1	3	0	0
0.200025	3.70261	0	5.73449	5.53449	1.91888	2.12408	9.79032	7.11899			65.468	94.731	98.722	104.77																		0	3	0	0	2	1	0	0	0
0	12.6702	2.97535	2.55616	0.201258	3.17984	2.10821	8.77675	2.27727			111.163	92.976	94.523	106.7																		0	0	0	0	1	0	2	1	0
0.054484	12.9282	0.570557	7.97108	25.6883	18.6144	2.09906	17.938	0.734592			162.93	67.53	84.88	96.22																		0	3	0	0	0	0	2	0	1
2.13338	36.3592	0.885375	11.4746	6.47578	1.8599	4.69977	5.40059	20.3445			157.09	77.86	89.91	99.59																		0	6	0	1	0	0	0	0	1
0.121531				1.44628		0.884748	0.61784	3.61548			147.17	92.18	92.06	117.41																		0	3	0	6	0	3	0	0	1
0.963074				2.39726		2.96321	17.1833	1.78386																								0	2	0	3	0	1	1	0	1
3.46987				8.96882		1.66938	0.595734	6.90787			Panel D	Basal respiration																				0	6	0	1	0	2	3	0	0
0.587935				4.05008		0.986798	3.29088	16.4248			x Wt	PLD3 KO	x V232M	x M6R																		0	13	0	0	9	2	1	0	0
3.07241				3.1912		1.31733	10.137	19.6854			126.75	64.766	66.404	82.95																		0	2	0	3	1	1	0	1	0
1.31523				45.5435		4.08931	2.57245	27.6098			114.6	74.607	94.276	88.87																		0				1		0	1	0
0.522388				10.5873		2.26311	4.08489	14.5379			217.269	83.668	72.865	85.92																		0				0		2	3	7
2.96083				29.26		3.4393	10.6206	0.446724			140.13	55.68	68.38	79.74																		0				5		0	0	0
				2.91401		6.70732	3.94132	18.7618			133.51	69.82	75.68	78.73																		0				2		6	1	0
				2.83471		10.0008	9.47766	4.74548			130.05	72.8	73.42	91.08																		0				0		1	0	0
				15.3384		4.91141	3.15468	16.4679																								0				2		1	0	0
				15.5273		26.22	6.11127	1.36528			Panel D	Maximal respiration																				0				8		2	0	0
				7.99547		8.18464	2.38372	5.6839			x Wt	PLD3 KO	x V232M	x M6R																		0				3		0	0	0
				17.3316		5.86341	9.42094	2.55469			96.213	55.523	53.625	65.44																		0				5		0	0	0
						4.813	12.5251	17.4183			53.209	64.064	83.096	78.46																		0				2		5	0	0
						20.0437	6.39574	2.6612			109.551	53.833	65.039	76																		0				0		1	0	0
						8.95971	8.4209	1.86214			103.16	48.36	65.12	71.43																		0				4		7	1	0
						7.58583					94.35	61.61	66.4	63.08																		0				7		0	0	0
						4.56798					89.42	62.26	67.46	81.97																		0				6		0	0	0
						7.88162																										0				2		1	0	0
											Panel D	ATP production																				0				1		8	2	0
											x Wt	PLD3 KO	x V232M	x M6R																		0				3		3	0	0
											102.856	46.462	51.142	57.51																		0				3		0	0	1
											121.277	56.485	66.066	61.13																		0				5		2	0	0
											109.42	54.223	54.028	62.01																		0				0		1	1	0
											103.9	36.9	46.93	56.81																						11		3	0	0
											102.77	44.38	52.82	57.69																						2		3	0	0
												49.96	56.27	72.32																						4		0	0	1
																																				3		0	1	0
											Panel D	Coupling efficiency precentage																										1	0	0
											x Wt	PLD3 KO	x V232M	x M6R																								2	0	0
											87.56	77.39	83.1	69.33																								0	0	1
											88.63	81.69	75.61	68.79																								1		0
											78.09	82.78	80.01	72.17																										1
											77.82	66.28	68.62	71.24																										0
											79.03	63.57	69.8	73.28																										0
												68.62	76.64	79.4																										1
																																								3
											Panel D	Non-mito oxygen consumption																												0
											x Wt	PLD3 KO	x V232M	x M6R
											13.169	17.966	21.71	11.73																		Panel F	ELV
											14.456	21.801	22.386	16.11																		Wt	PLD3 KO	x Wt	x M6R	x K228R	x V232M	x N236S	x N284S	x T426A
											18.28	21.463	13.95	14.59																		0	1	0	0	4	1	0	3	0
											17.85	10.24	13.28	19.52																		0	0	0	1	0	0	4	2	0
											12.13	10.62	17.28	31.89																		0	0	0	1	4	0	0	1	0
												19.09																				0	0	0	0	2	0	0	2	1
																																1	0	0	0	0	1	0	0	0
											Panel D	ECAR																				0	0	0	0	1	0	5	1	0
											x Wt	PLD3 KO	x V232M	x M6R																		0	0	0	1	0	0	0	1	0
											14.404	13.403	24.973	19.18																		1	1	1	0	0	4	1	1	0
											5.824	18.473	31.239	19.34																		0	0	0	1	1	2	0	0	0
											14.599	14.859	25.532	21.24																		0	0	1	1	0	1	0	2	5
											21.2	20.63	23.28	27.05																		0	0	0	0	1	0	0	1	2
											20.33	26.63	28.12	24.6																		0	0	0	0	0	0	0	3	2
											20.3	27.37	24.74	27.13																		0	2	0	2	2	0	1	2	0
																																0	1	1	0	2	1	0	1	0
											Panel D	Spare respiratory capacity																				0	1	0	2	0	0	0	2	2
											x Wt	PLD3 KO	x V232M	x M6R																		0	0	0	2	0	1	1	1	2
											81.9	92.5	87.12	78.89																		0	2	0	0	2	0	0	8	0
											107.77	92.64	95.1	88.29																		0	0	1	0	0	0	0	8	0
											103.14	82.187	96.3	88.45																		0	0	0	0	2	0	0	4	1
											73.62	86.86	95.22	89.57																		0	5	0	0	2	1	1	1	1
											70.67	88.24	87.74	80.13																		2	1	0	0	1	0	0	1	1
											68.76	85.52	91.81	89.99																		0	0	0	1	0	1	2	2	0
																																1	1	0	0	5	4	6	0	3
																																1	0	0	0	0	0	0	2	0
																																1	1	0	1	3	0	0	0	0
																																0				2		1	1	1
																																0				0		2	4	0
																																1				4		0	0	2
																																0				3		1	1	2
																																0				0		0	3	0
																																0				1		0	1	0
																																0				0		0	1	0
																																0				6		1	4	0
																																0				20		0	1	0
																																1				1		1	6	0
																																0				1		0	0	0
																																1				12		0	1	13
																																0				14		0	1	0
																																0				2		0	1	0
																																0				2		3	0	1
																																0				2		1	4	0
																																0				11		0	0	1
																																0				8		0	0	0
																																0				3		0	0	1
																																0				2		0	1	1
																																0				4		0	1	0
																																1				9		0	0	0
																																0				0		1	0	0
																																0				4		0	1	0
																																				3		1	1	0
																																				6		1	3	1
																																						0	0	1
																																						4	0	3
																																						2	1	3
																																						0	0	0
																																						0	0	0
																																							0	2
																																							0	1
																																							0	1
																																							2	1
																																								1

## Sheet: 3
Figure S2
Panel A - PINK1-linked western blot							Panel B - PINK1 protein level quantification									Panel D - Picogreen/mitotracker overlap										Panel F - fraction of lysotracker overlapping picogreen										Panel F - fraction of picogreen overlapping lysotracker										Panel G - TLR9 FC
							xWt	xWT KD	PLD3 KO	PLD3 KO KD	xM6R	xM6R KD	xV232M	xV232M KD		xWt	PLD3 KO	xM6R	xV232M	xWt PINK1 KD	PLD3 KO PINK1 KD	xM6R PINK1 KD	xV232M PINK1 KD			xWt	PLD3 KO	xM6R	xV232M	xWt PINK1 KD	PLD3 KO PINK1 KD	xM6R PINK1 KD	xV232M PINK1 KD			xWt	PLD3 KO	xM6R	xV232M	xWt PINK1 KD	PLD3 KO PINK1 KD	xM6R PINK1 KD	xV232M PINK1 KD			xWt	PLD3 KO	xM6R	xV232M
							100	99.6836	439.903	63.1662	371.762	94.875	545.108	63.3585		36.0909	25.6806	19.6606	35.6899	36.2586	46.6867	49.676	46.517			0.376	0.675	0.363	0.413	0.469	0.397	0.31	0.635			0.364	0.799	0.638	0.82	0.163	0.769	0.435	0.124			106.795	276.684	141.283	202.139
							100	118.119	630.911	72.7033	290.21	92.0123	353.238	47.0493		33.5276	20.6312	27.1962	34.882	54.3147	24.941	56.377	71.5076			0.455	0.73	0.65	0.696	0.383	0.402	0.199	0.568			0.489	0.855	0.947	0.808	0.485	0.733	0.28	0.872			105.725	265.561	312.834	329.626
							100	128.753	450.626	73.7759	427.695	72.2681	388.108	80.5568		49.388	27.1925	30.9076	13.9131	34.2369	51.5397	53.2454	51.2477			0.073	0.479	0.051	0.944	0.349	0.429	0.366	0.673			0.031	0.776	0.312	0.771	0.59	0.593	0.555	0.619			93.5259	176.043	135.722	199.465
																44.3214	39.5621	39.8705	30.4979	68.4667	42.8679	45.1408	53.4387			0.488	0.733	0.365	0.389	0.469	0.232	0.222	0.79			0.686	0.879	0.739	0.814	0.596	0.184	0.294	0.682			93.954	240.642	102.995	200.321
																53.8085	25.5569	33.6247	19.3226	49.6436	40.0562	59.1887	41.6004			0.13	0.805	0.289	0.7	0.183	0.305	0.257	0.532			0.024	0.854	0.802	0.281	0.515	0.684	0.533	0.459
																42.8633	23.1986	31.5622	29.8466	41.2036	41.6479	42.5412	29.2615			0.102	0.424	0.3	0.389	0.314	0.309	0.304	0.424			0.033	0.509	0.998	0.389	0.247	0.499	0.652	0.397
																44.6444	19.0581	20.3621	27.5904	43.4212	27.2258	38.8003	31.2973			0.265	0.772	0.494	0.634	0.203	0.283	0.109	0.628			0.133	0.768	0.935	0.299	0.404	0.161	0.498	0.627
																30.9462	21.8475	37.5653	24.5641	39.7841	36.3505	48.5209	27.5695			0.089	0.627	0.544	0.919	0.172	0.428	0.12	0.628			0.044	0.876	0.734	0.448	0.596	0.962	0.456	0.675
																47.7503	24.5915	27.6297	23.0698	34.0628	37.9884	39.2054	52.5535			0.151	0.364	0.683	0.836	0.231	0.53	0.195	0.662			0.2	0.693	0.644	0.729	0.353	0.757	0.38	0.626
																28.3844	32.282	28.8392	29.8951	60.3753	42.3302	52.5636	25.5911			0.104	0.62	0.588	0.667	0.209	0.489	0.576	0.656			0.027	0.667	0.757	0.64	0.283	0.272	0.668	0.678
																55.9289	10.4125	53.0402	30.7578	37.0956	52.8728	34.8591	26.9647			0.186	0.764	0.359	0.672	0.11	0.351	0.477	0.692			0.078	0.873	0.769	0.638	0.236	0.239	0.51	0.626
																49.96	24.9477	21.1912	16.6719	40.9069	33.5042	41.7306	26.0755			0.041	0.762	0.409	0.846	0.212	0.548	0.359	0.501			0.027	0.849	0.9	0.927	0.139	0.708	0.758	0.612
																32.1691	19.5982	36.577	44.3493	33.0637	55.6653	51.9375	48.5932			0.416	0.641	0.371	0.717	0.268	0.089	0.593	0.573			0.34	0.909	0.998	0.554	0.313	0.102	0.572	0.558
																30.0092	28.6427	42.8151	34.8824	53.7973	29.4247	36.2889	37.4943			0.384	0.538	0.41	0.849	0.084	0.467	0.305	0.411			0.486	0.869	0.419	0.681	0.169	0.361	0.362	0.648
																40.3554	24.9823	35.5787	40.9083	48.2845	42.9615	62.6073	55.3403			0.567	0.79	0.167	0.837	0.148	0.496	0.372	0.641			0.485	0.801	1	0.746	0.207	0.356	0.54	0.762
																42.8856	16.4276	14.7167	27.2526	36.9238	34.4613	47.2538	46.7033			0.21	0.264	0.245	0.838	0.019	0.108	0.552	0.481			0.186	0.984	0.993	0.892	0.134	0.163	0.713	0.399
																41.7933	38.1953	45.0093	35.2666	52.1917	33.0431	54.0116	26.1178			0.2	0.634	0.653	0.81	0.27	0.671	0.473	0.569			0.237	0.971	0.64	0.914	0.397	0.922	0.437	0.683
																31.3123	25.5433	40.3383	23.5617	44.9102	42.631	52.7631	47.1701			0.02	0.506	0.586	0.599	0.18	0.864	0.106	0.485			0.017	0.995	0.818	0.791	0.054	0.477	0.046	0.363
																48.9953	31.7496	34.1144	9.78418	63.1271	45.1892	44.6689	40.3799			0.533	0.683	0.243	0.748	0.033	0.473	0.286	0.626			0.468	0.858	0.569	0.934	0.164	0.493	0.621	0.745
																38.9933	5.97341	35.4607	35.7595	54.0053	44.0661	56.0926	45.3544			0.102	0.576	0.481	0.821	0.101	0.684	0.253	0.594			0.182	0.861	0.98	0.728	0.074	0.465	0.696	0.687
																38.5491	35.2321	35.8926	27.6282	34.7441	29.4587		35.3402			0.239	0.228	0.499	0.834	0.258	0.678	0.202	0.672			0.196	0.607	0.296	0.725	0.209	0.309	0.48	0.678
																40.79	32.2854	43.2436		37.2335	41.9282		49.0375			0.489	0.543	0.455	0.937	0.365	0.552	0.037	0.463			0.445	0.677	0.444	0.874	0.292	0.292	0.64	0.725
																40.9453	17.4383	47.6808		47.968	32.9038		41.4671			0.34	0.647	0.48	0.748	0.322	0.546	0.571	0.561			0.157	0.966	0.616	0.81	0.341	0.59	0.783	0.659
																	30.2504	28.7797			45.9867		45.3643			0.04	0.604	0.506	0.743		0.742	0.56				0.115	0.909	0.698	0.674		0.747	0.471
																	32.9707	39.5713			33.3922		46.7733			0.034	0.9	0.299	0.617		0.632	0.085				0.14	0.849	0.26	0.85		0.792	0.265
																	12.6909	25.0702			50.2707		51.938			0.122	0.714	0.607	0.897		0.664	0.481				0.319	0.761	0.978	0.895		0.865	0.583
																	20.3269				37.8102					0.495	0.879	0.326	0.874			0.566				0.52	0.886	0.428	0.819			0.612
																										0.475	0.924	0.264	0.692			0.174				0.27	0.848	0.755	0.815			0.676
																										0.489	0.548	0.31	0.804							0.158	0.707	0.493	0.836			0.156
																										0.302	0.776	0.543	0.802							0.075	0.834	0.934	0.807
																										0.214		0.287								0.215		0.997
																										0.09		0.524								0.062		0.88
																												0.318										0.999
[truncated: 4 more columns]

## Sheet: 4
Fig 3.
Panel A											Panel B	Kinetics
Wt	PLD3 KO	x Wt	x M6R	x K228R	x V232M	x N236S	x N284S	x T426A			xWt																								PLD3 KO											xM6R
2.32043	10.3204	2.24393	5.50265	5.82607	5.76063	4.68221	4.53437	4.86324			-0.000879	0.0033808	0.0013778	0.0015637	-0.00107	0.0029711	-0.002183	0.0023784	0.0027231	0.0007591	-0.000948	-0.002188	0.0007072	-0.000366	0.0017955	-0.000818	-0.000465	0.0008378	0.0086188	-0.003925	-0.00141	0.0018536	-0.00237	0.0029606	0.002774	0.0001926	4.519e-05	0.000212424	0.00356635	0.000610271	0.0133624	0.000873435	0.000983526	-0.00379688	0.00256769	-2.06991e-05	0.000394333	0.000851062	0.00384146
2.52675	10.5462	1.93642	3.70378	3.94116	3.12738	2.99696	2.51645	3.81997			-1.85e-05	0.0010997	0.0022875	0.0016762	0.0013916	0.0016347	0.0015491	0.0014076	-0.000276	0.0004521	0.0001259	-0.00122	0.000332	7.936e-05	0.0014786	-0.001525	-0.002039	0.0002927	0.0048398	0.0011753	0.0018331	0.0012875	-0.002334	-9.87e-05	0.0026922	0.0010967	-0.001071	0.00217579	0.0017303	-0.00043253	0.00489469	0.00253611	1.82175e-05	-0.00026313	0.00144655	-0.000687055	-0.000322373	0.000574402	0.000836325
2.27059	10.0435	1.95217	3.61698	3.84208	3.17601	3.05543	2.64415	3.55351			6.823e-05	0.0025849	-0.000217	0.0011356	0.0037341	0.0021243	0.0004227	-0.000156	0.0021088	-0.00197	0.0001458	-0.00214	0.0007365	0.0005794	0.0013653	-0.001263	-0.000343	-0.001659	0.0028151	-0.000555	-0.000812	0.0002308	-0.00083	-0.000469	0.0018401	0.0013853	0.0005707	0.00127422	0.00163665	-0.00244061	0.00391124	-0.00091961	0.000557517	-0.00043675	0.00307012	-0.000543545	-0.000584835	-0.00146998	0.00365824
0.736363	3.14359	0.701219	1.18627	0.811196	1.86658	1.64693	0.606996	0.661681			-0.000394	-0.000694	0.0021024	-0.000886	0.0003907	0.0007402	0.0001271	-0.000239	-0.001918	-0.001261	-0.001365	-0.000809	0.0001791	0.0014041	0.0014367	0.0003977	-0.00138	-0.001044	0.0008691	0.0005666	-0.000736	-0.001153	-0.000817	-0.001989	-0.00131	0.0004542	0.0016991	4.4215e-05	0.00116304	0.000980312	0.00240581	0.000231089	-0.00106379	-0.00161242	0.00203134	-0.000101985	-0.000332375	-0.000496972	7.37237e-05
0.536101	2.70459	0.577759	1.13749	0.575033	1.6636	1.49848	0.464752	0.540797			0.0009208	-0.002214	-0.000226	0.0007402	0.0008898	-0.002394	-0.000301	-0.000601	0.0010807	0.0003874	0.0009353	0.0006082	9.876e-05	-0.000137	0.0016248	0.0004996	0.0019188	-0.000802	0.0013661	1.313e-05	0.0002225	-4.54e-05	-0.001301	0.0004857	-0.001153	-0.000318	-0.000878	0.00109715	0.000564345	-0.0025198	-0.00098656	-0.0026683	0.00153659	-0.00103709	0.000574218	-0.000867216	4.34331e-05	-0.00119494	-0.000781051
0.460662	2.58583	0.537162	1.11007	0.50232	1.54271	1.43834	0.392949	0.491262			-0.000174	-0.001005	-0.000683	0.0006728	0.0011251	-0.001398	0.000798	-0.002052	0.0005903	0.0020032	-0.000636	0.0010768	0.0003744	-0.001605	-0.002109	0.000101	-0.001206	-0.001094	-0.004043	-0.001006	0.0015576	-0.003079	-0.00034	-0.000666	-0.000718	0.0021459	0.001841	-0.00236648	2.95478e-05	0.000330552	-0.00101346	0.00044283	0.000934337	0.00129934	-0.00077864	0.000572136	0.000708436	-0.000307379	-0.00239822
0.422034	2.17319	0.475659	0.944805	0.458542	1.39002	1.23565	0.367197	0.439758			-0.002201	-0.000671	-0.00243	-0.001921	-0.000131	-0.000881	-0.000222	0.0005839	-0.001421	-0.000637	0.0004407	0.0002983	0.0002531	-0.002443	-0.000492	0.0015485	0.0019793	0.0010989	-0.002319	-0.000929	-5.99e-05	-0.000346	0.0031354	-0.000891	-0.002854	-0.000273	0.0001868	-0.00340746	-0.00202678	0.000465286	-0.00516138	-0.00146753	-0.00107686	-0.00070739	-0.00285939	0.000629535	0.000417701	-0.00104717	-0.0011195
0.891937	3.4811	1.00343	2.26741	0.540797	2.64158	1.96414	0.632294	0.548675			-0.000821	-0.000746	-0.00139	-0.000885	0.0053117	-0.001716	-7.03e-05	-0.000423	-0.00057	0.0005574	0.0010483	0.0012412	-0.001489	0.0013217	-0.002769	0.0001708	0.000456	0.0023099	-0.004937	0.0009546	-0.001106	0.0009337	0.0028395	0.0016431	-0.000306	0.0005578	-0.000932	0.000552873	-0.00333837	0.000450081	-0.00821747	0.000609026	-0.00016548	0.00205437	-0.00217648	-0.000303234	-0.000961565	-0.000812626	-0.00185029
0.478689	2.81321	0.641989	1.66738	0.36447	1.85219	1.45621	0.442484	0.381891			0.0034991	-0.001735	-0.000822	-0.002097	0.0006847	-0.001081	-0.000121	-0.000898	-0.002318	-0.000291	0.0002523	0.003132	-0.001192	0.0011664	-0.002331	0.0008886	0.0010794	6.036e-05	-0.00721	0.0037064	0.0005107	0.0003177	0.0020173	-0.000976	-0.000964	-0.005241	-0.001462	0.000417272	-0.00332508	0.00255643	-0.00919524	0.000362948	-0.00172405	0.00449995	-0.00387542	0.00132206	0.000637244	0.000898284	-0.00226068
0.366439	2.34573	0.483991	1.41804	0.26646	1.48969	1.33063	0.351291	0.317965			0.0016549	-0.001868	-0.003308	-0.003654	0.0030545	-0.001965	-0.001263	-0.000278	-6.34e-05	-0.000345	0.0011651	0.0024345	-0.000862	0.0005447	-0.001673	0.0023166	0.0024201	0.0025866	-0.007174	0.0054935	0.0017108	-0.001208	0.0066535	0.0042029	-0.000544	-0.002204	-0.002197	-0.0037094	-0.00187995	0.000454429	-0.0133974	-0.00018136	-0.00182154	-0.00105713	-0.00450546	0.0016719	0.0021921	-0.000816838	-0.00255018
0.455815	2.03307	0.446271	1.24762	0.244798	1.35911	1.17597	0.333416	0.287516			-0.002443	0.003463	-0.008042	-0.006094	0.006393	-0.003903	8.375e-05	-0.002677	-0.011206	-0.001633	0.0137749	0.0125422	-0.000272	0.0013906	-0.001568	0.0009114	0.0008168	0.0019745	-0.009523	0.001894	0.0026169	-0.000734	0.0048979	0.0007007	-0.001155	-0.001536	-0.003518	-0.00669712	-0.0029937	-0.00146377	-0.0175375	-0.00253468	-0.00361707	0.00147118	-0.00440353	0.00147239	0.00089431	0.00747583	-0.000998168
											0.0493039	0.0484129	0.0289936	0.0308293	0.0334149	0.0367264	0.0508455	0.0332119	0.0455386	0.0613353	0.0484043	0.0692004	0.0070729	0.016867	0.0104281	0.015591	0.0122758	0.0204413	0.0040076	0.0214202	0.019851	0.0143991	0.0173036	0.0163907	-0.000762	-0.001072	-0.000901	-0.00182449	-0.00159696	-0.00089555	-0.0145822	-0.00158737	-0.00049024	0.00240423	-0.00342376	0.00101494	0.000367493	0.0138716	0.00119521
											0.0717019	0.170021	0.0435958	0.101673	0.0424128	0.127024	0.10309	0.0523516	0.0584248	0.150852	0.156555	0.143089	0.020446	0.0318477	0.0135501	0.0264463	0.0276812	0.0341393	0.0062813	0.0328716	0.0388039	0.0298769	0.0333781	0.033771	-0.003232	-0.001029	-0.005063	-0.00494761	-0.00397415	-0.00332333	-0.0218695	-0.00075639	-0.00177801	0.000531203	-0.00516122	0.00828413	0.00342852	0.011759	0.00539471
											0.096875	0.282108	0.0774791	0.183796	0.0503792	0.152883	0.167327	0.0686246	0.0690716	0.175362	0.199678	0.291633	0.0286586	0.0406504	0.0204254	0.0516176	0.0758192	0.0500448	0.0169734	0.0424012	0.0770985	0.044895	0.069172	0.066152	-0.000527	-0.004085	-0.004537	-0.00375093	-0.00355175	0.00103892	-0.0201606	0.000910725	-0.00219164	0.00171472	-0.00395892	0.0121904	0.00577564	0.00918589	0.00857433
											0.112589	0.289317	0.0946711	0.19149	0.0753102	0.136429	0.20103	0.078253	0.077393	0.174351	0.179222	0.29867	0.0666062	0.0633077	0.0484213	0.110211	0.113618	0.0667473	0.03704	0.0909141	0.129338	0.0817281	0.125649	0.0894377	0.0004814	-0.003742	-0.001309	-0.00784401	-0.0026917	-0.0001447	-0.0189011	0.00245686	-0.0021692	0.00337014	-0.00271498	0.0101369	0.00481887	0.0103577	0.00680695
											0.114839	0.247289	0.08888	0.187932	0.0993968	0.117645	0.187272	0.0670863	0.0768742	0.157471	0.148569	0.252048	0.101938	0.0860321	0.0839863	0.122734	0.140209	0.0845079	0.0473373	0.124078	0.15616	0.128789	0.166036	0.118202	-0.002433	-0.004647	-0.003448	-0.00659001	-0.00299728	-0.00272047	-0.020922	9.88158e-05	6.58649e-05	0.00285848	-0.00294084	0.00884734	0.00216995	0.00781737	0.00658504
											0.107242	0.197853	0.0798775	0.164002	0.0972348	0.113648	0.165092	0.0581652	0.0698935	0.138127	0.121614	0.210384	0.121378	0.0998924	0.11926	0.143582	0.150024	0.096256	0.0514124	0.143147	0.159729	0.150613	0.184032	0.157221	-0.001896	-0.002931	-0.00155	-0.00839824	-0.00041731	-0.00413977	-0.0225382	3.40772e-05	-0.00133798	0.000486175	-0.00410541	0.00728104	0.00351593	0.00910213	0.00420784
											0.087372	0.153035	0.066463	0.135226	0.0772387	0.0936012	0.135172	0.0462401	0.0630101	0.11493	0.0981774	0.182582	0.122116	0.0969469	0.114321	0.135958	0.136155	0.0985065	0.0488921	0.130029	0.137219	0.168028	0.1737	0.151624	-0.000319	-0.000112	0.0005166	-0.00314147	0.000404964	0.000727116	-0.0205701	0.00255093	0.00109476	0.00474524	-0.00239688	0.00683319	0.00178748	0.00640262	0.00263465
											0.0744909	0.125604	0.0534538	0.112268	0.0583608	0.0660833	0.101093	0.0357136	0.0550601	0.0970766	0.0785078	0.154985	0.116847	0.0828929	0.113636	0.126182	0.13063	0.0904035	0.0440363	0.121364	0.129767	0.164412	0.153503	0.124693	0.0021724	-0.003882	0.001643	-0.00311835	0.000580174	0.00301558	-0.0199206	0.00344394	0.000281387	0.00698753	0.00163013	0.00530145	0.000738912	0.00835804	0.00460216
											0.0625375	0.0992247	0.04067	0.0920681	0.0490445	0.0479622	0.0736671	0.0283992	0.0468586	0.0851646	0.064329	0.136298	0.109565	0.0694299	0.10512	0.10727	0.114388	0.0795422	0.0408006	0.104875	0.122412	0.144262	0.137134	0.0956796	-0.001166	-0.001824	0.0033274	-0.00498866	0.00500683	0.00791674	-0.0148604	0.00393787	0.00196617	0.00803139	0.00240656	0.00653885	-0.000431397	0.00906948	8.30811e-05
											0.057904	0.0770694	0.0329848	0.0740456	0.0351406	0.0383592	0.0584681	0.0242098	0.0407947	0.0682782	0.0507599	0.109655	0.0958844	0.0639898	0.100283	0.0948631	0.0946704	0.0666376	0.0357948	0.0877745	0.113081	0.124656	0.115392	0.0805985	0.0005824	-0.000913	0.003756	-0.00592254	0.00266778	0.00310839	-0.0123029	0.00330605	0.00312033	0.0102167	0.00410988	0.00636436	0.00136121	0.00745393	0.00335807
											0.0533741	0.0597456	0.0290891	0.0627817	0.0269764	0.0315229	0.043083	0.0217309	0.0416965	0.0576644	0.0441853	0.0920996	0.0788063	0.0592064	0.0809929	0.0811351	0.0820458	0.055807	0.0314569	0.0661315	0.0988578	0.102991	0.102178	0.0624258	0.0032808	0.0010939	0.0046405	-0.00542733	0.00100337	0.00467541	-0.0122901	0.00301832	0.00209852	0.00879879	0.00540208	0.00652514	0.0012619	0.010214	0.00199666
											0.0514783	0.0490806	0.0254085	0.0533193	0.0240073	0.0252007	0.0356748	0.0213521	0.0387614	0.0480734	0.0367535	0.0764027	0.060548	0.0556815	0.0617079	0.0593058	0.0721992	0.0445114	0.0196137	0.0523315	0.0948095	0.0771695	0.0861149	0.0532738	-0.000754	0.001947	0.0034313	-0.00856408	0.00245608	2.12253e-05	-0.00611326	0.00231004	-0.00084809	0.00717245	0.00419349	0.00635394	0.000407841	0.0113142	0.000332913
											0.0462942	0.0427762	0.022379	0.0516834	0.0195489	0.0206706	0.0323632	0.0178589	0.0357433	0.0422485	0.0322932	0.0659684	0.0484313	0.0520175	0.0461999	0.0438538	0.0588192	0.040382	0.0143253	0.050068	0.0906742	0.0527007	0.0797848	0.0479126	-0.001313	-0.001352	0.0028451	-0.00698679	-0.00088391	0.000304578	-0.00830941	0.00649324	-1.28e-05	0.00484495	0.00164699	0.00686077	0.00211846	0.0129959	0.000561649
											0.0495844	0.0396616	0.0222587	0.050186	0.0180594	0.0191504	0.0293512	0.014416	0.0358672	0.0358369	0.0308898	0.0585538	0.0369193	0.053239	0.0403421	0.0349919	0.0508164	0.0369798	0.0085114	0.0450569	0.0836999	0.0395542	0.0733338	0.0455409	0.0015592	0.000399	0.0029976	-0.00365772	-0.00157025	0.0017135	-0.00783174	0.00402858	-0.00305761	0.00438924	-4.4116e-05	0.00789457	0.00113735	0.0162259	0.00118461
											0.0473201	0.0384845	0.0205503	0.0471801	0.0160924	0.0174844	0.025073	0.011539	0.0346049	0.0314374	0.0230084	0.052011	0.0314942	0.0557213	0.0300835	0.0320762	0.0423463	0.0355481	0.0042846	0.0485289	0.0821253	0.0313192	0.0653743	0.0451642	-0.001568	-0.003251	0.0005414	-0.00555054	-0.00571946	-0.0014217	-0.0109149	0.00282005	-0.00390113	0.0045122	-0.00284141	0.00889174	0.00218529	0.0144841	0.00418933
											0.0463345	0.0360199	0.0165216	0.046647	0.0158189	0.0160457	0.0250899	0.0084957	0.0318896	0.0263294	0.0207651	0.0468868	0.0293552	0.0561153	0.0273383	0.0314254	0.0462308	0.0349141	0.0054914	0.0472344	0.0818515	0.0229321	0.0632881	0.045961	-0.002629	-0.002594	-0.000563	-0.00857234	-0.00409213	-0.0031369	-0.0110983	0.00353563	-0.00396664	0.00498467	-0.00245472	0.0101093	0.0040903	0.0158277	0.0036829
											0.0486951	0.032963	0.0146139	0.0468451	0.0142593	0.0149257	0.0239684	0.0070457	0.0318384	0.0198417	0.0210352	0.046852	0.0257736	0.0554937	0.029585	0.0304386	0.0451237	0.0348579	0.0024914	0.0484351	0.0746827	0.019404	0.0601401	0.0463181	-0.002748	0.0001878	-0.001388	-0.00287225	-0.00622009	-0.00539667	-0.00984427	0.00322995	-0.00500603	0.00468992	-0.00683378	0.0111309	0.00473983	0.0182968	0.00556031
											0.044987	0.0318183	0.013241	0.0489132	0.0156259	0.0146401	0.0214492	0.0058887	0.0317547	0.0175431	0.0188107	0.0444266	0.0253518	0.0558656	0.0302186	0.0278325	0.0429949	0.0349341	0.0037823	0.0469585	0.077668	0.0208453	0.0560499	0.0496911	-0.002514	-0.000441	-0.001923	-0.0070433	-0.00526859	-0.00461287	-0.010004	0.000283554	-0.00598094	0.00417453	-0.00863332	0.0110633	0.00775183	0.0186611	0.004513
											0.0435763	0.0320694	0.0113871	0.0460345	0.0142764	0.0135612	0.0157231	0.0025763	0.0262167	0.0090017	0.015959	0.0412056	0.0293397	0.0574559	0.0307698	0.0293347	0.0403828	0.0362107	0.005254	0.0508483	0.0777142	0.0196541	0.0543013	0.0515903	-0.002347	-0.000736	-0.003107	0.00123197	-0.00355941	-0.00401011	-0.0126088	0.000118176	-0.00588031	0.0050377	-0.00771363	0.0117026	0.00717643	0.0219279	0.00818553
											0.0466262	0.0357843	0.0087881	0.0508272	0.0144718	0.0138059	0.0189198	0.0018867	0.0268215	0.0092627	0.0138405	0.0398862	0.029209	0.05809	0.0430026	0.0275928	0.0385426	0.0365648	0.0010912	0.0523185	0.0712113	0.0197651	0.0552305	0.0526467	-0.001903	-0.003587	0.0002312	-0.00156156	-0.00496115	-0.0036484	-0.0138005	0.00380918	-0.00553623	0.00562946	-0.0099676	0.0137368	0.00888445	0.0214978	0.0101408
											0.0430521	0.0390759	0.0050453	0.0477185	0.0136184	0.0103143	0.0136563	0	0.0261255	0.0070399	0.0074829	0.0363525	0.0317854	0.0591535	0.0485601	0.0303577	0.0431266	0.0389198	0.0003168	0.051434	0.0697038	0.0191819	0.0576172	0.0597526	-0.004212	-0.003192	-0.004728	0.000139228	-0.00140989	-0.00716751	-0.0108572	-0.0016944	-0.00701085	0.00971386	-0.0103105	0.0145874	0.00869512	0.0226121	0.012204
											0.0447567	0.0424177	0.0038848	0.0500309	0.0144655	0.008156	0.0136368	0.0001471	0.0238846	0.0052548	0.0082165	0.0366137	0.0321365	0.059495	0.048015	0.0292723	0.0383222	0.0373297	0	0.050555	0.0641521	0.0178581	0.0633138	0.061189	0.0001459	-0.002249	-0.00137	0.00129578	-0.00165484	-0.00388332	-0.0105516	0.0020907	-0.00563222	0.00965163	-0.0100178	0.0147313	0.00931748	0.0230631	0.0130577
											0.044211	0.0439911	0.0023812	0.0501245	0.0149861	0.0070285	0.0170187	0	0.0237522	0.0043661	0.0033876	0.0330337	0.0313023	0.0627986	0.0519204	0.0295678	0.0339443	0.0396522	0	0.0525267	0.0582346	0.0182396	0.0679702	0.0687176	-0.002752	-0.004902	-0.002399	-0.00199214	-0.00385245	-0.0038239	-0.0129298	-0.00204982	-0.00717699	0.00499258	-0.0124244	0.0144534	0.0103016	0.0259069	0.0177574
											0.0437115	0.040058	0	0.0510589	0.0148808	0.0073959	0.0170194	0	0.0220544	0	0.0025828	0.0300865	0.0305053	0.0628775	0.0529284	0.0228493	0.0282949	0.0394413	0	0.0496006	0.0532692	0.0181673	0.0732821	0.067436	-0.002749	-0.004069	-0.003613	0.000958135	-0.00485136	-0.00565714	-0.00812148	0.000781637	-0.00782415	0.011035	-0.0117752	0.0165207	0.0109854	0.026577	0.0154732
											0.0420403	0.0302668	0	0.0508255	0.0138654	0.0052155	0.0133558	0	0.020705	0	0	0.0258336	0.0315673	0.0638771	0.0585072	0.0191114	0.0222383	0.0385857	0	0.0522817	0.0566928	0.0187482	0.0747853	0.0707995	-0.003365	-0.002542	-0.00381	0.00238456	-0.00313005	0.00178606	-0.00465969	0.00374335	-0.0077264	0.0124846	-0.0112958	0.0152359	0.00910556	0.0278375	0.017087
											0.0395237	0.0259528	0	0.0502431	0.0151154	0.0033418	0.0083476	0	0.0219732	0	0	0.0214863	0.0348402	0.0649206	0.0603795	0.0142438	0.022962	0.0376394	0	0.0508477	0.0571846	0.0192524	0.0754047	0.0750884	-0.004263	-0.000682	-0.002312	0.0044992	-0.00273187	0.00581444	-0.00133343	0.00103999	-0.00706342	0.0159704	-0.0133723	0.0157189	0.00928591	0.0275018	0.0175418
											0.0421026	0.0218718	0	0.0523558	0.0185921	0.0022857	0.0098251	0	0.0191006	0	0	0.0178355	0.0362929	0.0662965	0.0625005	0.0122872	0.0209757	0.0358824	0	0.051893	0.0542953	0.0209243	0.080734	0.0794144	-0.002421	-0.002761	-0.004295	0.00526973	-0.00650939	0.00440813	0.00205973	0.00102225	-0.00656998	0.0174986	-0.0105577	0.0175952	0.01068	0.0276784	0.0163541
											0.0386962	0.0157147	0	0.0518506	0.0209735	0.0005173	0.0042621	0	0.0166289	0	0	0.0143705	0.0377253	0.0658107	0.0653562	0.0137974	0.0139543	0.0339491	0	0.0533238	0.0523002	0.0222611	0.0980429	0.0787288	-0.00153	0.0005575	-0.003182	0.00957869	-0.00240649	0.00306684	0.00403921	0.00307384	-0.00592938	0.0209225	-0.00990884	0.0163857	0.00953738	0.0291213	0.0192109
											0.0376845	0.0156659	0	0.0530293	0.0210115	0.000474	0.0029566	0	0.0194087	0	0	0.0130956	0.04315	0.0655436	0.0699808	0.0110302	0.0152403	0.031843	0	0.0506878	0.0530386	0.0219681	0.110415	0.0793222	-0.00178	-0.00027	-0.002458	0.0110841	-0.00012668	-0.00096707	0.00501825	0.00119344	-0.00706367	0.0239284	-0.00819006	0.0172612	0.0102366	0.0309023	0.0209225
											0.0383684	0.0117569	0	0.0527615	0.0237121	0	0.0023252	0	0.0133145	0	0	0.0084556	0.0434857	0.0665853	0.0751062	0.0087908	0.0189308	0.0340797	0	0.0503586	0.0530912	0.0213652	0.117482	0.0810657	-0.00268	-0.000525	-0.003192	0.0164098	0.00358075	0.0025666	0.0045396	0.00427499	-0.00565918	0.0269643	-0.00496389	0.0181184	0.010199	0.0314047	0.0257121
											0.0348476	0.0112221	0	0.0522992	0.0238635	0	0	0	0.0121121	0	0	0.0068421	0.0442761	0.0679113	0.0805398	0.0118396	0.0201935	0.0352959	0	0.0515231	0.0535483	0.0250571	0.122573	0.0825495	0.0018923	0.0004454	-0.00115	0.0190956	0.00366489	0.0035747	0.0109012	0.00445857	-0.00472908	0.0294468	-0.0047114	0.0184692	0.0132553	0.0315543	0.0250815
											0.0335878	0.0065437	0	0.0539974	0.0299097	0	0	0	0.0153479	0	0	0.0054471	0.0486208	0.0693799	0.0775049	0.01315	0.0281569	0.0325763	0	0.0544049	0.0526366	0.027606	0.13125	0.085539	0.0009444	0.001025	-0.000598	0.0218531	0.00666264	0.00551795	0.0117487	0.00309383	-0.00354955	0.0332327	-0.00086072	0.0185784	0.0141505	0.0293005	0.0308096
											0.0331897	0.0085849	0	0.054639	0.0311307	0	0	0	0.008983	0	0	0.0028697	0.0477585	0.0664474	0.0804839	0.012327	0.0256843	0.0306551	0	0.0501899	0.0516678	0.0259084	0.138218	0.0877697	0.0020409	0.000957	-0.001368	0.0181304	0.00744927	0.00523324	0.0141079	0.00309647	-0.00450067	0.0345531	-0.00235345	0.0198399	0.0142901	0.0320457	0.0283837
											0.0312828	0.0065497	0	0.0527238	0.0360203	0	0	0	0.0081846	0	0	0.0017015	0.0436823	0.0682783	0.0744769	0.0093293	0.0228087	0.0283351	0	0.0517166	0.0511759	0.0288633	0.14303	0.094063	0.0049123	0.0049707	-0.002299	0.025084	0.0104063	0.00362168	0.0154895	0.0036282	-0.00154774	0.038461	0.00131685	0.017884	0.0116449	0.0303106	0.0329673
											0.0369573	0.0075645	0	0.0554078	0.040698	0	0	0	0.0125807	0	0	0.0012371	0.0455377	0.0703017	0.0684409	0.0077335	0.0238115	0.0272876	0	0.0544337	0.0480786	0.0327899	0.136278	0.0933761	0.0087827	0.0011804	-0.001564	0.0273179	0.0134151	0.0071766	0.0174188	0.00157357	0.00228493	0.0398495	0.00369716	0.0188265	0.0151616	0.030093	0.0450419
											0.0283046	0.0026398	0	0.0541087	0.0409752	0	0	0	0.0092621	0	0	0	0.0445343	0.0694809	0.0666675	0.008268	0.0219905	0.0250809	0	0.0530948	0.0500043	0.0322937	0.137145	0.0967654	0.0081563	0.0020832	0.0008984	0.02779	0.0152747	0.00783004	0.0230046	0.00646723	0.00371023	0.0437971	0.00393815	0.0194889	0.0153527	0.0297532	0.0412814
											0.0303404	0.0027762	0	0.053059	0.0451584	0	0	0	0.0094958	0	0	0	0.0429043	0.0699541	0.0621805	0.0064932	0.0215811	0.0244598	0	0.0515804	0.0484234	0.0323207	0.132989	0.099363	0.010998	0.0038414	0.0018076	0.0287562	0.0163108	0.00786514	0.0241826	0.00617741	0.00457069	0.0419477	0.0111319	0.0186385	0.0171403	0.0312648	0.0432012
											0.0299438	0.0012539	0	0.0538641	0.046608	0	0	0	0.0069215	0	0	0	0.0443621	0.0680908	0.0662572	0.0051168	0.0241061	0.0208543	0	0.0517989	0.047845	0.0366166	0.137333	0.100994	0.0118632	0.0050812	0.0014705	0.0356904	0.0143219	0.00529262	0.0189346	0.00695795	0.00547158	0.0444089	0.0100118	0.0178982	0.0187664	0.031407	0.0470749
											0.023107	-0.001434	0	0.0537405	0.0459199	0	0	0	0.0033651	0	0	0	0.0429539	0.0694894	0.0611707	0.0038836	0.0230243	0.0182745	0	0.0499163	0.046576	0.0357498	0.128385	0.0970015	0.0126326	0.0049768	0.0039968	0.0347975	0.0171658	0.0104198	0.0215856	0.0077302	0.00765204	0.0466779	0.0151038	0.0167575	0.0176877	0.0304523	0.04835
											0.0290576	0.0003452	0	0.0537745	0.0502108	0	0	0	0.0063509	0	0	0	0.0442396	0.0703958	0.0632706	0.0011809	0.0172877	0.0152584	0	0.053985	0.0463776	0.0394711	0.123488	0.0993327	0.0140218	0.0010435	0.0004223	0.0386568	0.0204883	0.00875815	0.0220013	0.00692328	0.00925089	0.0470016	0.0184118	0.0191264	0.0229495	0.0299966	0.0478508
											0.0271372	0.0002363	0	0.0521584	0.0521192	0	0	0	0.0054215	0	0	0	0.0435043	0.0685952	0.0577099	0.0028225	0.0143405	0.0119328	0	0.0511203	0.0433993	0.0365187	0.123372	0.0946354	0.0177732	0.006409	0.0041853	0.0377808	0.0206481	0.0119663	0.025484	0.00524487	0.0114054	0.0490365	0.0206341	0.0175289	0.0231239	0.0305398	0.0501458
											0.0263757	-0.004348	0	0.0512866	0.0503795	0	0	0	0.0011412	0	0	0	0.0424944	0.0681497	0.0530086	0.0023709	0.0155492	0.0095191	0	0.0516025	0.0426352	0.0350808	0.127052	0.0950167	0.019408	0.0073915	0.0019168	0.0401968	0.0210362	0.00976749	0.0256629	0.00418452	0.012592	0.0501738	0.0231239	0.0183832	0.023767	0.0304072	0.0534143
											0.0262227	0.0007194	0	0.0522522	0.0522604	0	0	0	0.0035246	0	0	0	0.0411893	0.0679107	0.0519877	0	0.0197213	0.0078789	0	0.0503913	0.044432	0.035494	0.129629	0.0948738	0.020813	0.0042448	0.005161	0.0429584	0.0221874	0.0116645	0.0285405	0.00389318	0.0131691	0.0545518	0.0222553	0.0161651	0.0240975	0.0287572	0.056263
											0.0246757	0	0	0.0501883	0.0549461	0	0	0	0.0023177	0	0	0	0.0420787	0.0689413	0.0504352	0	0.0178661	0.0048533	0	0.0508735	0.0397058	0.040354	0.126292	0.0947448	0.0231163	0.0058376	0.0057818	0.0448822	0.0235943	0.0124721	0.0244969	0.00755834	0.0162639	0.05384	0.025446	0.0179323	0.0267395	0.0305691	0.0575357
											0.0239136	0	0	0.0501793	0.0527521	0	0	0	0.0031954	0	0	0	0.0444802	0.0675984	0.0475219	0	0.0174148	0.0025289	0	0.0503558	0.0429729	0.0467831	0.129447	0.0945692	0.0233888	0.0069698	0.0056411	0.0471765	0.0232431	0.0102402	0.0229841	0.00200715	0.0159434	0.0508145	0.0293365	0.0154239	0.0263793	0.029457	0.0619311
											0.0251394	0	0	0.0490799	0.0562376	0	0	0	0	0	0	0	0.0458936	0.0661596	0.0486363	0	0.0216934	0	0	0.0504156	0.0419013	0.0476629	0.127115	0.0916488	0.0271238	0.0086378	0.0062787	0.0502446	0.0250215	0.0105812	0.0204271	0.00286313	0.0183787	0.053417	0.0341631	0.0155507	0.0256885	0.0306022	0.0619989
											0.0217104	0	0	0.049957	0.0539111	0	0	0	0	0	0	0	0.0470229	0.0673325	0.0440596	0	0.0197702	0	0	0.0524771	0.0419718	0.0440249	0.116754	0.0986113	0.0230722	0.0040188	0.007177	0.0494594	0.0251059	0.00791966	0.0199234	0.0019801	0.0165619	0.0516162	0.0315642	0.0171702	0.0273462	0.028707	0.0652471
											0.0223816	0	0	0.0475588	0.0547076	0	0	0	0	0	0	0	0.040953	0.0688309	0.043007	0	0.0131857	0	0	0.0509092	0.0420964	0.041198	0.113511	0.0978481	0.0281023	0.0098973	0.0082731	0.0529087	0.0244326	0.0086455	0.0247679	0.00450985	0.0208039	0.0588685	0.0355545	0.0182495	0.0282891	0.0279984	0.0678183
											0.0213258	0	0	0.0475303	0.0572499	0	0	0	0	0	0	0	0.0423603	0.0669641	0.0354653	0	0.0116696	0	0	0.0487577	0.0408013	0.0437032	0.111031	0.0981051	0.0279259	0.0119539	0.0078538	0.0490859	0.0221315	0.0106443	0.0205187	0.00411998	0.0178841	0.0528315	0.0362342	0.0171543	0.0280236	0.0281743	0.0721346
											0.0200811	0	0	0.0456688	0.0577982	0	0	0	0	0	0	0	0.0393327	0.0676169	0.039826	0	0.0098351	0	0	0.0517071	0.0377721	0.0424578	0.110827	0.0983972	0.0254508	0.0109156	0.0074868	0.0514741	0.0255765	0.0130385	0.0212071	0.00382286	0.0196434	0.0528837	0.0374848	0.017116	0.0275868	0.0277913	0.0676941
											0.0179299	0	0	0.0472911	0.0559336	0	0	0	0	0	0	0	0.0416384	0.0703559	0.0396469	0	0.0026296	0	0	0.0494136	0.04038	0.0398784	0.106261	0.0967242	0.025902	0.0095712	0.007982	0.0515993	0.0259522	0.0108753	0.0179289	0.0033391	0.0200637	0.05388	0.0370335	0.016736	0.0262547	0.028554	0.0718176
											0.0182892	0	0	0.0466668	0.0591166	0	0	0	0	0	0	0	0.0426676	0.0669052	0.0368758	0	0	0	0	0.0507329	0.0397989	0.0382742	0.106869	0.0978443	0.0258642	0.007554	0.0058789	0.0501986	0.0240812	0.0143591	0.0183332	0.00664831	0.0179032	0.0510331	0.0417466	0.0181052	0.0272597	0.0289174	0.0688698
											0.0186464	0	0	0.0455257	0.0568889	0	0	0	0	0	0	0	0.0364358	0.0655794	0.0354928	0	0	0	0	0.0471962	0.0383435	0.032909	0.108193	0.0950642	0.0260904	0.0117203	0.0025315	0.0468009	0.0223571	0.00974774	0.0177863	0.00454451	0.0195087	0.0517306	0.0383566	0.0174021	0.0281089	0.0283202	0.0701239
											0.0159173	0	0	0.0426666	0.0571634	0	0	0	0	0	0	0	0.0346426	0.0661764	0.0353934	0	0	0	0	0.0485206	0.0408494	0.0334952	0.104392	0.09917	0.025535	0.0114296	0.0028485	0.0488828	0.0219715	0.00845053	0.0160326	0.00562375	0.0186279	0.0499079	0.0384495	0.018015	0.026466	0.0286667	0.0701283
											0.0145621	0	0	0.0434261	0.061188	0	0	0	0	0	0	0	0.0394574	0.0662214	0.0360482	0	0	0	0	0.0509284	0.0430078	0.0332688	0.0990827	0.100183	0.0255884	0.0094946	0.0012251	0.0445604	0.0200246	0.0061214	0.013851	0.00245834	0.0198511	0.0472438	0.0372999	0.0170899	0.0254427	0.0275004	0.071376
											0.0144868	0	0	0.0420132	0.0581304	0	0	0	0	0	0	0	0.036146	0.0647704	0.0297773	0	0	0	0	0.0483474	0.0453457	0.0298948	0.0951172	0.101904	0.0250382	0.0091627	0	0.0437736	0.0195789	0.00946098	0.0140148	0.00440761	0.0190098	0.0456645	0.0368086	0.0177493	0.0251679	0.0272767	0.067353
											0.0114861	0	0	0.0426279	0.0592395	0	0	0	0	0	0	0	0.0370483	0.066569	0.0325049	0	0	0	0	0.0500449	0.0413998	0.0283645	0.0970286	0.100749	0.0214893	0.0120281	0	0.0442783	0.0188633	0.00805401	0.0133737	0.00649578	0.0177076	0.0444035	0.0403296	0.0184225	0.023736	0.0291581	0.0679546
											0.0132379	0	0	0.0405343	0.0579823	0	0	0	0	0	0	0	0.0338584	0.065473	0.0307442	0	0	0	0	0.0483985	0.0419532	0.0267699	0.0925121	0.0983173	0.0228189	0.0091754	0	0.0437254	0.0202696	0.0116147	0.0126524	0.00591486	0.018025	0.0441937	0.0394311	0.0166535	0.0221971	0.0275661	0.0679933
											0.01419	0	0	0.0409328	0.0581398	0	0	0	0	0	0	0	0.0329944	0.0634841	0.0275037	0	0	0	0	0.0459289	0.0335811	0.0235778	0.0844008	0.0991023	0.0223534	0.0090792	0	0.0402886	0.0200797	0.00777035	0.00857264	0.00397234	0.0168316	0.0426431	0.0351587	0.0155098	0.0228879	0.0264282	0.0661763
											0.0096863	0	0	0.0369013	0.0566231	0	0	0	0	0	0	0	0.0352693	0.0635696	0.0251326	0	0	0	0	0.044511	0.0331125	0.0256517	0.0841177	0.0991644	0.0226996	0.0127464	0	0.0425372	0.0161512	0.00644487	0.00559049	0.00311205	0.0157525	0.0380992	0.0349136	0.0163038	0.0233096	0.0277065	0.0672733
											0.0107698	0	0	0.0360627	0.0558272	0	0	0	0	0	0	0	0.0342358	0.0642062	0.0233108	0	0	0	0	0.0461313	0.0343713	0.0234209	0.086853	0.104081	0.0221591	0.0098144	0	0.0393437	0.017628	0.00890249	0.00552186	0.000924654	0.0137779	0.0361121	0.0303266	0.0162299	0.0217911	0.0238345	0.0660289
											0.0081659	0	0	0.0370531	0.0553966	0	0	0	0	0	0	0	0.0323054	0.0610334	0.0198103	0	0	0	0	0.0440691	0.0302902	0.0210964	0.0801286	0.0996311	0.0180973	0.010088	0	0.0376351	0.0120299	0.00862813	0.00965385	0.00296309	0.0137684	0.0354862	0.0270004	0.01514	0.0212959	0.024404	0.0663333
											0.0119984	0	0	0.0347865	0.0554105	0	0	0	0	0	0	0	0.0292523	0.0621239	0.020727	0	0	0	0	0.0456253	0.0323133	0.0193267	0.0758966	0.09846	0.0164528	0.0104023	0	0.0308608	0.0123961	0.00943622	0.00530815	0.00339218	0.0127748	0.034082	0.0261863	0.0152286	0.0194457	0.0249345	0.0622974
											0.0071144	0	0	0.0341375	0.0519145	0	0	0	0	0	0	0	0.0292209	0.0627503	0.0199978	0	0	0	0	0.0420637	0.028176	0.0167392	0.0735515	0.0970835	0.0160975	0.0118942	0	0.0332553	0.0109855	0.00564799	0.00551769	0.0038135	0.0115344	0.0327485	0.0218836	0.016064	0.0196594	0.0276302	0.0639945
											0.0066484	0	0	0.0321702	0.053786	0	0	0	0	0	0	0	0.0278047	0.0590907	0.0180495	0	0	0	0	0.0450888	0.0311115	0.017094	0.0718051	0.098308	0.0148694	0.007725	0	0.0329826	0.00912939	0.00373208	0.00195345	0.00197893	0.0109058	0.0292673	0.0207479	0.0149833	0.0189823	0.0252403	0.0634265
											0.0087101	0	0	0.0333141	0.049189	0	0	0	0	0	0	0	0.0272115	0.0589799	0.0168646	0	0	0	0	0.0449718	0.0297385	0.0155721	0.0659208	0.0954184	0.0142793	0.0103068	0	0.0280981	0.00771158	0.00410381	0.00231479	0.00162355	0.0113777	0.0324364	0.0200615	0.014377	0.0187506	0.0239475	0.0650983
											0.0052217	0	0	0.0294977	0.049555	0	0	0	0	0	0	0	0.0251574	0.0606367	0.0186076	0	0	0	0	0.0440272	0.0261549	0.0144416	0.0585495	0.0949586	0.0121518	0.0081139	0	0.0257977	0.00465734	0.00306513	0.000109786	0.00209238	0.0100847	0.0291085	0.0169458	0.0135161	0.0187586	0.0248444	0.061388
											0.0036892	0	0	0.0317289	0.0516608	0	0	0	0	0	0	0	0.024458	0.0586374	0.015333	0	0	0	0	0.0449468	0.029459	0.0137963	0.0601597	0.0945025	0.0114348	0.0070011	0	0.0277483	0.00618508	0.00327039	0	0.00240762	0.00883398	0.0312216	0.0143256	0.0135622	0.0176319	0.0251314	0.0631204
											0.003025	0	0	0.0293025	0.0502836	0	0	0	0	0	0	0	0.022605	0.0605448	0.012418	0	0	0	0	0.0421359	0.0296218	0.0126512	0.0575732	0.0978966	0.0115872	0.0074349	0	0.0285243	0.00613328	0.00630146	0	0.00185512	0.00871343	0.0329757	0.0162723	0.0132464	0.0174928	0.0246355	0.0612244
											0	0	0	0.0289342	0.048025	0	0	0	0	0	0	0	0.0226935	0.0565684	0.0115297	0	0	0	0	0.042068	0.0288772	0.0129933	0.0493414	0.0904639	0.0122869	0.0068392	0	0.0259434	0.00505824	0.00562802	0	0.00110709	0.00560008	0.0275511	0.0136101	0.0129922	0.0152403	0.0229654	0.0593769
											0.001935	0	0	0.0278545	0.0513616	0	0	0	0	0	0	0	0.0225938	0.0595225	0.012218	0	0	0	0	0.0426697	0.028717	0.0135994	0.0489524	0.090734	0.007589	0.0071851	0	0.02444	0.00356344	0.00161307	0	0.00028343	0.00643132	0.0264819	0.00932352	0.0128199	0.0151812	0.0235943	0.0627062
											0	0	0	0.0278869	0.0457828	0	0	0	0	0	0	0	0.0223548	0.0574495	0.0101837	0	0	0	0	0.0468215	0.02894	0.0131472	0.0465246	0.0908866	0.0070114	0.0037978	0	0.0226631	0.00647584	0.0125759	0	0.00111062	0.00448639	0.0269592	0.00940583	0.0114907	0.0139251	0.0240104	0.0609406
											0	0	0	0.0234685	0.0473681	0	0	0	0	0	0	0	0.0202694	0.0585646	0.0100291	0	0	0	0	0.0449935	0.0250289	0.0119469	0.0473344	0.0835858	0.0056151	0.0058143	0	0.0227849	0.00203091	0.0108794	0	0.00141439	0.00716855	0.0266061	0.00853127	0.01215	0.0148568	0.0208518	0.0614686
											0	0	0	0.0240592	0.0463253	0	0	0	0	0	0	0	0.0208002	0.0555086	0.0104458	0	0	0	0	0.0393664	0.0241575	0.01152	0.0431021	0.0837048	0.0064249	0.0077431	0	0.0214685	0.00225719	0.00475845	0	0.000490642	0.00450215	0.0257949	0.00729446	0.0116673	0.0139378	0.0204379	0.0595573
											0	0	0	0.0250282	0.0450491	0	0	0	0	0	0	0	0.0190099	0.0577155	0.0083267	0	0	0	0	0.0450944	0.0271195	0.0099597	0.0426264	0.0879205	0.0045128	0.0053839	0	0.0207468	0.00576744	0.00893155	0	0.000290194	0.0047787	0.023187	0.00713961	0.00964486	0.0114253	0.0210042	0.059644
											0	0	0	0.0217133	0.0437687	0	0	0	0	0	0	0	0.0193365	0.0556475	0.0051331	0	0	0	0	0.0403346	0.0264081	0.0095997	0.0395821	0.0857857	0.0041497	0.006097	0	0.0233543	0.00187543	0.00487228	0	0	0.00590507	0.0251224	0.00575488	0.0109322	0.0111398	0.0216344	0.055203
											0	0	0	0.0226908	0.0419009	0	0	0	0	0	0	0	0.0182382	0.0560821	0.0045068	0	0	0	0	0.0430782	0.0242702	0.0078154	0.0389673	0.0819085	0.0036129	0.005331	0	0.024037	0.00213486	0.00660982	0	0	0.0022032	0.0249766	0.00554236	0.00899322	0.0111982	0.0194044	0.0544687
											0	0	0	0.0230373	0.0419312	0	0	0	0	0	0	0	0.0194366	0.0543417	0.0038668	0	0	0	0	0.042898	0.0244082	0.0085714	0.0368029	0.0859167	0.0027253	0.0043092	0	0.0245605	0.00550466	0.00878113	0	0	0.00262316	0.0253463	0.00583031	0.0103631	0.0116556	0.0183778	0.0527939
											0	0	0	0.0199918	0.0396048	0	0	0	0	0	0	0	0.0163268	0.0538601	0.0041317	0	0	0	0	0.0441354	0.0204777	0.0085682	0.0343944	0.0827859	0.0062915	0.0060979	0	0.0234531	0.0038168	0.00703328	0	0.0014855	0.00373726	0.0241562	0.00747067	0.00805113	0.0112706	0.0208761	0.05418
											0	0	0	0.0201111	0.040998	0	0	0	0	0	0	0	0.0167211	0.055318	0.0043234	0	0	0	0	0.0415812	0.0227681	0.0097301	0.0338496	0.0815821	0.0057339	0.0083435	0	0.024913	0.00329672	0.00644419	0	-0.00035349	0.00212192	0.0263101	0.00456177	0.0100271	0.0117997	0.0211472	0.0534731
											0	0	0	0.0179842	0.0370718	0	0	0	0	0	0	0	0.0153338	0.0567393	0.001955	0	0	0	0	0.0400542	0.0227598	0.0092204	0.0309639	0.0807695	0.0043673	0.0068765	0	0.0228041	0.00334486	0.00520869	0	0.00107368	0.00337099	0.0281718	0.00391377	0.00895847	0.0118401	0.0193586	0.0489569
											0	0	0	0.0195312	0.037258	0	0	0	0	0	0	0	0.0148255	0.0554711	0.002533	0	0	0	0	0.0408197	0.0231682	0.0080204	0.0328041	0.0815469	0.0023047	0.006781	0	0.0263134	-0.00028948	0.00779755	0	0	0.00348271	0.0261921	0.00520064	0.00900494	0.0111161	0.0191176	0.0475609
											0	0	0	0.0185706	0.0378693	0	0	0	0	0	0	0	0.0127351	0.0539417	0.0011548	0	0	0	0	0.0401109	0.0239142	0.0088613	0.0341825	0.0811578	0.0018454	0.0046476	0	0.0238287	0.00132884	0.00729063	0	0	0.00367769	0.0251918	0.00569727	0.00823071	0.0106711	0.0183587	0.0426704
											0	0	0	0.0172657	0.034929	0	0	0	0	0	0	0	0.0112049	0.0529787	0.0020898	0	0	0	0	0.0411514	0.0219665	0.0089421	0.0334213	0.0816983	0.005033	0.0050045	0	0.0244777	0.00147488	0.00759655	0	0.00047209	0.00421866	0.0282636	0.00503025	0.00710394	0.00871126	0.0158019	0.0450167
											0	0	0	0.0155476	0.032774	0	0	0	0	0	0	0	0.0113764	0.0521382	0	0	0	0	0	0.0419003	0.0214491	0.0074794	0.0314627	0.0777522	0.0032827	0.0067119	0	0.026211	-0.00018559	0.00795817	0	0	0.00180927	0.023083	0.0063859	0.00842572	0.00892302	0.0163744	0.0444672
											0	0	0	0.0122296	0.0329183	0	0	0	0	0	0	0	0.0109612	0.0521218	0	0	0	0	0	0.0415645	0.0207238	0.007097	0.0289411	0.0755305	0.0045807	0.004185	0	0.0259098	5.55524e-05	0.00766636	0	0.000799917	0.0035038	0.0240895	0.00846803	0.00522288	0.00776434	0.0177243	0.0415709
											0	0	0	0.013261	0.028655	0	0	0	0	0	0	0	0.0079829	0.0532285	5.178e-05	0	0	0	0	0.0415192	0.0192985	0.0060248	0.0288736	0.0752183	0.0050648	0.0052874	0	0.028209	0.00255906	0.00513763	0	0	0.00345002	0.0287041	0.00832788	0.00708327	0.00911425	0.0149907	0.0391153
											0	0	0	0.010858	0.0295606	0	0	0	0	0	0	0	0.007476	0.0536502	0	0	0	0	0	0.0443472	0.0210893	0.0099692	0.0284515	0.0776873	0.0052559	0.0045429	0	0.0281662	0.00679083	0.00767881	0	0.00055798	0.00484548	0.0312954	0.0104894	0.00764944	0.00650593		0.0384671
											0	0	0	0.0134389	0.0279222	0	0	0	0	0	0	0	0.0076797	0.0494935	0	0	0	0	0	0.0424198	0.022423	0.006412	0.0274463	0.074378	0.0050656	0.0049363	0	0.0279329	0.00318358	0.010502	0	0	0.0048451	0.0286043	0.00495507	0.00649852	0.00806775		0.0374467
											Panel C	Boxplot
											xWt	PLD3 KO	xM6R	xV232M
											2.40728	0.792202	0.834088	0.165159
											2.42444	0.399847	0.801138	0.041205
											0.79833	0.0883472	1.31757	0.106419
											3.68939	1.97069	1.84977	0.0181801
											2.40378	0.71463	1.19322	1.93626
											1.15991	0.459212	2.04178	0.791091
											1.61577	0.576452	2.58784	2.01517
											0.603507	0.161622	1.01809	1.39597
											1.24606	0.161194	0.79071	1.53015
											1.53567	0.353925	0.601918	1.84189
											1.43809	1.35027	2.0905	3.05873
											2.68124	0.685784	1.77929	1.42026
											2.73497		2.43553	1.23765
											3.78139		1.31573	2.00774
											3.20503		3.48232	0.652801
											1.61007			1.07266
											2.16599			1.40716
											1.74273			2.09578
											0.427032			1.86571
											3.37274			1.51355
											3.75408
											2.66019
											6.09574
											4.89332
[truncated: 64 more columns]

## Sheet: 5
Fig 4.
Panel A - Golgi overlap with STING											Panel B - STING TBK1 WB																							Panel C - Leakiness										Panel D - Gal3 area
xWt	xWt H151	KO	KO H151	xM6R	xM6R H151	xV232M	xV232M H151																STING-P
0.059	0.016	0.127	0.075	0.162	0.049	0.541	0																Wt	PLD3 KO	x Wt	x M6R	x K228R	x V232M	x N236S	x N284S	x T426A			Wt	PLD3 KO	x Wt	x M6R	x K228R	x V232M	x N236S	x N284S	x T426A		xWt	PLD3 KO	xM6R	xV232M
0	0.088	0.037	0.185	0.112	0.012	0.302	0.059																32.3232	302.02	100	330.303	315.151	664.646	277.778	60.6061	39.3939			130.196	45.3678	100	80.2692	70.7927	81.1102	86.1904	94.2349	73.0784		0.03	1.396	1.403	1.132
0.002	0.06	0.897	0.24	0.134	0.077	0.539	0.092																83.5165	188.352	100	231.648	210.11	235.165	324.615	4.17582	108.791			102.439	23.0988	100.797	59.2584	55.7473	81.1746	73.1199	85.787	74.523		0.544	1.169	1.196	2.263
0.019	0	0.018	0.116	0.179	0	0.655	0.02																133.215	134.969	100	121.863	102.302	212.177	214.579	112.639	152.625			123.645	22.5109	100	60.4453	57.0682	76.4081	68.1739	73.4609	80.58		0.004	0.497	1.374	1.928
0.004	0.002	0.279	0.169	0.274	0.02	0.102	0																105.223	175.384	100	186.726	145.657	151.726	167.758	133.137	171.814													0.012	2.851	0.869	4.313
0.019	0	0.206	0.027	0.265	0	0.17	0.175																64.8596	362.997	100	423.091	284.433	545.1	566.369	73.7921	439.117													0.016	0.866	1.568	3.712
0.019	0.014	0.116	0.063	0.638	0.066	0.506	0.065																63.178	268.713	100	373.607	174.444	334.284	263.844	95.6801	227.807													0.015	3.668	2.249	3.183
0.031	0.06	0.28	0.252	0.063	0.004	0.057	0																																					0.012	2.016	2.992	1.915
0.009	0	0.692	0.035	0.115	0	0.146	0.017																TBK1-P																					0.004	4.524	2.723	2.71
0.011	0.102	0.513	0.051	0.173	0.035	0.225	0.004																Wt	PLD3 KO	x Wt	x M6R	x K228R	x V232M	x N236S	x N284S	x T426A													0.007	3.201	5.678	1.603
0.006	0.163	0.031	0.065	0.14	0.056	0.656	0																117.23	173.747	100	230.094	160.76	115.569	213.316	97.0412	99.4246													0.057	5.332	1.463	1.23
0	0	0.098	0.029	0.118	0	0.19	0.051																75.6673	101.615	100	185.606	302.246	145.475	285.974	128.322	90.6102													0.101	3.511	0.703	2.201
0.003	0	0.029	0.176	0.246	0	0.508	0																134.894	380.718	100	193.739	116.826	117.087	224.767	174.618	319.324													0.391	1.664	0.497	1.204
0.003	0	0.454	0.145	0.125	0.022	0.016	0.05																74.7868	182.135	100	139.811	102.989	295.55	161.091	254.641	113.598														3.562	1.823	1.499
0.004	0.005	0.368	0.001	0.102	0.022	0.128	0																111.198	213.893	100	144.291	91.5946	290.237	171.627	186.006	213.247														2.169	2.602	1.025
0.007	0.077	0.241	0.011	0.022	0	0.208	0																87.6374	178.409	100	159.917	104.325	157.833	183.596	199.596	131.297														1.491	3.149	4.991
0.006	0.013	0.519	0.095	0.274	0	0.341																																							1.99	2.668	1.709
0.001	0	0.107	0.031	0.209	0	0.186																																							2.307	2.816	4.193
0.024	0	0.429	0.037	0.17	0	0.034																																							3.495		1.973
0.048	0	0.198	0.106	0.08		0.059																																							3.93		2.937
0.047		0.225	0.037	0.256		0.193																																							2.267		1.943
0.037		0.489	0.127	0.504																																									1.717		1.436
0		0.303	0.157	0.336																																									2.609		4.131
0.001		0.392	0.004	0.364																																									3.549		3.518
0		0.298	0.141	0.549																																									2.154		3.775
0.049		0.204	0.075	0.318																																									1.939		3.138
0.05			0.122	0.179																																									1.952		4.909
0.025			0.159	0.266																																									3.78		3.004
0.064																																													1.969		4.616
																																															2.382
																																															3.936
Panel A - STING overlap with Golgi																																															5.711
																																															2.316
xWt	xWt H151	KO	KO H151	xM6R	xM6R H151	xV232M	xV232M H151																																								1.497
0.194	0.016	0.11	0.038	0.095	0.01	0.4	0																																								2.842
0	0	0.164	0.087	0.082	0.02	0.337	0.013																																								0.68
0.136	0.003	0.433	0.076	0.033	0.027	0.404	0.016																																								2.228
0.002	0	0.048	0.181	0.141	0	0.285	0.021																																								2.139
0.197	0.007	0.42	0.012	0.364	0.008	0.046	0																																								1.377
0.12	0.016	0.324	0.034	0.085	0	0.117	0.015																																								1.512
0.028	0.009	0.287	0.083	0.178	0.014	0.254	0.015
0.091	0.031	0.679	0.017	0.022	0	0.018	0									Ponceau
0.063	0	0.377	0.038	0.029	0.027	0.04	0.039
0.131	0	0.351	0.196	0.049	0.069	0.028	0.005
0.055	0	0.14	0.02	0.147	0	0.291	0
0.016	0.018	0.087	0.079	0.053	0	0.037	0
0	0.023	0.13	0.178	0.17	0.004	0.438	0.004
0.024	0.006	0.106	0.001	0.179	0.009	0.009	0
0.083	0	0.071	0.021	0.138	0	0.14	0
0.08	0	0.098	0.141	0.029	0	0.201
0.275	0	0.349	0.028	0.343	0	0.409
0.012		0.055	0.044	0.063	0	0.225
0.005		0.577	0.099	0.062		0.04
0.033		0.066	0.026	0.067		0.054
0.009		0.108	0.191	0.227		0.119
0.041		0.589	0.084	0.229
0.125		0.18	0.002	0.153
0.13		0.087	0.025	0.221
0.14		0.105	0.049	0.132
0.006		0.058	0.051	0.256
0.004				0.131
0				0.124
0.069				0.174
0.007
0.107
0.064
																Ponceau
[truncated: 4 more columns]

## Sheet: 6
Fig 5.
Panel A - WB															Panel C - LC3 autophagosome/-lysosome
						LAMP1										autophagosomes
						x Wt		PLD3 KO		x M6R		x V232M			xWt	0	1	2	5	2	2	1	0	0	0	1	1	0	1	0		5	1	0	2	3	1	0	1	1	1	1	0	1	3
						100	137.301	353.285	178.316	326.423	317.852	504.663	290.781		xWt cGAMP	22	13	15	6	13	3	3	4	21	5	1	0	15	1	0	9	9	9	2	3	10	5	0	3	0	2	9	14	12	8	15	20	15	20
						100	87.2828	209.642	154.997	175.867	84.2173	276.837	81.2545		xWt TLR9	5	2	1	2	3	3	3	0	4	9	13	5	3	16	1	4	6	3	1	4	2	5	3
						100	94.4121	232.617	177.438	210.53	176.771	264.007	213.435		PLD3 KO	2	2	4	1	3	1	3	4	4	3	6	2	2	5	12	4	7	1	3	9	18	0	5	8
						100	84.0688	182.317	168.453	177.428	146.327	228.845	227.358		PLD3 KO STING inh	2	7	6	2	0	0	2	5	2	0	2	0	2	0	0	1	1	1	3	1	2
															PLD3 KO TBK1 inh	0	6	6	4	4	20	12	9		1	5	5	0	0	7	5	1	5	3	1	3	3	0	4	3	4	3	3	5	3
						Uncleaved CatD									PLD3 KO TLR9 inh	1	0	2	2	1	1	5	0	2	3	2	2	4	0	0	1	1	0	2	1	1	0	3
						x Wt		PLD3 KO		x M6R		x V232M			xM6R	8	0	3	19	12	1	3	20	4	5	0	2	5	4	1	4	17	4	2	5	2	3
						100	55.6446	164.663	95.733	267.506	236.327	167.964	271.523		xM6R H151	7	2	5	0	3	5	0	4	0	0	0	0	1	4	1	2	0	0	3	2	0	2	0
						100	116.448	208.047	203.026	167.787	148.461	296.162	163.352		xM6R TBK1 inh	8	6	0	7	1	1	4	7	1	5	4	1	4	2	0	3	0	2	1	1	0	2	1	3
						100	108.627	257.918	347.571	462.086	340.321	697.598	517.605		xM6R TLR9 inh	0	0	6	0	3	3	0	0	0	5	1	0	5	0	7	2	1	5	4	3	5	4	6	8
						100	30.3562	177.746	154.903	325.906	138.757	390.974	266.896		xV232M	4	2	9	2	0	9	3	4	6	54	5	6	6	1	8	5	0	3	13	1	0
						100	133.689	180.898	107.37	160.22	187.821	107.729	117.106		xV232M H151	3	1	1	2	2	0	4	0	0	0	1	0	1	1	1		2	2	0	0
						100	56.3355		55.397	131.288	69.9068	249.456	106.927		xV232M TBK1 inh	0	1	1	7	1	1	3	2	3	3	2	7	4	0	0	1	3	3	6	0	0	1
															xV232M TLR9 inh	0	6	5	1	4	2	2	0	8	5	1	0	0	5	2	1	1	2	1	8	8	1
						LC3
						x Wt		PLD3 KO		x M6R		x V232M
						99.8215	80.3848	402.174	43.9937	355.523	67.8204	407.585	78.7822
						100.005	91.543	636.388	309.471	576.806	191.583	861.134	222.945
						99.962	147.1	669.292	129.924	301.351	113.969	475.413	353.834
						99.962	84.966	461.406	378.988	290.117	220.994	648.325	292.744
						99.9851	89.0948	183.73	75.3262	149.301	88.3701	184.856	100.786
						100.034	79.9759	201.319	96.9113	190.678	80.2702	223.06	84.3212
[truncated: 132 more columns]

## Sheet: 7
Fig 6.
Panel A - LC3 IF APP KO
	Autophagosomes																														autolysosomes
xWt	0	1	1	1	0	0	4	4																							0	1	0	0	6	0	0	2
PLD3 KO APP KO	0	1	1	1	0	0	1	0	2	0	2	3	1	1	1	1	8	2	0	0	1	3	4	3	14	1	0	0	0		2	1	2	1	0	0	8	0	0	0	5	4	4	1	0	0	0	0	10
x M6R APP KO	0	3	1	4	3	1	4	2	2	1	2	0	2	1	2	2	2	1	1	0	0	2	0	1	4	3	3	1	0	7	0	0	0	0	0	0	3	1	0	2	0	1	1	0	0	0	0	0	0
xV232M APP KO	1	1	2	2	2	3	0	5	0	6	1	2	4	1	0	2	2	0	2	3	0	0	0	0	0	2					2	1	0	0	5	0	2	2	2	4	1	3	5	0	3	1	6	0	2
[truncated: 107 more columns]

## Sheet: S1
Figure S1
Panel D - SPION validation blot												Panel E - PLD3 WB										Panel F - PLD3 WB c-term											Panel G - PLD3 RT-qPCR							Panel H - LV blot
Lamp1	CatD	Rab7	Na+K+	GAPDH	CytC
19.9	53.5	5.6	4.3	0.3	0.7																												Wt	Wt	Ex5 KO	Ex5 KO	Ex6 KO	Ex6 KO
25.9	44.8	8.9	3.6	0.5	1.1																												0.932	0.6651	0.03751	0.02889	0.02902	0.0295
14.9	16.7	2.5	5.5	0.2	0.8																												1.067	1.17	0	0	0.05587	0.0282
																																	1.006	1.285	0.01787	0.02015	0.03428	0
[truncated: 1 more columns]

## Sheet: S2
Figure S2
Panel F - pH
x Wt (baf)	x Wt (TLR9)	x Wt (cGAMP)	x Wt	x Wt x APP KO	PLD3 KO	PLD3 KO x APP KO	x M6R	x M6R x APP KO	x V232M	x V232M x APP KO
31.3853	8.37162	32.5668	2.53751	6.90761	16.2198	41.2753	24.05	18.6529	16.9305	12.2957
17.5912	28.5304	14.3178	4.29486	11.1262	22.8484	39.2312	26.1865	24.8939	22.137	27.4555
27.7465	36.0977	18.975	32.8285	32.9132	28.9874	15.2071	17.1616	17.5339	35.6247	26.1241
41.1055	4.71888	56.4557	11.4165	16.71	17.7347	33.3189	35.1481	8.97261	28.396	31.4373
50.7928	18.7029	17.4386	26.4495	16.1748	36.7174	11.9766	30.2135	34.3727	27.7988	24.355
14.1473	23.2283	24.7029	16.9524	36.6991	33.4927	17.1816	28.5079	15.696	13.0345	23.5046
18.4416	15.9837	17.4107	14.8947	10.4084	9.74405	11.8118	14.8493	5.3534	21.1915	15.2903
19.2064	18.3742	31.3896	31.8772	16.7142	30.7545	16.347	33.2038	20.3982	26.4353	14.1713
21.105	20.0916	31.3791	26.7341	12.9198	23.335	21.0937	27.0096	23.1421	20.3376	38.1895
24.8914	30.5194	17.588	16.4371	6.47833	28.4934	16.3073	17.5489	22.2759	9.81736	3.59628
49.9459	32.7967	18.2282	15.685	13.7281	15.5865	33.2601	27.0541	32.0977	11.9843	30.4106
17.0627	19.3396	22.4158	22.608	37.0174	16.7534	37.3156	2.2092	24.0093	46.7562	25.2868
75.8181	24.8186	7.23602	41.9823	10.4814	29.0117	18.1575	18.9726	5.52497	11.5806	7.6647
30.072	17.776	20.8527	10.9947	32.9074	16.3879	15.1662	15.5547	19.882	33.6384	33.9765
68.071	33.8356	25.1796	24.7744	24.3519	26.5933	4.06897	31.9657	33.7823	15.9214	24.1494
24.7677	53.5066	9.00495	17.2075	30.6621	43.1545	11.9399	13.4559	14.6059	22.5721	11.2501
50.6676	7.52463	7.20727	15.7992	20.807	6.00735	16.07	9.75481	9.07982	23.1207	26.4193
66.6686	21.0332	13.1909	15.9186	11.3736	40.5026	17.5873	37.259	13.5173	14.0719	18.1233
52.6349	3.59193	19.2415	12.7955	17.1602	14.5227	4.37231	31.4284	12.0513	5.45234	7.79333
60.2969	24.6675	29.5594	20.3475	22.6126	22.6691	3.44606	35.3351	15.7826	23.9992	12.8234
47.8143	15.1838	13.7059	17.537	11.344	9.3224	11.4376	27.5468	13.9657	21.9695	24.8803
33.6178	24.7601	3.5939	22.0305	25.8504	27.5187	18.0129	6.22135	37.9809	39.3946	34.0728
46.0983	23.8307	32.6544	14.2336	17.4969	19.915	24.1359	10.9604	42.9825	29.7917	3.1206
43.2007			19.2721	19.4112	20.1155	7.91443	44.0173	18.8234	5.92075
59.6316			24.4746		14.8161	9.02133	4.34529	20.5628
51.421					16.6497	10.6938	5.18346
					38.8749	44.2818
					10.2451	28.8983
					53.1852	21.0388
					46.3752
					14.9305
					3.55663
					4.04327
					9.57423
					8.67715
					10.0311
					17.9466
					14.3311

## Sheet: S3
Figure S3A																								Figure S3B-G
																								Raw lipidomic data as well as an excel with all calculated values have been made available at the NIH Common Fund's National Metabolomics Data Repository (NMDR) website, the Metabolomics Workbench, https://www.metabolomicsworkbench.org where it has been assigned Study ID ST002334. The data can be accessed directly via its Project DOI: http://dx.doi.org/10.21228/M8740F.
LAMP1
Wt	PLD3 KO	x Wt	x M6R	x K228R	x V232M	x N236S	x N284S	x T426A
102.629	149.32	100.008	157.199	138.932	188.446	138.279	156.221	128.714										mouse anti-LAMP1 (611042, BD Biosciences, 1:500 for WB)
79.7513	203.194	100	132.852	110.078	143.32	125.983	107.162	161.812
107.457	135.826	100.047	137.17	130.238	230.715	226.676	122.665	148.285
127.894	196.996	100	176.74	175.325	219.754	229.533	210.849	207.621
92.6141	157.746	100	138.723	110.825	150.68	135.805	147.996	130.22
111.998	186.963	100	127.944	102.304	134.264	113.962	147.434	172.995
CatD
Wt	PLD3 KO	x Wt	x M6R	x K228R	x V232M	x N236S	x N284S	x T426A
102.998	101.069	100	92.3743	92.9727	76.1759	95.4774	140.381	117.108
86.5076	79.9558	100.055	92.9744	79.3179	73.7905	100.947	118.117	101.457
115.924	68.1079	100.018	77.2267	92.6215	81.9877	79.4758	71.6644	62.5387
102.014	70.1159	100	79.931	90.4649	86.1954	92.656	106.08	85.2978
108.023	67.8241	100	84.0768	85.5859	76.5895	67.5364	76.4202	78.9664
104.878	61.856	100	74.3145	88.9901	89.7601	87.6474	95.8896	95.3869
																		mouse anti-GAPDH (MAB374, EMD Millipore, 1:10.000 for WB)
																		rabbit anti-Cathepsin D (ab75852, Abcam, 1:1000 for WB)

[truncated: 3 more sheets: S4, S5, S6]
